# Supplementary material for: Study on the differences of fat deposition in cattle-yak and yak based on transcriptomics and metabolomics
Source: Front Vet Sci. 2025 Nov 24;12:1620146. doi: 10.3389/fvets.2025.1620146 (PMC12683920; doi:10.3389/fvets.2025.1620146)
Supplement: SUPPLEMENTARY TABLE 1 — The information of DEGs in yak-cattle’s and yak’s fat. [file Table_1.xls]

gene_id	BaseMean_DESeq2_unpaired	BaseMean_control_Y	BaseMean_case_CY	FoldChange	log2FoldChange	p-value	q-value	Regulation	Expression_CY3	Expression_CY2	Expression_CY1	Expression_Y3	Expression_Y2	Expression_Y1	gene_symbol	description	GO_id	GO_term	pathway	pathway_description
ENSBGRG00000000004	1483.648389	2511.582544	455.7142334	0.181361587	-2.463059172	3.95E-09	4.02E-07	Down	0.362773749	0.209736824	0.156963593	1.558844388	0.620377407	1.556494888	VGLL3	vestigial like family member 3 [Source:HGNC Symbol%3BAcc:HGNC:24327]	GO:0005634,GO:0006357,GO:0008022	nucleus|regulation of transcription by RNA polymerase II|protein C-terminus binding	ko05168	Herpes simplex virus 1 infection
ENSBGRG00000000020	29.75337149	2.391708325	57.11503465	24.52869692	4.616398688	1.24E-07	8.22E-06	Up	3.652634499	4.649367084	6.135412488	0	0.259137996	0.274631922	ROBO2	roundabout guidance receptor 2 [Source:HGNC Symbol%3BAcc:HGNC:10250]	GO:0005654,GO:0005829,GO:0006366,GO:0006368,GO:0016567,GO:0030891,GO:0031462,GO:0031466,GO:0031625,GO:0043687,GO:0061418,GO:0065003,GO:0070449	nucleoplasm|cytosol|transcription by RNA polymerase II|transcription elongation from RNA polymerase II promoter|protein ubiquitination|VCB complex|Cul2-RING ubiquitin ligase complex|Cul5-RING ubiquitin ligase complex|ubiquitin protein ligase binding|post-translational protein modification|regulation of transcription from RNA polymerase II promoter in response to hypoxia|protein-containing complex…	ko04066,ko04120,ko05170,ko05200,ko05211	HIF-1 signaling pathway|Ubiquitin mediated proteolysis|Human immunodeficiency virus 1 infection|Pathways in cancer|Renal cell carcinoma
ENSBGRG00000000043	98.63728513	193.8788341	3.395736167	0.016944734	-5.883019233	1.06E-14	3.57E-12	Down	0.01043022	0	0.001925721	0.163145014	0.204233718	0.281912806	CHODL	chondrolectin [Source:HGNC Symbol%3BAcc:HGNC:17807]
ENSBGRG00000000112	1180.507522	601.1299562	1759.885088	2.928365492	1.550095629	2.37E-06	0.000106683	Up	0.195450831	0.224939641	0.362721413	0.086935552	0.088552516	0.06638753	TIAM1	TIAM Rac1 associated GEF 1 [Source:HGNC Symbol%3BAcc:HGNC:11805]	GO:0003964,GO:0006310,GO:0009036,GO:0032197,GO:0032199,GO:0046872,GO:0090305	RNA-directed DNA polymerase activity|DNA recombination|type II site-specific deoxyribonuclease activity|transposition, RNA-mediated|reverse transcription involved in RNA-mediated transposition|metal ion binding|nucleic acid phosphodiester bond hydrolysis	ko04014,ko04015,ko04024,ko04062,ko04530,ko04810,ko05205	Ras signaling pathway|Rap1 signaling pathway|cAMP signaling pathway|Chemokine signaling pathway|Tight junction|Regulation of actin cytoskeleton|Proteoglycans in cancer
ENSBGRG00000000119	57.08237479	23.9711883	90.19356128	3.759335853	1.910477809	0.002899036	0.033732283	Up	0.020026454	0.025706836	0.01066162	0.006737461	0.005076209	0.001569084	HUNK	hormonally up-regulated Neu-associated kinase [Source:HGNC Symbol%3BAcc:HGNC:13326]	GO:0004674,GO:0005524,GO:0005634,GO:0005737,GO:0006468,GO:0035556	protein serine/threonine kinase activity|ATP binding|nucleus|cytoplasm|protein phosphorylation|intracellular signal transduction
ENSBGRG00000000183	49.0665207	2.672474905	95.4605665	35.65481672	5.156025083	1.42E-07	9.10E-06	Up	0.02924836	0.021074571	0.015660277	0	0	0.001748426	ATP13A4	ATPase 13A4 [Source:HGNC Symbol%3BAcc:HGNC:25422]	GO:0005634,GO:0005737	nucleus|cytoplasm
ENSBGRG00000000197	570.8436549	767.9277781	373.7595317	0.486352282	-1.039926408	0.002822255	0.033218185	Down	0.034447506	0.019554153	0.019250688	0.062660095	0.034791631	0.040921339	EPHA3	EPH receptor A3 [Source:HGNC Symbol%3BAcc:HGNC:3387]	GO:0003964,GO:0006310,GO:0009036,GO:0032197,GO:0032199,GO:0046872,GO:0090305	RNA-directed DNA polymerase activity|DNA recombination|type II site-specific deoxyribonuclease activity|transposition, RNA-mediated|reverse transcription involved in RNA-mediated transposition|metal ion binding|nucleic acid phosphodiester bond hydrolysis
ENSBGRG00000000254	7554.647688	3456.652199	11652.64318	3.371262693	1.753289048	4.67E-06	0.00018749	Up	3.517492153	4.405475024	2.328979315	0.823955747	1.264546117	0.589338965	PCOLCE2	procollagen C-endopeptidase enhancer 2 [Source:HGNC Symbol%3BAcc:HGNC:8739]	GO:0003964,GO:0006310,GO:0009036,GO:0032197,GO:0032199,GO:0046872,GO:0090305	RNA-directed DNA polymerase activity|DNA recombination|type II site-specific deoxyribonuclease activity|transposition, RNA-mediated|reverse transcription involved in RNA-mediated transposition|metal ion binding|nucleic acid phosphodiester bond hydrolysis
ENSBGRG00000000294	116.9366513	23.0582802	210.8150224	9.158497308	3.195110906	3.68E-17	1.82E-14	Up	0.014201784	0.013308927	0.009303275	0.001182984	0.001247815	0.001196478	DAB1	DAB adaptor protein 1 [Source:HGNC Symbol%3BAcc:HGNC:2661]	GO:0003964,GO:0006310,GO:0009036,GO:0032197,GO:0032199,GO:0046872,GO:0090305	RNA-directed DNA polymerase activity|DNA recombination|type II site-specific deoxyribonuclease activity|transposition, RNA-mediated|reverse transcription involved in RNA-mediated transposition|metal ion binding|nucleic acid phosphodiester bond hydrolysis
ENSBGRG00000000303	40.93247172	16.60127958	65.26366386	3.915040355	1.969027178	6.67E-05	0.001782228	Up	0.028637904	0.029913961	0.031724326	0.008457642	0.004248164	0.008504085	HPGDS	hematopoietic prostaglandin D synthase [Source:HGNC Symbol%3BAcc:HGNC:17890]	GO:0005634,GO:0005737	nucleus|cytoplasm
ENSBGRG00000000305	188.0386506	293.9631379	82.11416321	0.278752439	-1.842943668	2.49E-07	1.50E-05	Down	0.002795502	0.002126065	0.001562095	0.009001194	0.006539568	0.005533048	NCKAP5	NCK associated protein 5 [Source:HGNC Symbol%3BAcc:HGNC:29847]	GO:0001578,GO:0007019,GO:0035371	microtubule bundle formation|microtubule depolymerization|microtubule plus-end
ENSBGRG00000000314	2315.357541	866.6681079	3764.046975	4.343434148	2.118836165	0.000434673	0.008049003	Up	1.03743117	1.170188549	4.838468702	0.313704866	0.399910442	0.785920843	NCKAP1L	NCK associated protein 1 like [Source:HGNC Symbol%3BAcc:HGNC:4862]	GO:0000902,GO:0001782,GO:0002262,GO:0005096,GO:0005829,GO:0005886,GO:0005887,GO:0006935,GO:0016020,GO:0016477,GO:0030011,GO:0030031,GO:0030295,GO:0030593,GO:0030667,GO:0030838,GO:0030866,GO:0030890,GO:0031209,GO:0032700,GO:0032715,GO:0033630,GO:0034101,GO:0035509,GO:0038096,GO:0042102,GO:0042327,GO:0042493,GO:0043029,GO:0043066,GO:0043312,GO:0043372,GO:0043378,GO:0044877,GO:0045579,GO:0045588,GO:…	cell morphogenesis|B cell homeostasis|myeloid cell homeostasis|GTPase activator activity|cytosol|plasma membrane|integral component of plasma membrane|chemotaxis|membrane|cell migration|maintenance of cell polarity|cell projection assembly|protein kinase activator activity|neutrophil chemotaxis|secretory granule membrane|positive regulation of actin filament polymerization|cortical actin cytoskel…
ENSBGRG00000000347	710.4305076	72.11744286	1348.743572	18.719732	4.226487875	3.41E-10	4.64E-08	Up	0.333036859	0.331654128	0.052077726	0.011431822	0.017405607	0.004564031	DDAH1	dimethylarginine dimethylaminohydrolase 1 [Source:HGNC Symbol%3BAcc:HGNC:2715]	GO:0005634,GO:0005737	nucleus|cytoplasm
ENSBGRG00000000373	5430.437307	3461.84771	7399.026904	2.137489419	1.095917278	0.000338814	0.006645148	Up	32.41914223	43.32858812	42.15144745	15.68909552	21.16644277	12.25706925	LEF1	lymphoid enhancer binding factor 1 [Source:HGNC Symbol%3BAcc:HGNC:6551]	GO:0003735,GO:0005783,GO:0005829,GO:0005840,GO:0006412	structural constituent of ribosome|endoplasmic reticulum|cytosol|ribosome|translation	ko04742	Taste transduction
ENSBGRG00000000380	87.16482065	134.8622853	39.467356	0.29213841	-1.775276038	0.001535442	0.021447774	Down	0.013442476	0.018887697	0.009261616	0.075268064	0.018903087	0.037420706	DCP1B	decapping mRNA 1B [Source:HGNC Symbol%3BAcc:HGNC:24451]	GO:0002520,GO:0005245,GO:0005516,GO:0005737,GO:0005886,GO:0005887,GO:0005891,GO:0006816,GO:0007204,GO:0007507,GO:0008331,GO:0010881,GO:0014069,GO:0016021,GO:0030018,GO:0030054,GO:0030425,GO:0035115,GO:0035585,GO:0043010,GO:0043204,GO:0045211,GO:0046872,GO:0050796,GO:0051393,GO:0060402,GO:0061337,GO:0061577,GO:0070509,GO:0070588,GO:0086002,GO:0086007,GO:0086012,GO:0086045,GO:0086056,GO:0086064,GO:…	immune system development|voltage-gated calcium channel activity|calmodulin binding|cytoplasm|plasma membrane|integral component of plasma membrane|voltage-gated calcium channel complex|calcium ion transport|positive regulation of cytosolic calcium ion concentration|heart development|high voltage-gated calcium channel activity|regulation of cardiac muscle contraction by regulation of the release …	ko04010,ko04020,ko04022,ko04024,ko04260,ko04261,ko04270,ko04713,ko04720,ko04723,ko04724,ko04725,ko04726,ko04727,ko04728,ko04742,ko04911,ko04912,ko04921,ko04924,ko04925,ko04927,ko04929,ko04930,ko04934,ko04935,ko05010,ko05031,ko05410,ko05412,ko05414	MAPK signaling pathway|Calcium signaling pathway|cGMP-PKG signaling pathway|cAMP signaling pathway|Cardiac muscle contraction|Adrenergic signaling in cardiomyocytes|Vascular smooth muscle contraction|Circadian entrainment|Long-term potentiation|Retrograde endocannabinoid signaling|Glutamatergic synapse|Cholinergic synapse|Serotonergic synapse|GABAergic synapse|Dopaminergic synapse|Taste transduct…
ENSBGRG00000000393	263.6296008	126.3876059	400.8715957	3.173585657	1.666113782	0.002638544	0.031616779	Up	0.509458625	0.78915547	2.116368827	0.253948616	0.27856861	0.456820755	DENND1C	DENN domain containing 1C [Source:HGNC Symbol%3BAcc:HGNC:26225]	GO:0005829,GO:0006897,GO:0017112,GO:0017137,GO:0030136,GO:0032456,GO:0043231,GO:1901981	cytosol|endocytosis|Rab guanyl-nucleotide exchange factor activity|Rab GTPase binding|clathrin-coated vesicle|endocytic recycling|intracellular membrane-bounded organelle|phosphatidylinositol phosphate binding
ENSBGRG00000000399	162.2647195	301.8492492	22.68018978	0.074945097	-3.738022095	5.28E-06	0.000205386	Down	0.092519333	0.051528736	0.027593599	0.120738348	0.381936409	1.602680237	CRLF1	cytokine receptor like factor 1 [Source:HGNC Symbol%3BAcc:HGNC:2364]	GO:0001657,GO:0004896,GO:0005576,GO:0005615,GO:0005829,GO:0008284,GO:0009897,GO:0010469,GO:0019221,GO:0019955,GO:0042531,GO:0043235,GO:0043524,GO:0046982,GO:0070106,GO:0097058,GO:2000672	ureteric bud development|cytokine receptor activity|extracellular region|extracellular space|cytosol|positive regulation of cell proliferation|external side of plasma membrane|regulation of signaling receptor activity|cytokine-mediated signaling pathway|cytokine binding|positive regulation of tyrosine phosphorylation of STAT protein|receptor complex|negative regulation of neuron apoptotic process…
ENSBGRG00000000427	65.52784293	112.6936444	18.36204147	0.162500108	-2.621487418	4.21E-07	2.36E-05	Down	0.088930234	0.076682216	0.06103622	0.351706478	0.252368012	0.677558135	TMEM59L	transmembrane protein 59 like [Source:HGNC Symbol%3BAcc:HGNC:13237]	GO:0000139,GO:0016021	Golgi membrane|integral component of membrane
ENSBGRG00000000465	142.6320789	27.3909387	257.873219	9.4213271	3.235930294	0.002360521	0.029310542	Up	0.060531509	0.446931567	3.931874985	0.083425023	0.119723739	0.234731794	SLAMF7	SLAM family member 7 [Source:HGNC Symbol%3BAcc:HGNC:21394]	GO:0016021	integral component of membrane
ENSBGRG00000000475	716.2617374	143.4938015	1289.029673	8.986765122	3.167801896	8.06E-06	0.000294599	Up	0.353039865	0.555400554	2.711876166	0.062909972	0.116672729	0.190624957	LY9	lymphocyte antigen 9 [Source:HGNC Symbol%3BAcc:HGNC:6730]	GO:0003964,GO:0006310,GO:0009036,GO:0032197,GO:0032199,GO:0046872,GO:0090305	RNA-directed DNA polymerase activity|DNA recombination|type II site-specific deoxyribonuclease activity|transposition, RNA-mediated|reverse transcription involved in RNA-mediated transposition|metal ion binding|nucleic acid phosphodiester bond hydrolysis
ENSBGRG00000000493	1780.142225	2675.414486	884.8699653	0.330801642	-1.5959617	1.87E-08	1.53E-06	Down	1.072701449	0.885171292	1.350056703	2.556550346	3.393156616	3.076109375	ETNPPL	ethanolamine-phosphate phospho-lyase [Source:HGNC Symbol%3BAcc:HGNC:14404]	GO:0005739,GO:0008483,GO:0030170,GO:0050459	mitochondrion|transaminase activity|pyridoxal phosphate binding|ethanolamine-phosphate phospho-lyase activity	ko00564	Glycerophospholipid metabolism
ENSBGRG00000000502	171.0719985	41.04109266	301.1029044	7.356789713	2.879076354	6.06E-05	0.001641527	Up	0.076370828	0.125405214	0.451018085	0.015645999	0.042661963	0.020623352	CD244	CD244 molecule [Source:HGNC Symbol%3BAcc:HGNC:18171]	GO:0003964,GO:0006310,GO:0009036,GO:0032197,GO:0032199,GO:0046872,GO:0090305	RNA-directed DNA polymerase activity|DNA recombination|type II site-specific deoxyribonuclease activity|transposition, RNA-mediated|reverse transcription involved in RNA-mediated transposition|metal ion binding|nucleic acid phosphodiester bond hydrolysis
ENSBGRG00000000567	27.54158589	51.68899873	3.39417305	0.065989483	-3.921620077	3.45E-05	0.000999131	Down	0.000957077	0.002259646	0.001987921	0.045601472	0.00468512	0.024274526	CWH43	cell wall biogenesis 43 C-terminal homolog [Source:HGNC Symbol%3BAcc:HGNC:26133]	GO:0006506,GO:0016021	GPI anchor biosynthetic process|integral component of membrane
ENSBGRG00000000576	978.3050612	1721.474076	235.1360464	0.136454536	-2.873507744	1.03E-12	2.44E-10	Down	0.14039325	0.056685622	0.056067526	0.52181847	0.51645844	0.652113679	C8A	complement C8 alpha chain [Source:HGNC Symbol%3BAcc:HGNC:1352]	GO:0003964,GO:0006310,GO:0009036,GO:0032197,GO:0032199,GO:0046872,GO:0090305	RNA-directed DNA polymerase activity|DNA recombination|type II site-specific deoxyribonuclease activity|transposition, RNA-mediated|reverse transcription involved in RNA-mediated transposition|metal ion binding|nucleic acid phosphodiester bond hydrolysis
ENSBGRG00000000591	493.58686	301.5370864	685.6366336	2.273756511	1.185077769	0.000668483	0.011170913	Up	0.154076714	0.143876663	0.173614656	0.083774142	0.06629153	0.037618875	BCAR3	BCAR3 adaptor protein%2C NSP family member [Source:HGNC Symbol%3BAcc:HGNC:973]	GO:0005085,GO:0005622,GO:0007264,GO:0033138	guanyl-nucleotide exchange factor activity|intracellular|small GTPase mediated signal transduction|positive regulation of peptidyl-serine phosphorylation
ENSBGRG00000000595	1968.502689	1251.465727	2685.539652	2.146057071	1.101688443	0.001058572	0.016072996	Up	0.737490728	1.08626721	0.616020248	0.390269349	0.396670504	0.226337431	DENND2A	DENN domain containing 2A [Source:HGNC Symbol%3BAcc:HGNC:22212]	GO:0005829,GO:0015031,GO:0015629,GO:0017112,GO:0042147	cytosol|protein transport|actin cytoskeleton|Rab guanyl-nucleotide exchange factor activity|retrograde transport, endosome to Golgi
ENSBGRG00000000612	8.619552855	16.65385957	0.585246138	0.034702598	-4.848812504	0.001123149	0.016802497	Down	0.024495853	0	0.020351902	0.663150444	0.133236751	0.423609031	PDLIM5	PDZ and LIM domain 5 [Source:HGNC Symbol%3BAcc:HGNC:17468]
ENSBGRG00000000616	282.6524036	69.90484028	495.3999669	7.09493716	2.826789906	9.31E-06	0.00033044	Up	0.188494448	0.29606414	1.064102927	0.044046185	0.074465569	0.080061621	ADA2	adenosine deaminase 2 [Source:HGNC Symbol%3BAcc:HGNC:1839]	GO:0003964,GO:0006310,GO:0009036,GO:0032197,GO:0032199,GO:0046872,GO:0090305	RNA-directed DNA polymerase activity|DNA recombination|type II site-specific deoxyribonuclease activity|transposition, RNA-mediated|reverse transcription involved in RNA-mediated transposition|metal ion binding|nucleic acid phosphodiester bond hydrolysis
ENSBGRG00000000619	1850.6561	2532.063388	1169.248812	0.461701636	-1.114967251	0.000304737	0.006084454	Down	2.208333282	1.305442782	1.286791806	2.66389429	2.944248725	3.843442532	SLC9C1	solute carrier family 9 member C1 [Source:HGNC Symbol%3BAcc:HGNC:31401]	GO:0005634,GO:0005737	nucleus|cytoplasm
ENSBGRG00000000644	104.9285051	164.7380552	45.11895504	0.274356349	-1.865877131	0.00278336	0.032850875	Down	0.364537354	0.641589097	1.362909388	3.893664901	1.081513795	3.151988887	SLC19A1	solute carrier family 19 member 1 [Source:HGNC Symbol%3BAcc:HGNC:10937]
ENSBGRG00000000658	125.2218509	231.8860518	18.55764997	0.080256837	-3.639231883	2.81E-07	1.67E-05	Down	0.002611931	0.004709145	0.006707495	0.10233673	0.044944824	0.013413634	BMPR1B	bone morphogenetic protein receptor type 1B [Source:HGNC Symbol%3BAcc:HGNC:1077]	GO:0003964,GO:0046872	RNA-directed DNA polymerase activity|metal ion binding
ENSBGRG00000000673	9191.897819	13316.09109	5067.704545	0.380571504	-1.393760553	7.55E-13	1.84E-10	Down	9.791597883	8.546132119	9.266264899	21.78220349	22.84187715	20.92852105	ADCY6	adenylate cyclase 6 [Source:HGNC Symbol%3BAcc:HGNC:237]	GO:0003091,GO:0004016,GO:0005524,GO:0005622,GO:0005887,GO:0005929,GO:0006171,GO:0007189,GO:0031226,GO:0035811,GO:0046872,GO:1904117,GO:1904322	renal water homeostasis|adenylate cyclase activity|ATP binding|intracellular|integral component of plasma membrane|cilium|cAMP biosynthetic process|adenylate cyclase-activating G protein-coupled receptor signaling pathway|intrinsic component of plasma membrane|negative regulation of urine volume|metal ion binding|cellular response to vasopressin|cellular response to forskolin	ko00230,ko01522,ko04015,ko04022,ko04024,ko04062,ko04072,ko04114,ko04211,ko04213,ko04261,ko04270,ko04371,ko04540,ko04611,ko04713,ko04714,ko04723,ko04724,ko04725,ko04727,ko04742,ko04750,ko04911,ko04912,ko04913,ko04914,ko04915,ko04916,ko04918,ko04921,ko04923,ko04924,ko04925,ko04926,ko04927,ko04928,ko04934,ko04935,ko04961,ko04962,ko04970,ko04971,ko04972,ko04976,ko05032,ko05163,ko05166,ko05200,ko05414	Purine metabolism|Endocrine resistance|Rap1 signaling pathway|cGMP-PKG signaling pathway|cAMP signaling pathway|Chemokine signaling pathway|Phospholipase D signaling pathway|Oocyte meiosis|Longevity regulating pathway|Longevity regulating pathway - multiple species|Adrenergic signaling in cardiomyocytes|Vascular smooth muscle contraction|Apelin signaling pathway|Gap junction|Platelet activation|C…
ENSBGRG00000000682	27.51004421	5.2910065	49.72908192	9.35920834	3.226386503	1.41E-05	0.00046869	Up	0.010769166	0.010569185	0.01210524	0.001829285	0.001148533	0.000243441	CECR2	CECR2 histone acetyl-lysine reader [Source:HGNC Symbol%3BAcc:HGNC:1840]	GO:0005634,GO:0006309,GO:0007010,GO:0016192,GO:0021915,GO:0043044,GO:0061640,GO:0090537,GO:0097194	nucleus|apoptotic DNA fragmentation|cytoskeleton organization|vesicle-mediated transport|neural tube development|ATP-dependent chromatin remodeling|cytoskeleton-dependent cytokinesis|CERF complex|execution phase of apoptosis
ENSBGRG00000000721	118.6872672	55.04264152	182.3318928	3.315474537	1.729215375	0.001374272	0.019528003	Up	0.012976721	0.020382253	0.04550909	0.008431322	0.007281132	0.005984203	AOAH	acyloxyacyl hydrolase [Source:HGNC Symbol%3BAcc:HGNC:548]	GO:0003964,GO:0046872	RNA-directed DNA polymerase activity|metal ion binding
ENSBGRG00000000724	191.5246447	330.4564079	52.59288155	0.159672738	-2.646810078	2.26E-08	1.80E-06	Down	0.10937527	0.149942145	0.328312862	0.913134655	1.216685021	1.216214027	PRKAG3	protein kinase AMP-activated non-catalytic subunit gamma 3 [Source:HGNC Symbol%3BAcc:HGNC:9387]	GO:0004679,GO:0005524,GO:0005978,GO:0006096,GO:0006633,GO:0014873,GO:0019901,GO:0071900	AMP-activated protein kinase activity|ATP binding|glycogen biosynthetic process|glycolytic process|fatty acid biosynthetic process|response to muscle activity involved in regulation of muscle adaptation|protein kinase binding|regulation of protein serine/threonine kinase activity	ko04068,ko04152,ko04211,ko04213,ko04371,ko04530,ko04710,ko04714,ko04910,ko04920,ko04921,ko04922,ko04931,ko04932,ko05410	FoxO signaling pathway|AMPK signaling pathway|Longevity regulating pathway|Longevity regulating pathway - multiple species|Apelin signaling pathway|Tight junction|Circadian rhythm|Thermogenesis|Insulin signaling pathway|Adipocytokine signaling pathway|Oxytocin signaling pathway|Glucagon signaling pathway|Insulin resistance|Non-alcoholic fatty liver disease (NAFLD)|Hypertrophic cardiomyopathy (HCM)
ENSBGRG00000000751	219.2452731	363.704207	74.78633911	0.205611623	-2.282006271	1.94E-07	1.19E-05	Down	1.606385639	2.226338996	1.178637984	7.680995082	9.622466353	4.233047412	NSUN3	NOP2/Sun RNA methyltransferase 3 [Source:HGNC Symbol%3BAcc:HGNC:26208]	GO:0000086,GO:0000226,GO:0000278,GO:0003924,GO:0005198,GO:0005200,GO:0005525,GO:0005634,GO:0005737,GO:0005829,GO:0005874,GO:0005881,GO:0007017,GO:0010389,GO:0015630,GO:0019904,GO:0030705,GO:0031594,GO:0036464,GO:0043209,GO:0045121,GO:0050807,GO:0051301,GO:0055037,GO:0070062,GO:0097711	G2/M transition of mitotic cell cycle|microtubule cytoskeleton organization|mitotic cell cycle|GTPase activity|structural molecule activity|structural constituent of cytoskeleton|GTP binding|nucleus|cytoplasm|cytosol|microtubule|cytoplasmic microtubule|microtubule-based process|regulation of G2/M transition of mitotic cell cycle|microtubule cytoskeleton|protein domain specific binding|cytoskeleto…	ko04145,ko04210,ko04530,ko04540,ko05010,ko05016,ko05130	Phagosome|Apoptosis|Tight junction|Gap junction|Alzheimer disease|Huntington disease|Pathogenic Escherichia coli infection
ENSBGRG00000000763	145.881062	260.7913606	30.97076342	0.118744761	-3.074064236	6.18E-14	1.81E-11	Down	0.00201746	0.00261976	0.001623787	0.010445421	0.017282917	0.019406521	UNC5C	unc-5 netrin receptor C [Source:HGNC Symbol%3BAcc:HGNC:12569]	GO:0003964,GO:0006310,GO:0009036,GO:0032197,GO:0032199,GO:0046872,GO:0090305	RNA-directed DNA polymerase activity|DNA recombination|type II site-specific deoxyribonuclease activity|transposition, RNA-mediated|reverse transcription involved in RNA-mediated transposition|metal ion binding|nucleic acid phosphodiester bond hydrolysis
ENSBGRG00000000765	17.61815402	30.67164272	4.564665326	0.149155708	-2.745108907	0.002780511	0.03283968	Down	0.004555716	0.005377995	0.006623798	0.024666418	0.01115066	0.068278084	ACER1	alkaline ceramidase 1 [Source:HGNC Symbol%3BAcc:HGNC:18356]	GO:0005783,GO:0005789,GO:0006665,GO:0008544,GO:0010446,GO:0016021,GO:0017040,GO:0019216,GO:0030148,GO:0030154,GO:0030216,GO:0046512,GO:0046514,GO:0071277,GO:0071633,GO:0102121	endoplasmic reticulum|endoplasmic reticulum membrane|sphingolipid metabolic process|epidermis development|response to alkaline pH|integral component of membrane|N-acylsphingosine amidohydrolase activity|regulation of lipid metabolic process|sphingolipid biosynthetic process|cell differentiation|keratinocyte differentiation|sphingosine biosynthetic process|ceramide catabolic process|cellular respo…	ko00600,ko04071	Sphingolipid metabolism|Sphingolipid signaling pathway
ENSBGRG00000000772	126.3784939	225.0317494	27.72523829	0.123002481	-3.023240675	1.34E-08	1.14E-06	Down	0.102647844	0.035465901	0.081122815	0.338887438	0.479336058	0.813947627	COMP	cartilage oligomeric matrix protein [Source:HGNC Symbol%3BAcc:HGNC:2227]	GO:0001968,GO:0002020,GO:0003417,GO:0005201,GO:0005499,GO:0005509,GO:0005518,GO:0005576,GO:0006915,GO:0007155,GO:0008201,GO:0043066,GO:0043395,GO:0060173	fibronectin binding|protease binding|growth plate cartilage development|extracellular matrix structural constituent|vitamin D binding|calcium ion binding|collagen binding|extracellular region|apoptotic process|cell adhesion|heparin binding|negative regulation of apoptotic process|heparan sulfate proteoglycan binding|limb development	ko04145,ko04151,ko04510,ko04512,ko05144,ko05165	Phagosome|PI3K-Akt signaling pathway|Focal adhesion|ECM-receptor interaction|Malaria|Human papillomavirus infection
ENSBGRG00000000776	83385.38581	138918.573	27852.19858	0.200492155	-2.318382308	1.15E-21	1.11E-18	Down	8.915724285	6.176918406	7.447006673	30.25872372	31.64994612	40.41922515	CCDC80	coiled-coil domain containing 80 [Source:HGNC Symbol%3BAcc:HGNC:30649]	GO:0001968,GO:0005604,GO:0005614,GO:0008201,GO:0009617,GO:0010811,GO:0030198	fibronectin binding|basement membrane|interstitial matrix|heparin binding|response to bacterium|positive regulation of cell-substrate adhesion|extracellular matrix organization
ENSBGRG00000000790	13.04234706	25.23172314	0.852970987	0.033978444	-4.879236422	0.004081058	0.043261724	Down	0	0.005219231	0	0.121686054	0.012023868	0.006371389	NT5C1A	5'-nucleotidase%2C cytosolic IA [Source:HGNC Symbol%3BAcc:HGNC:17819]	GO:0000166,GO:0000287,GO:0005829,GO:0006195,GO:0008253,GO:0009116,GO:0009128,GO:0046085,GO:0046135	nucleotide binding|magnesium ion binding|cytosol|purine nucleotide catabolic process|5'-nucleotidase activity|nucleoside metabolic process|purine nucleoside monophosphate catabolic process|adenosine metabolic process|pyrimidine nucleoside catabolic process	ko00230,ko00240,ko00760	Purine metabolism|Pyrimidine metabolism|Nicotinate and nicotinamide metabolism
ENSBGRG00000000809	61.37006188	31.64927515	91.09084862	2.868787854	1.520441285	0.003296757	0.037106468	Up	3.104329747	1.665746621	2.032074785	1.095069929	0.588414286	0.488031436	ITLN2	intelectin 2 [Source:HGNC Symbol%3BAcc:HGNC:20599]	GO:0005737,GO:0005829,GO:0036464,GO:0048471,GO:0050337,GO:0070221	cytoplasm|cytosol|cytoplasmic ribonucleoprotein granule|perinuclear region of cytoplasm|thiosulfate-thiol sulfurtransferase activity|sulfide oxidation, using sulfide:quinone oxidoreductase
ENSBGRG00000000821	316.6312646	135.3652255	497.8973036	3.680680653	1.879972583	0.003274301	0.036929931	Up	0.07905723	0.160543302	0.478765676	0.03414476	0.059653811	0.084294036	CCDC80	coiled-coil domain containing 80 [Source:HGNC Symbol%3BAcc:HGNC:30649]	GO:0005634,GO:0005737	nucleus|cytoplasm
ENSBGRG00000000857	450.5915162	649.670857	251.5121755	0.386962986	-1.369732519	0.000188867	0.004092227	Down	0.258037136	0.261538861	0.142695831	0.630035913	0.559613723	0.344854046	TLE2	TLE family member 2%2C transcriptional corepressor [Source:HGNC Symbol%3BAcc:HGNC:11838]	GO:0003714,GO:0005615,GO:0005634,GO:0005654,GO:0005667,GO:0005925,GO:0007165,GO:0009887,GO:0016055,GO:0016604,GO:0045892,GO:0070491,GO:0090090,GO:1904837	transcription corepressor activity|extracellular space|nucleus|nucleoplasm|transcription factor complex|focal adhesion|signal transduction|animal organ morphogenesis|Wnt signaling pathway|nuclear body|negative regulation of transcription, DNA-templated|repressing transcription factor binding|negative regulation of canonical Wnt signaling pathway|beta-catenin-TCF complex assembly
ENSBGRG00000000868	135.4851385	257.3935045	13.57677253	0.052706072	-4.245887008	1.31E-06	6.44E-05	Down	0.106884792	0.015938129	0.116846244	3.380919126	0.526286494	0.428043227	IL6	interleukin 6 [Source:HGNC Symbol%3BAcc:HGNC:6018]	GO:0005125,GO:0005138,GO:0005615,GO:0006953,GO:0008083,GO:0072540	cytokine activity|interleukin-6 receptor binding|extracellular space|acute-phase response|growth factor activity|T-helper 17 cell lineage commitment	ko01521,ko01523,ko04060,ko04061,ko04066,ko04068,ko04151,ko04218,ko04620,ko04621,ko04623,ko04625,ko04630,ko04640,ko04657,ko04659,ko04668,ko04672,ko04931,ko04932,ko04933,ko05010,ko05020,ko05130,ko05132,ko05133,ko05134,ko05135,ko05142,ko05143,ko05144,ko05146,ko05152,ko05161,ko05162,ko05163,ko05164,ko05166,ko05167,ko05168,ko05169,ko05200,ko05202,ko05321,ko05323,ko05332,ko05410	EGFR tyrosine kinase inhibitor resistance|Antifolate resistance|Cytokine-cytokine receptor interaction|Viral protein interaction with cytokine and cytokine receptor|HIF-1 signaling pathway|FoxO signaling pathway|PI3K-Akt signaling pathway|Cellular senescence|Toll-like receptor signaling pathway|NOD-like receptor signaling pathway|Cytosolic DNA-sensing pathway|C-type lectin receptor signaling path…
ENSBGRG00000000881	1493.533215	579.6171784	2407.449251	4.153895263	2.05446484	0.00107148	0.016226208	Up	1.357533937	1.784021948	8.005261026	0.594713899	0.659900484	1.228965575	ARHGAP30	Rho GTPase activating protein 30 [Source:HGNC Symbol%3BAcc:HGNC:27414]	GO:0005096,GO:0005829,GO:0007264,GO:0031410,GO:0043231,GO:0051056	GTPase activator activity|cytosol|small GTPase mediated signal transduction|cytoplasmic vesicle|intracellular membrane-bounded organelle|regulation of small GTPase mediated signal transduction
ENSBGRG00000000892	5.695654795	11.10698593	0.284323662	0.027978584	-5.159533238	0.003463591	0.038416706	Down	0	0.019615258	0	0.13494941	0.135566681	0.407071368	GABRG2	gamma-aminobutyric acid type A receptor gamma2 subunit [Source:HGNC Symbol%3BAcc:HGNC:4087]	GO:0003964,GO:0004519,GO:0006310,GO:0046872	RNA-directed DNA polymerase activity|endonuclease activity|DNA recombination|metal ion binding
ENSBGRG00000000934	2305.738869	1233.868141	3377.609598	2.736702789	1.452438764	5.97E-10	7.70E-08	Up	7.194262808	7.932992088	7.911591866	3.329197796	1.807106324	2.59543991	ADAMTSL4	ADAMTS like 4 [Source:HGNC Symbol%3BAcc:HGNC:19706]	GO:0002020,GO:0002064,GO:0005614,GO:0005788,GO:0006915,GO:0008233,GO:0030198,GO:0043065	protease binding|epithelial cell development|interstitial matrix|endoplasmic reticulum lumen|apoptotic process|peptidase activity|extracellular matrix organization|positive regulation of apoptotic process
ENSBGRG00000000946	11.85583949	0.797236108	22.91444287	29.50856094	4.883061661	0.002032491	0.026169462	Up	0.058254951	0.206308855	0.786499836	0	0.015842886	0.016790136	CYP4X1	cytochrome P450 family 4 subfamily X member 1 [Source:HGNC Symbol%3BAcc:HGNC:20244]	GO:0004362,GO:0005739,GO:0005829,GO:0006749,GO:0007283,GO:0009055,GO:0009897,GO:0034599,GO:0042803,GO:0043295,GO:0045454,GO:0050660,GO:0050661	glutathione-disulfide reductase activity|mitochondrion|cytosol|glutathione metabolic process|spermatogenesis|electron transfer activity|external side of plasma membrane|cellular response to oxidative stress|protein homodimerization activity|glutathione binding|cell redox homeostasis|flavin adenine dinucleotide binding|NADP binding	ko00480,ko04918	Glutathione metabolism|Thyroid hormone synthesis
ENSBGRG00000000961	5.998178954	11.99635791	0	0.013281224	-6.234468125	0.000602481	0.010286832	Down	0	0	0	0.02857791	0.010253082	0.028251901	KRT75	keratin 75 [Source:HGNC Symbol%3BAcc:HGNC:24431]	GO:0002244,GO:0005198,GO:0045095	hematopoietic progenitor cell differentiation|structural molecule activity|keratin filament
ENSBGRG00000000970	504.0041172	300.6051828	707.4030515	2.352831493	1.234398	0.0004025	0.007609185	Up	0.159929259	0.267102335	0.293861298	0.129628636	0.077438426	0.072499966	GK5	glycerol kinase 5 [Source:HGNC Symbol%3BAcc:HGNC:28635]	GO:0003964,GO:0006310,GO:0009036,GO:0032197,GO:0032199,GO:0046872,GO:0090305	RNA-directed DNA polymerase activity|DNA recombination|type II site-specific deoxyribonuclease activity|transposition, RNA-mediated|reverse transcription involved in RNA-mediated transposition|metal ion binding|nucleic acid phosphodiester bond hydrolysis	ko05168	Herpes simplex virus 1 infection
ENSBGRG00000000975	49.9699298	4.144027783	95.79583182	23.00936193	4.524149072	7.00E-05	0.001860534	Up	0.522402536	0.636942669	0.04858522	0.008443256	0	0.040450544	EIF2B5	eukaryotic translation initiation factor 2B subunit epsilon [Source:HGNC Symbol%3BAcc:HGNC:3261]	GO:0004888,GO:0005886,GO:0005887,GO:0007165,GO:0007268,GO:0022850,GO:0034220,GO:0042391,GO:0043005,GO:0045202,GO:0050877	transmembrane signaling receptor activity|plasma membrane|integral component of plasma membrane|signal transduction|chemical synaptic transmission|serotonin-gated cation-selective channel activity|ion transmembrane transport|regulation of membrane potential|neuron projection|synapse|nervous system process	ko04726,ko04742	Serotonergic synapse|Taste transduction
ENSBGRG00000000999	4377.87882	6782.794419	1972.963221	0.290862155	-1.7815925	1.03E-11	2.02E-09	Down	0.799315018	0.503050046	0.649602181	1.918670466	2.140590799	2.017550586	EPHX2	epoxide hydrolase 2 [Source:HGNC Symbol%3BAcc:HGNC:3402]	GO:0003899,GO:0005622,GO:0005635,GO:0016591,GO:0035556,GO:0043025,GO:0051685	DNA-directed 5'-3' RNA polymerase activity|intracellular|nuclear envelope|RNA polymerase II, holoenzyme|intracellular signal transduction|neuronal cell body|maintenance of ER location
ENSBGRG00000001017	654.7645933	427.3723877	882.1567989	2.063055785	1.044782832	0.004683583	0.048113928	Up	0.097420614	0.109077505	0.117391728	0.065591223	0.022297797	0.058148161	PLEKHA3	pleckstrin homology domain containing A3 [Source:HGNC Symbol%3BAcc:HGNC:14338]	GO:0003964,GO:0006310,GO:0009036,GO:0032197,GO:0032199,GO:0046872,GO:0090305	RNA-directed DNA polymerase activity|DNA recombination|type II site-specific deoxyribonuclease activity|transposition, RNA-mediated|reverse transcription involved in RNA-mediated transposition|metal ion binding|nucleic acid phosphodiester bond hydrolysis
ENSBGRG00000001040	511.1356083	691.7248828	330.5463338	0.477961638	-1.065033265	0.000492823	0.008898101	Down	2.871390132	2.290822812	2.525256027	3.829345016	5.953096572	4.615955241	BCS1L	BCS1 homolog%2C ubiquinol-cytochrome c reductase complex chaperone [Source:HGNC Symbol%3BAcc:HGNC:1020]	GO:0005524,GO:0005743,GO:0016021,GO:0032981,GO:0033617,GO:0034551	ATP binding|mitochondrial inner membrane|integral component of membrane|mitochondrial respiratory chain complex I assembly|mitochondrial respiratory chain complex IV assembly|mitochondrial respiratory chain complex III assembly
ENSBGRG00000001056	532.2909028	324.9878952	739.5939104	2.274935176	1.185825437	0.000106958	0.002640178	Up	0.18920859	0.186439858	0.110312986	0.078889238	0.060944432	0.053232127	DIPK1A	divergent protein kinase domain 1A [Source:HGNC Symbol%3BAcc:HGNC:32213]	GO:0005789,GO:0016021	endoplasmic reticulum membrane|integral component of membrane
ENSBGRG00000001062	199.2021684	332.3233978	66.08093891	0.199276392	-2.327157288	1.15E-05	0.000394101	Down	0.003458799	0.004040111	0.011494702	0.024148338	0.022773562	0.04123971	TPRG1	tumor protein p63 regulated 1 [Source:HGNC Symbol%3BAcc:HGNC:24759]	GO:0003964,GO:0006310,GO:0009036,GO:0032197,GO:0032199,GO:0046872,GO:0090305	RNA-directed DNA polymerase activity|DNA recombination|type II site-specific deoxyribonuclease activity|transposition, RNA-mediated|reverse transcription involved in RNA-mediated transposition|metal ion binding|nucleic acid phosphodiester bond hydrolysis
ENSBGRG00000001067	754.2637511	379.6333327	1128.89417	2.971723157	1.571299722	3.09E-05	0.000904731	Up	0.176095442	0.275334007	0.17114171	0.094507755	0.032518833	0.066153389	MOB3B	MOB kinase activator 3B [Source:HGNC Symbol%3BAcc:HGNC:23825]	GO:0035330,GO:0046872	regulation of hippo signaling|metal ion binding
ENSBGRG00000001069	276.8881145	452.6992752	101.0769538	0.22335199	-2.162608985	1.35E-11	2.59E-09	Down	0.037828749	0.039040005	0.048601977	0.207353425	0.108181221	0.203671292	EPHX2	epoxide hydrolase 2 [Source:HGNC Symbol%3BAcc:HGNC:3402]	GO:0001682,GO:0004526,GO:0005634,GO:0030681	tRNA 5'-leader removal|ribonuclease P activity|nucleus|multimeric ribonuclease P complex
ENSBGRG00000001099	21.07019845	37.85968455	4.280712359	0.113226007	-3.142722722	0.001350441	0.019268596	Down	0.077945445	0.171759707	0.107932422	1.266080977	0.141319128	1.557593795	TPRG1	tumor protein p63 regulated 1 [Source:HGNC Symbol%3BAcc:HGNC:24759]	GO:0003964,GO:0046872	RNA-directed DNA polymerase activity|metal ion binding
ENSBGRG00000001100	1376.955426	2256.910819	497.0000331	0.220250921	-2.182780042	5.39E-07	2.97E-05	Down	0.461033732	0.441433255	0.54156672	1.237727771	3.160115502	1.355621863	LSS	lanosterol synthase [Source:HGNC Symbol%3BAcc:HGNC:6708]	GO:0003964,GO:0046872	RNA-directed DNA polymerase activity|metal ion binding	ko05168	Herpes simplex virus 1 infection
ENSBGRG00000001102	1111.460848	651.3009135	1571.620782	2.413935113	1.271386897	0.002127977	0.027176134	Up	2.028603208	2.054386624	3.949629686	0.84865704	1.378797444	0.743631598	THOP1	thimet oligopeptidase 1 [Source:HGNC Symbol%3BAcc:HGNC:11793]	GO:0004222,GO:0005758,GO:0006508,GO:0006518,GO:0046872	metalloendopeptidase activity|mitochondrial intermembrane space|proteolysis|peptide metabolic process|metal ion binding	ko04614,ko05143	Renin-angiotensin system|African trypanosomiasis
ENSBGRG00000001111	1664.936913	1025.923523	2303.950303	2.245773657	1.167212531	0.000549945	0.009587671	Up	1.628550448	2.622600809	1.08315604	0.78058774	0.728649515	0.615618272	C9orf72	C9orf72-SMCR8 complex subunit [Source:HGNC Symbol%3BAcc:HGNC:28337]	GO:0000932,GO:0001933,GO:0005085,GO:0005615,GO:0005634,GO:0005737,GO:0005764,GO:0005768,GO:0005776,GO:0006897,GO:0006914,GO:0010494,GO:0010506,GO:0016239,GO:0017137,GO:0030425,GO:0031965,GO:0032045,GO:0034063,GO:0043204,GO:0044295,GO:0044304,GO:0048675,GO:0110053,GO:1902774,GO:1903432,GO:1904425,GO:2000785	P-body|negative regulation of protein phosphorylation|guanyl-nucleotide exchange factor activity|extracellular space|nucleus|cytoplasm|lysosome|endosome|autophagosome|endocytosis|autophagy|cytoplasmic stress granule|regulation of autophagy|positive regulation of macroautophagy|Rab GTPase binding|dendrite|nuclear membrane|guanyl-nucleotide exchange factor complex|stress granule assembly|perikaryon…	ko04140	Autophagy - animal
ENSBGRG00000001138	37807.44839	53008.12439	22606.77238	0.426479766	-1.229450798	9.66E-07	5.00E-05	Down	23.24720883	22.59725937	24.5860665	52.48768926	57.24948444	38.67921948	GSG1	germ cell associated 1 [Source:HGNC Symbol%3BAcc:HGNC:19716]	GO:0016021	integral component of membrane
ENSBGRG00000001148	510.7509235	264.7932391	756.708608	2.857720816	1.51486498	0.003309441	0.03715649	Up	0.075050091	0.078605372	0.016794295	0.015678385	0.01780446	0.019917271	ZNF385B	zinc finger protein 385B [Source:HGNC Symbol%3BAcc:HGNC:26332]	GO:0003964,GO:0006310,GO:0009036,GO:0032197,GO:0032199,GO:0046872,GO:0090305	RNA-directed DNA polymerase activity|DNA recombination|type II site-specific deoxyribonuclease activity|transposition, RNA-mediated|reverse transcription involved in RNA-mediated transposition|metal ion binding|nucleic acid phosphodiester bond hydrolysis
ENSBGRG00000001152	86.01547699	47.10405955	124.9268944	2.658411939	1.410564677	0.000127199	0.003023203	Up	6.032850723	5.005568595	6.086335625	1.773199591	2.203199672	1.838136017	C9orf72	C9orf72-SMCR8 complex subunit [Source:HGNC Symbol%3BAcc:HGNC:28337]	GO:0005521,GO:0005635,GO:0005739,GO:0005741,GO:0005783,GO:0016021,GO:0016239,GO:0016607,GO:0035694,GO:0042803,GO:0043065,GO:0043066,GO:0046982,GO:0051607,GO:0071456,GO:0097345,GO:1903146,GO:1903214	lamin binding|nuclear envelope|mitochondrion|mitochondrial outer membrane|endoplasmic reticulum|integral component of membrane|positive regulation of macroautophagy|nuclear speck|mitochondrial protein catabolic process|protein homodimerization activity|positive regulation of apoptotic process|negative regulation of apoptotic process|protein heterodimerization activity|defense response to virus|ce…	ko04137	Mitophagy - animal
ENSBGRG00000001201	1399.992841	1950.676464	849.3092179	0.435425089	-1.199503558	0.000106105	0.002626626	Down	0.947211727	0.661716141	1.299043474	2.376941429	1.709110063	2.051890441	BCL6	BCL6 transcription repressor [Source:HGNC Symbol%3BAcc:HGNC:1001]			ko04068,ko05202	FoxO signaling pathway|Transcriptional misregulation in cancer
ENSBGRG00000001242	137.2925756	19.83702724	254.7481239	12.85994047	3.684812059	0.000546902	0.009553886	Up	0.036235188	0.037822478	0.683707205	0.005162932	0.015559644	0.034079248	ADGRE3	adhesion G protein-coupled receptor E3 [Source:HGNC Symbol%3BAcc:HGNC:23647]	GO:0004930,GO:0005509,GO:0005576,GO:0005886,GO:0005887,GO:0007166,GO:0007186,GO:0007189,GO:0016021,GO:0030667,GO:0043312,GO:0101003	G protein-coupled receptor activity|calcium ion binding|extracellular region|plasma membrane|integral component of plasma membrane|cell surface receptor signaling pathway|G protein-coupled receptor signaling pathway|adenylate cyclase-activating G protein-coupled receptor signaling pathway|integral component of membrane|secretory granule membrane|neutrophil degranulation|ficolin-1-rich granule mem…
ENSBGRG00000001256	10194.67174	6407.332761	13982.01071	2.182280265	1.125836395	1.15E-05	0.000393657	Up	27.66445272	22.53467411	31.56866415	9.446222907	12.02448451	12.42298881	NDUFS2	NADH:ubiquinone oxidoreductase core subunit S2 [Source:HGNC Symbol%3BAcc:HGNC:7708]	GO:0005654,GO:0005739,GO:0005747,GO:0006979,GO:0008137,GO:0031625,GO:0042775,GO:0046872,GO:0048038,GO:0051287,GO:0051539	nucleoplasm|mitochondrion|mitochondrial respiratory chain complex I|response to oxidative stress|NADH dehydrogenase (ubiquinone) activity|ubiquitin protein ligase binding|mitochondrial ATP synthesis coupled electron transport|metal ion binding|quinone binding|NAD binding|4 iron, 4 sulfur cluster binding	ko00190,ko04714,ko04723,ko04932,ko05010,ko05012,ko05016	Oxidative phosphorylation|Thermogenesis|Retrograde endocannabinoid signaling|Non-alcoholic fatty liver disease (NAFLD)|Alzheimer disease|Parkinson disease|Huntington disease
ENSBGRG00000001272	275.6430614	182.699931	368.5861918	2.016676549	1.011979712	0.000684803	0.011377611	Up	0.315623035	0.483940153	0.274285762	0.18267616	0.135167248	0.164161185	SST	somatostatin [Source:HGNC Symbol%3BAcc:HGNC:11329]	GO:0001580,GO:0005737,GO:0006612,GO:0009986,GO:0016021,GO:0031849,GO:0051205,GO:0051607	detection of chemical stimulus involved in sensory perception of bitter taste|cytoplasm|protein targeting to membrane|cell surface|integral component of membrane|olfactory receptor binding|protein insertion into membrane|defense response to virus
ENSBGRG00000001276	181.9908983	62.59890334	301.3828932	4.817472161	2.26827633	0.000545185	0.009544252	Up	0.080061171	0.117677763	0.374597216	0.022163008	0.025538557	0.062458878	LRMP	lymphoid restricted membrane protein [Source:HGNC Symbol%3BAcc:HGNC:6690]	GO:0000922,GO:0005635,GO:0005694,GO:0005789,GO:0005815,GO:0005886,GO:0005887,GO:0006903,GO:0006906,GO:0007338,GO:0016020,GO:0016021,GO:0035577,GO:0043312	spindle pole|nuclear envelope|chromosome|endoplasmic reticulum membrane|microtubule organizing center|plasma membrane|integral component of plasma membrane|vesicle targeting|vesicle fusion|single fertilization|membrane|integral component of membrane|azurophil granule membrane|neutrophil degranulation
ENSBGRG00000001338	767.9198352	511.1340011	1024.705669	2.00503448	1.003627047	0.000610514	0.010372729	Up	0.205207437	0.314628902	0.375356867	0.159318073	0.121301772	0.125711708	TMOD1	tropomodulin 1 [Source:HGNC Symbol%3BAcc:HGNC:11871]	GO:0003964,GO:0006310,GO:0009036,GO:0032197,GO:0032199,GO:0046872,GO:0090305	RNA-directed DNA polymerase activity|DNA recombination|type II site-specific deoxyribonuclease activity|transposition, RNA-mediated|reverse transcription involved in RNA-mediated transposition|metal ion binding|nucleic acid phosphodiester bond hydrolysis
ENSBGRG00000001355	1099.419312	449.4729418	1749.365683	3.892539885	1.960711822	0.001412713	0.019943032	Up	0.127170218	0.144149172	0.615729287	0.046077809	0.054704678	0.110190583	PLXNC1	plexin C1 [Source:HGNC Symbol%3BAcc:HGNC:9106]	GO:0002116,GO:0005887,GO:0007162,GO:0008360,GO:0017154,GO:0030334,GO:0043087,GO:0050772,GO:1902287	semaphorin receptor complex|integral component of plasma membrane|negative regulation of cell adhesion|regulation of cell shape|semaphorin receptor activity|regulation of cell migration|regulation of GTPase activity|positive regulation of axonogenesis|semaphorin-plexin signaling pathway involved in axon guidance	ko04360	Axon guidance
ENSBGRG00000001376	391.9482295	536.2621766	247.6342823	0.461978897	-1.114101144	8.78E-05	0.002268177	Down	0.023266102	0.024393082	0.030060079	0.06117102	0.051477128	0.039893314	DNAH7	dynein axonemal heavy chain 7 [Source:HGNC Symbol%3BAcc:HGNC:18661]	GO:0003341,GO:0005509,GO:0005524,GO:0005874,GO:0007018,GO:0008569,GO:0030286,GO:0036156,GO:0036159,GO:0045503,GO:0045505,GO:0051959	cilium movement|calcium ion binding|ATP binding|microtubule|microtubule-based movement|ATP-dependent microtubule motor activity, minus-end-directed|dynein complex|inner dynein arm|inner dynein arm assembly|dynein light chain binding|dynein intermediate chain binding|dynein light intermediate chain binding	ko05016	Huntington disease
ENSBGRG00000001381	21.46793222	8.677354054	34.2585104	3.938072288	1.977489594	0.004060279	0.043141464	Up	0.458403483	0.739561486	0.888663058	0.227514371	0.124666387	0.132120222	MAT2B	methionine adenosyltransferase 2B [Source:HGNC Symbol%3BAcc:HGNC:6905]	GO:0000972,GO:0001650,GO:0003723,GO:0005643,GO:0005737,GO:0006406,GO:0007049,GO:0043130,GO:0051301,GO:0060236,GO:0071407,GO:0097431	transcription-dependent tethering of RNA polymerase II gene DNA at nuclear periphery|fibrillar center|RNA binding|nuclear pore|cytoplasm|mRNA export from nucleus|cell cycle|ubiquitin binding|cell division|regulation of mitotic spindle organization|cellular response to organic cyclic compound|mitotic spindle pole	ko03013,ko05164	RNA transport|Influenza A
ENSBGRG00000001406	21.77123673	35.26380929	8.278664173	0.232777041	-2.102979322	0.001482503	0.020792341	Down	0.0251531	0.014618133	0.011252749	0.081713207	0.052619853	0.064688569	SYPL2	synaptophysin like 2 [Source:HGNC Symbol%3BAcc:HGNC:27638]	GO:0008021,GO:0016021	synaptic vesicle|integral component of membrane
ENSBGRG00000001411	274.3733859	382.603132	166.1436398	0.433836959	-1.204775132	0.002898623	0.033732283	Down	0.050409418	0.054407328	0.037006566	0.157985304	0.052515791	0.091632075	ITGB8	integrin subunit beta 8 [Source:HGNC Symbol%3BAcc:HGNC:6163]	GO:0003964,GO:0046872	RNA-directed DNA polymerase activity|metal ion binding
ENSBGRG00000001412	10.13163079	19.4442296	0.81903197	0.04328968	-4.529833064	0.004758871	0.048713584	Down	0	0.0038865	0.006838287	0.031194813	0.174594649	0.009488908	KRT3	keratin 3 [Source:HGNC Symbol%3BAcc:HGNC:6440]
ENSBGRG00000001439	2792.011518	243.959475	5340.06356	21.88988661	4.452192577	0.003788715	0.041069763	Up	1.053617148	1.222604947	40.35680877	0.249840592	0.460136208	1.111246051	SLC11A1	solute carrier family 11 member 1 [Source:HGNC Symbol%3BAcc:HGNC:10907]	GO:0016021,GO:0046873,GO:0055072	integral component of membrane|metal ion transmembrane transporter activity|iron ion homeostasis
ENSBGRG00000001440	43.11588887	68.97733022	17.25444752	0.251277199	-1.992648326	0.000114127	0.002785304	Down	0.037325988	0.058750805	0.074944626	0.255990082	0.199638148	0.164956439	ANXA9	annexin A9 [Source:HGNC Symbol%3BAcc:HGNC:547]	GO:0001786,GO:0005509,GO:0005544,GO:0015464	phosphatidylserine binding|calcium ion binding|calcium-dependent phospholipid binding|acetylcholine receptor activity
ENSBGRG00000001443	672.7351329	277.6954922	1067.774774	3.84580215	1.943284544	0.000109409	0.002685329	Up	0.375762625	0.452594653	1.351412309	0.158279755	0.142118389	0.222195413	HNMT	histamine N-methyltransferase [Source:HGNC Symbol%3BAcc:HGNC:5028]	GO:0001695,GO:0005737,GO:0007420,GO:0032259,GO:0043005,GO:0046539	histamine catabolic process|cytoplasm|brain development|methylation|neuron projection|histamine N-methyltransferase activity
ENSBGRG00000001452	22952.17968	31752.41888	14151.94047	0.445697313	-1.165863831	5.18E-06	0.000202636	Down	8.297317693	7.721626778	6.853687937	11.60336191	16.09123824	18.552256	TUBA1B	tubulin alpha 1b [Source:HGNC Symbol%3BAcc:HGNC:18809]	GO:0000226,GO:0000278,GO:0003725,GO:0003924,GO:0005200,GO:0005525,GO:0005737,GO:0005874,GO:0005881,GO:0007017,GO:0031625,GO:0043209,GO:0045121,GO:0071353	microtubule cytoskeleton organization|mitotic cell cycle|double-stranded RNA binding|GTPase activity|structural constituent of cytoskeleton|GTP binding|cytoplasm|microtubule|cytoplasmic microtubule|microtubule-based process|ubiquitin protein ligase binding|myelin sheath|membrane raft|cellular response to interleukin-4	ko04145,ko04210,ko04530,ko04540,ko05010,ko05016,ko05130	Phagosome|Apoptosis|Tight junction|Gap junction|Alzheimer disease|Huntington disease|Pathogenic Escherichia coli infection
ENSBGRG00000001510	157.2787627	281.0940836	33.4634418	0.118934033	-3.07176649	0.003431512	0.038179712	Down	0.00121747	0.000620877	0.000748518	0.019432792	0.000874105	0.00047722	TENM2	teneurin transmembrane protein 2 [Source:HGNC Symbol%3BAcc:HGNC:29943]	GO:0000122,GO:0005102,GO:0005634,GO:0005783,GO:0005794,GO:0005886,GO:0005887,GO:0005911,GO:0007157,GO:0007411,GO:0016605,GO:0030054,GO:0030175,GO:0030425,GO:0030426,GO:0035584,GO:0042803,GO:0043005,GO:0043197,GO:0045202,GO:0045211,GO:0046982,GO:0048666,GO:0050839,GO:0051491,GO:0097264,GO:0098609,GO:0098890,GO:0098942,GO:0098978	negative regulation of transcription by RNA polymerase II|signaling receptor binding|nucleus|endoplasmic reticulum|Golgi apparatus|plasma membrane|integral component of plasma membrane|cell-cell junction|heterophilic cell-cell adhesion via plasma membrane cell adhesion molecules|axon guidance|PML body|cell junction|filopodium|dendrite|growth cone|calcium-mediated signaling using intracellular cal…
ENSBGRG00000001546	18.88623926	35.4646916	2.307786926	0.065226351	-3.938401268	2.02E-05	0.000637982	Down	0.001790147	0.003381213	0.001487309	0.015508087	0.044789689	0.028893368	LMNTD1	lamin tail domain containing 1 [Source:HGNC Symbol%3BAcc:HGNC:26683]	GO:0003964,GO:0004519,GO:0006310,GO:0046872	RNA-directed DNA polymerase activity|endonuclease activity|DNA recombination|metal ion binding
ENSBGRG00000001553	998.0182642	543.8300302	1452.206498	2.67024961	1.416974609	2.85E-09	3.12E-07	Up	95.12363289	116.050269	125.4000503	38.32279933	29.48621788	47.50214465	H2AJ	H2A.J histone [Source:HGNC Symbol%3BAcc:HGNC:14456]	GO:0000786,GO:0000790,GO:0003677,GO:0006325,GO:0046982	nucleosome|nuclear chromatin|DNA binding|chromatin organization|protein heterodimerization activity	ko04217,ko05034,ko05322	Necroptosis|Alcoholism|Systemic lupus erythematosus
ENSBGRG00000001572	9.72538944	19.45077888	0	0.008188808	-6.932130889	0.000835643	0.013357148	Down	0	0	0	0.412732915	0.043189666	0.009154397	PRPH	peripherin [Source:HGNC Symbol%3BAcc:HGNC:9461]	GO:0005198,GO:0045098	structural molecule activity|type III intermediate filament	ko05014	Amyotrophic lateral sclerosis (ALS)
ENSBGRG00000001621	4756.277857	2650.848605	6861.707109	2.588277194	1.371992132	0.001310364	0.018805461	Up	39.63362156	20.33149507	26.71084413	13.2557246	4.378158527	13.7316219	AQP3	aquaporin 3 (Gill blood group) [Source:HGNC Symbol%3BAcc:HGNC:636]	GO:0002684,GO:0005634,GO:0005737,GO:0005911,GO:0015254,GO:0015840,GO:0016021,GO:0016323,GO:0032526,GO:0042476,GO:0070295,GO:0071456,GO:0090650	positive regulation of immune system process|nucleus|cytoplasm|cell-cell junction|glycerol channel activity|urea transport|integral component of membrane|basolateral plasma membrane|response to retinoic acid|odontogenesis|renal water absorption|cellular response to hypoxia|cellular response to oxygen-glucose deprivation	ko04962	Vasopressin-regulated water reabsorption
ENSBGRG00000001692	75.9708548	31.79083362	120.150876	3.777420686	1.917401464	0.001393835	0.019741007	Up	0.055877405	0.092348116	0.165217145	0.024025396	0.012514595	0.040735884	B3GNT5	UDP-GlcNAc:betaGal beta-1%2C3-N-acetylglucosaminyltransferase 5 [Source:HGNC Symbol%3BAcc:HGNC:15684]	GO:0002250,GO:0005765,GO:0005769,GO:0005886,GO:0010506,GO:0010628,GO:0016021,GO:0030659,GO:0035455,GO:0043154,GO:0048471,GO:1901799,GO:1903900	adaptive immune response|lysosomal membrane|early endosome|plasma membrane|regulation of autophagy|positive regulation of gene expression|integral component of membrane|cytoplasmic vesicle membrane|response to interferon-alpha|negative regulation of cysteine-type endopeptidase activity involved in apoptotic process|perinuclear region of cytoplasm|negative regulation of proteasomal protein catabol…	ko04142	Lysosome
ENSBGRG00000001704	748.8137157	419.3934357	1078.233996	2.571668143	1.362704484	9.86E-06	0.000346197	Up	0.204096407	0.170124698	0.281342106	0.065162072	0.069421092	0.098316666	ZNF277	zinc finger protein 277 [Source:HGNC Symbol%3BAcc:HGNC:13070]	GO:0005634,GO:0005737	nucleus|cytoplasm	ko05168	Herpes simplex virus 1 infection
ENSBGRG00000001725	1575.933463	932.0882446	2219.77868	2.381770362	1.252034322	0.000787572	0.012706315	Up	1.192045847	1.253897905	0.555933624	0.340847486	0.466626336	0.311386241	MCCC1	methylcrotonoyl-CoA carboxylase 1 [Source:HGNC Symbol%3BAcc:HGNC:6936]	GO:0003964,GO:0006310,GO:0009036,GO:0032197,GO:0032199,GO:0046872,GO:0090305	RNA-directed DNA polymerase activity|DNA recombination|type II site-specific deoxyribonuclease activity|transposition, RNA-mediated|reverse transcription involved in RNA-mediated transposition|metal ion binding|nucleic acid phosphodiester bond hydrolysis
ENSBGRG00000001735	203.0406388	66.28241351	339.7988642	5.129937803	2.358941334	0.001223015	0.017833318	Up	6.582309948	7.276446285	40.57074553	1.989164048	2.66435023	5.176696068	TNFAIP8L2	TNF alpha induced protein 8 like 2 [Source:HGNC Symbol%3BAcc:HGNC:26277]	GO:0005737,GO:0042981,GO:0045087,GO:0050728,GO:0050868	cytoplasm|regulation of apoptotic process|innate immune response|negative regulation of inflammatory response|negative regulation of T cell activation
ENSBGRG00000001760	845.4590666	410.6754132	1280.24272	3.11724244	1.640270363	6.47E-05	0.001740405	Up	0.716567374	1.358080637	0.46231066	0.30427001	0.242260311	0.181065426	SOCS2	suppressor of cytokine signaling 2 [Source:HGNC Symbol%3BAcc:HGNC:19382]	GO:0001558,GO:0005131,GO:0005159,GO:0005737,GO:0005942,GO:0007595,GO:0008269,GO:0016567,GO:0032355,GO:0035556,GO:0040015,GO:0045666,GO:0046426,GO:0046627,GO:0046854,GO:0046935,GO:0060396,GO:0060749	regulation of cell growth|growth hormone receptor binding|insulin-like growth factor receptor binding|cytoplasm|phosphatidylinositol 3-kinase complex|lactation|JAK pathway signal transduction adaptor activity|protein ubiquitination|response to estradiol|intracellular signal transduction|negative regulation of multicellular organism growth|positive regulation of neuron differentiation|negative reg…	ko04630,ko04910,ko04917,ko04930,ko04935	Jak-STAT signaling pathway|Insulin signaling pathway|Prolactin signaling pathway|Type II diabetes mellitus|Growth hormone synthesis, secretion and action
ENSBGRG00000001764	96.2484917	27.07687654	165.4201069	6.137578503	2.617669572	5.87E-07	3.21E-05	Up	0.088769815	0.055330298	0.043071559	0.00615212	0.013519319	0.007368502	EFHB	EF-hand domain family member B [Source:HGNC Symbol%3BAcc:HGNC:26330]	GO:0005634,GO:0005737	nucleus|cytoplasm
ENSBGRG00000001797	152.2560684	52.11691884	252.3952179	4.849992675	2.277982568	3.94E-09	4.02E-07	Up	0.192400461	0.208175218	0.114860667	0.024146083	0.03188001	0.039661972	FBXO10	F-box protein 10 [Source:HGNC Symbol%3BAcc:HGNC:13589]	GO:0000151,GO:0000209,GO:0004842,GO:0005737,GO:0005829,GO:0006511,GO:0006915,GO:0016567,GO:0042981,GO:0043687	ubiquitin ligase complex|protein polyubiquitination|ubiquitin-protein transferase activity|cytoplasm|cytosol|ubiquitin-dependent protein catabolic process|apoptotic process|protein ubiquitination|regulation of apoptotic process|post-translational protein modification
ENSBGRG00000001803	12.18090858	0.353994309	24.00782285	58.34368987	5.866504725	0.000961725	0.014957385	Up	0.631456772	0.039756315	0.909364815	0.022793019	0	0	LSMEM1	leucine rich single-pass membrane protein 1 [Source:HGNC Symbol%3BAcc:HGNC:22036]
ENSBGRG00000001842	5435.594707	7910.402497	2960.786918	0.374317007	-1.417667497	8.81E-06	0.000316646	Down	3.274817775	5.002593437	6.138339119	14.35858345	11.7657173	8.743050524	MRPL42	mitochondrial ribosomal protein L42 [Source:HGNC Symbol%3BAcc:HGNC:14493]	GO:0005737,GO:0008486,GO:0030515,GO:0046872,GO:0052840,GO:0052843,GO:0052844,GO:0052845,GO:0052846,GO:0052847,GO:0052848	cytoplasm|diphosphoinositol-polyphosphate diphosphatase activity|snoRNA binding|metal ion binding|inositol diphosphate tetrakisphosphate diphosphatase activity|inositol-1-diphosphate-2,3,4,5,6-pentakisphosphate diphosphatase activity|inositol-3-diphosphate-1,2,4,5,6-pentakisphosphate diphosphatase activity|inositol-5-diphosphate-1,2,3,4,6-pentakisphosphate diphosphatase activity|inositol-1,5-bisd…	ko04742	Taste transduction
ENSBGRG00000001883	58.76013983	34.55582067	82.96445899	2.394445344	1.259691505	0.002705529	0.032196171	Up	0.014882463	0.011604985	0.009642279	0.005470532	0.003713212	0.004564862	TBC1D22A	TBC1 domain family member 22A [Source:HGNC Symbol%3BAcc:HGNC:1309]	GO:0005634,GO:0005737	nucleus|cytoplasm
ENSBGRG00000001884	489.470466	193.7274289	785.2135031	4.0532093	2.019064675	1.03E-05	0.000356961	Up	1.377505827	2.49422568	4.729918276	0.702842283	0.473208515	0.780113867	HSPA6	heat shock protein family A (Hsp70) member 6 [Source:HGNC Symbol%3BAcc:HGNC:5239]	GO:0005886,GO:0016021,GO:0019864	plasma membrane|integral component of membrane|IgG binding	ko04145,ko04380,ko04650,ko04666,ko05140,ko05150,ko05152,ko05322	Phagosome|Osteoclast differentiation|Natural killer cell mediated cytotoxicity|Fc gamma R-mediated phagocytosis|Leishmaniasis|Staphylococcus aureus infection|Tuberculosis|Systemic lupus erythematosus
ENSBGRG00000001949	42.72595053	75.41712778	10.03477328	0.132616063	-2.914672566	0.00064095	0.01082896	Down	0.047087532	0.032610774	0.020864937	0.054389383	0.143425183	0.495811517	C22orf23	chromosome 22 open reading frame 23 [Source:HGNC Symbol%3BAcc:HGNC:18589]
ENSBGRG00000001966	38.90723917	57.51270905	20.30176928	0.352229393	-1.505412792	0.004676452	0.048069255	Down	0.022786089	0.027387911	0.017210343	0.061686379	0.033801021	0.08000245	NME9	NME/NM23 family member 9 [Source:HGNC Symbol%3BAcc:HGNC:21343]	GO:0004550,GO:0005737,GO:0005856,GO:0006183,GO:0006228,GO:0006241,GO:0045454	nucleoside diphosphate kinase activity|cytoplasm|cytoskeleton|GTP biosynthetic process|UTP biosynthetic process|CTP biosynthetic process|cell redox homeostasis
ENSBGRG00000001985	3922.63158	1770.669422	6074.593738	3.430642982	1.778478996	6.02E-06	0.000230771	Up	8.934994856	25.98569108	10.70584633	4.675531557	3.44373269	3.831714404	SELENBP1	selenium binding protein 1 [Source:HGNC Symbol%3BAcc:HGNC:10719]	GO:0001650,GO:0005829,GO:0008430,GO:0015031,GO:0016020,GO:0018549	fibrillar center|cytosol|selenium binding|protein transport|membrane|methanethiol oxidase activity	ko00920	Sulfur metabolism
ENSBGRG00000002007	18679.52314	31962.76742	5396.27886	0.168830962	-2.566348591	3.03E-08	2.32E-06	Down	1.384577276	0.693272045	1.403120868	4.538834932	9.753609135	3.952519448	ELOVL6	ELOVL fatty acid elongase 6 [Source:HGNC Symbol%3BAcc:HGNC:15829]	GO:0003964,GO:0004519,GO:0006310,GO:0046872	RNA-directed DNA polymerase activity|endonuclease activity|DNA recombination|metal ion binding
ENSBGRG00000002077	137.3544945	262.3132158	12.39577324	0.046992358	-4.411430028	3.49E-07	2.01E-05	Down	0.17146422	0.139848622	0	1.12248863	1.899154525	2.875293502	HOXA11	homeobox A11 [Source:HGNC Symbol%3BAcc:HGNC:5101]	GO:0001501,GO:0001656,GO:0001658,GO:0001759,GO:0003677,GO:0005654,GO:0005667,GO:0007275,GO:0007283,GO:0007338,GO:0007501,GO:0008584,GO:0009952,GO:0009953,GO:0009954,GO:0010468,GO:0010720,GO:0030326,GO:0032330,GO:0032332,GO:0032991,GO:0032993,GO:0035115,GO:0042733,GO:0043565,GO:0045893,GO:0048589,GO:0060065,GO:0060272,GO:0060348,GO:0060351	skeletal system development|metanephros development|branching involved in ureteric bud morphogenesis|organ induction|DNA binding|nucleoplasm|transcription factor complex|multicellular organism development|spermatogenesis|single fertilization|mesodermal cell fate specification|male gonad development|anterior/posterior pattern specification|dorsal/ventral pattern formation|proximal/distal pattern f…	ko05202	Transcriptional misregulation in cancer
ENSBGRG00000002092	24.5995444	49.1990888	0	0.00324709	-8.266636716	9.57E-09	8.52E-07	Down	0	0	0	0.358023679	1.013590972	0.710353985	HOXA13	homeobox A13 [Source:HGNC Symbol%3BAcc:HGNC:5102]	GO:0000981,GO:0001501,GO:0003677,GO:0005634,GO:0043565	DNA-binding transcription factor activity, RNA polymerase II-specific|skeletal system development|DNA binding|nucleus|sequence-specific DNA binding
ENSBGRG00000002095	1510.421723	795.8139133	2225.029533	2.794747239	1.482717809	1.25E-08	1.08E-06	Up	0.988668209	1.119110731	0.99979479	0.451255377	0.220238102	0.351369582	TES	testin LIM domain protein [Source:HGNC Symbol%3BAcc:HGNC:14620]	GO:0003964,GO:0006310,GO:0009036,GO:0032197,GO:0032199,GO:0046872,GO:0090305	RNA-directed DNA polymerase activity|DNA recombination|type II site-specific deoxyribonuclease activity|transposition, RNA-mediated|reverse transcription involved in RNA-mediated transposition|metal ion binding|nucleic acid phosphodiester bond hydrolysis
ENSBGRG00000002133	328.0014003	207.0593962	448.9434045	2.168175099	1.116481272	0.001787698	0.023742991	Up	0.209620712	0.206366479	0.375574259	0.120421025	0.081655993	0.134615018	KIF24	kinesin family member 24 [Source:HGNC Symbol%3BAcc:HGNC:19916]	GO:0003777,GO:0005524,GO:0005814,GO:0005829,GO:0005871,GO:0005874,GO:0007018,GO:0007019,GO:0008017,GO:0016887,GO:0032991,GO:0042802,GO:0060271,GO:0097711	microtubule motor activity|ATP binding|centriole|cytosol|kinesin complex|microtubule|microtubule-based movement|microtubule depolymerization|microtubule binding|ATPase activity|protein-containing complex|identical protein binding|cilium assembly|ciliary basal body-plasma membrane docking	ko04361	Axon regeneration
ENSBGRG00000002150	217.8632127	89.4606174	346.2658079	3.873772036	1.953739057	2.50E-05	0.00075862	Up	0.266590054	0.486574369	0.767759474	0.094233792	0.100675291	0.164023183	ADGRL4	adhesion G protein-coupled receptor L4 [Source:HGNC Symbol%3BAcc:HGNC:20822]	GO:0005737,GO:0006955,GO:0009615,GO:0009617	cytoplasm|immune response|response to virus|response to bacterium
ENSBGRG00000002173	313.9743467	160.3787905	467.5699029	2.915462636	1.543724833	3.89E-07	2.21E-05	Up	0.515686946	0.94332462	0.755002274	0.243211318	0.184850236	0.26233897	IFI44L	interferon induced protein 44 like [Source:HGNC Symbol%3BAcc:HGNC:17817]	GO:0005525,GO:0005737,GO:0006955,GO:0051607	GTP binding|cytoplasm|immune response|defense response to virus
ENSBGRG00000002210	177.4575843	347.1260254	7.789143289	0.022596189	-5.467776702	3.94E-11	6.43E-09	Down	0.002215117	0	0.006748085	0.14752012	0.055020867	0.177911109	PTGFR	prostaglandin F receptor [Source:HGNC Symbol%3BAcc:HGNC:9600]	GO:0004958,GO:0005622,GO:0005886,GO:0006954,GO:0007189,GO:0007204,GO:0016021	prostaglandin F receptor activity|intracellular|plasma membrane|inflammatory response|adenylate cyclase-activating G protein-coupled receptor signaling pathway|positive regulation of cytosolic calcium ion concentration|integral component of membrane	ko04020,ko04072,ko04080	Calcium signaling pathway|Phospholipase D signaling pathway|Neuroactive ligand-receptor interaction
ENSBGRG00000002227	53.73143502	9.148383672	98.31448636	10.75066995	3.426354662	0.001597018	0.02198795	Up	0.137637958	0.074276928	1.796988497	0.063876471	0.049908949	0.060449163	LPAR2	lysophosphatidic acid receptor 2 [Source:HGNC Symbol%3BAcc:HGNC:3168]			ko04015,ko04072,ko04080,ko04151,ko04810,ko05130,ko05200	Rap1 signaling pathway|Phospholipase D signaling pathway|Neuroactive ligand-receptor interaction|PI3K-Akt signaling pathway|Regulation of actin cytoskeleton|Pathogenic Escherichia coli infection|Pathways in cancer
ENSBGRG00000002278	1301.246739	591.4524589	2011.041019	3.40055671	1.765770951	0.003468304	0.038416706	Up	2.11820996	2.232197818	10.70969105	1.07076662	1.187118792	1.829459718	GMIP	GEM interacting protein [Source:HGNC Symbol%3BAcc:HGNC:24852]	GO:0005096,GO:0005654,GO:0005829,GO:0005886,GO:0034260,GO:0035556,GO:0046872	GTPase activator activity|nucleoplasm|cytosol|plasma membrane|negative regulation of GTPase activity|intracellular signal transduction|metal ion binding
ENSBGRG00000002309	11574.74302	15953.88223	7195.603805	0.451027557	-1.148712512	1.03E-06	5.32E-05	Down	35.89658852	42.36034106	28.85456613	61.559319	76.08619989	75.43693157	LUM	lumican [Source:HGNC Symbol%3BAcc:HGNC:6724]	GO:0005518,GO:0005583,GO:0007601,GO:0030199,GO:0031012,GO:0032914,GO:0045944	collagen binding|fibrillar collagen trimer|visual perception|collagen fibril organization|extracellular matrix|positive regulation of transforming growth factor beta1 production|positive regulation of transcription by RNA polymerase II	ko05205	Proteoglycans in cancer
ENSBGRG00000002311	69.49192271	30.10122989	108.8826155	3.609143277	1.851656417	0.00080555	0.012958028	Up	0.138789145	0.170534277	0.208302396	0.045249112	0.016234316	0.072260875	CD80	CD80 molecule [Source:HGNC Symbol%3BAcc:HGNC:1700]	GO:0001618,GO:0005622,GO:0005886,GO:0006955,GO:0007165,GO:0007166,GO:0009897,GO:0009967,GO:0009986,GO:0015026,GO:0016021,GO:0019221,GO:0031295,GO:0035556,GO:0042102,GO:0042130,GO:0045086,GO:0045425,GO:0045627,GO:0045893,GO:0046934,GO:0050731,GO:0051897,GO:0071222,GO:0098636	virus receptor activity|intracellular|plasma membrane|immune response|signal transduction|cell surface receptor signaling pathway|external side of plasma membrane|positive regulation of signal transduction|cell surface|coreceptor activity|integral component of membrane|cytokine-mediated signaling pathway|T cell costimulation|intracellular signal transduction|positive regulation of T cell prolifer…	ko04514,ko04620,ko04672,ko04940,ko05320,ko05322,ko05323,ko05330,ko05332,ko05416	Cell adhesion molecules (CAMs)|Toll-like receptor signaling pathway|Intestinal immune network for IgA production|Type I diabetes mellitus|Autoimmune thyroid disease|Systemic lupus erythematosus|Rheumatoid arthritis|Allograft rejection|Graft-versus-host disease|Viral myocarditis
ENSBGRG00000002328	1495.61113	2445.050474	546.1717866	0.22337416	-2.162465792	0.000251452	0.005228447	Down	1.56864501	3.397346056	1.420663449	16.46475329	6.916324379	2.518462366	KERA	keratocan [Source:HGNC Symbol%3BAcc:HGNC:6309]	GO:0005576	extracellular region
ENSBGRG00000002354	104.2474298	12.82138184	195.6734778	15.16207806	3.922395593	1.35E-18	7.54E-16	Up	6.202429338	5.047745614	6.530511787	0.402369382	0.186558396	0.494281923	TUFT1	tuftelin 1 [Source:HGNC Symbol%3BAcc:HGNC:12422]	GO:0003779,GO:0005516,GO:0005829,GO:0008017,GO:0015629,GO:0030855,GO:0031032	actin binding|calmodulin binding|cytosol|microtubule binding|actin cytoskeleton|epithelial cell differentiation|actomyosin structure organization
ENSBGRG00000002365	9269.790261	16248.54797	2291.032549	0.140985876	-2.826377458	1.90E-10	2.71E-08	Down	33.65346125	20.1633195	9.531110575	143.5671113	87.06359401	182.6817342	S100B	S100 calcium binding protein B [Source:HGNC Symbol%3BAcc:HGNC:10500]	GO:0001726,GO:0005509,GO:0005634,GO:0005737,GO:0006417,GO:0007409,GO:0007611,GO:0007613,GO:0008270,GO:0016310,GO:0019210,GO:0042803,GO:0043025,GO:0043123,GO:0044548,GO:0045917,GO:0048143,GO:0048156,GO:0048168,GO:0048306,GO:0048471,GO:0050786,GO:0071638	ruffle|calcium ion binding|nucleus|cytoplasm|regulation of translation|axonogenesis|learning or memory|memory|zinc ion binding|phosphorylation|kinase inhibitor activity|protein homodimerization activity|neuronal cell body|positive regulation of I-kappaB kinase/NF-kappaB signaling|S100 protein binding|positive regulation of complement activation|astrocyte activation|tau protein binding|regulation …
ENSBGRG00000002408	45.76790936	83.41107255	8.124746173	0.097627645	-3.356566454	0.00236986	0.029353987	Down	0.003897236	0.005152744	0.011009006	0.175561615	0.005935349	0.016174864	FRZB	frizzled related protein [Source:HGNC Symbol%3BAcc:HGNC:3959]	GO:0005615,GO:0005737,GO:0008285,GO:0010721,GO:0014033,GO:0017147,GO:0030178,GO:0030308,GO:0035567,GO:0043065,GO:0045600,GO:0060029,GO:0060070,GO:0061037,GO:0061053,GO:0070367,GO:0090090,GO:0090103	extracellular space|cytoplasm|negative regulation of cell proliferation|negative regulation of cell development|neural crest cell differentiation|Wnt-protein binding|negative regulation of Wnt signaling pathway|negative regulation of cell growth|non-canonical Wnt signaling pathway|positive regulation of apoptotic process|positive regulation of fat cell differentiation|convergent extension involve…
ENSBGRG00000002438	5507.931248	2682.424771	8333.437724	3.106631711	1.635351221	2.51E-15	8.89E-13	Up	5.284624395	7.389501461	5.89697669	2.112613071	1.648892092	1.652761064	TGFBI	transforming growth factor beta induced [Source:HGNC Symbol%3BAcc:HGNC:11771]	GO:0005178,GO:0005201,GO:0005518,GO:0005615,GO:0007155,GO:0008283,GO:0030198,GO:0031012,GO:0050839,GO:0050840	integrin binding|extracellular matrix structural constituent|collagen binding|extracellular space|cell adhesion|cell proliferation|extracellular matrix organization|extracellular matrix|cell adhesion molecule binding|extracellular matrix binding
ENSBGRG00000002466	4299.43521	5877.589256	2721.281164	0.463016543	-1.110864356	0.000136699	0.003187613	Down	0.362416127	0.339738957	0.351896616	0.556303261	0.882627918	0.590019675	GSK3B	glycogen synthase kinase 3 beta [Source:HGNC Symbol%3BAcc:HGNC:4617]	GO:0003964,GO:0046872	RNA-directed DNA polymerase activity|metal ion binding
ENSBGRG00000002477	56.67938411	20.71201179	92.64675644	4.480430236	2.163637275	2.00E-05	0.000634111	Up	1.073328833	0.892449704	1.463640265	0.27793749	0.266517494	0.147951384	MLC1	modulator of VRAC current 1 [Source:HGNC Symbol%3BAcc:HGNC:17082]
ENSBGRG00000002479	10.73754023	21.20772631	0.267354154	0.014636789	-6.094257135	0.003783091	0.041034543	Down	0	0	4.67E-05	0.002861777	0.000672841	0	PIK3C2G	phosphatidylinositol-4-phosphate 3-kinase catalytic subunit type 2 gamma [Source:HGNC Symbol%3BAcc:HGNC:8973]	GO:0003964,GO:0006310,GO:0009036,GO:0032197,GO:0032199,GO:0046872,GO:0090305	RNA-directed DNA polymerase activity|DNA recombination|type II site-specific deoxyribonuclease activity|transposition, RNA-mediated|reverse transcription involved in RNA-mediated transposition|metal ion binding|nucleic acid phosphodiester bond hydrolysis
ENSBGRG00000002485	632.1804911	942.9786286	321.3823537	0.340813718	-1.552944688	0.00016956	0.003778581	Down	1.392507413	0.670897218	1.136044854	1.933399525	3.771644567	2.692551263	PANX2	pannexin 2 [Source:HGNC Symbol%3BAcc:HGNC:8600]	GO:0002931,GO:0005243,GO:0005737,GO:0005886,GO:0005921,GO:0006812,GO:0007267,GO:0015267,GO:0016021,GO:0034214,GO:0046982,GO:0050716,GO:0055077,GO:0055085	response to ischemia|gap junction channel activity|cytoplasm|plasma membrane|gap junction|cation transport|cell-cell signaling|channel activity|integral component of membrane|protein hexamerization|protein heterodimerization activity|positive regulation of interleukin-1 secretion|gap junction hemi-channel activity|transmembrane transport
ENSBGRG00000002487	2147.459061	976.5308958	3318.387227	3.399263747	1.765222304	4.66E-08	3.38E-06	Up	8.935822579	11.98237337	9.909327372	1.786219635	3.40870912	2.869255615	LRRC8B	leucine rich repeat containing 8 VRAC subunit B [Source:HGNC Symbol%3BAcc:HGNC:30692]	GO:0005225,GO:0005737,GO:0005789,GO:0005886,GO:0005887,GO:0006884,GO:0034702,GO:0055085,GO:0098656	volume-sensitive anion channel activity|cytoplasm|endoplasmic reticulum membrane|plasma membrane|integral component of plasma membrane|cell volume homeostasis|ion channel complex|transmembrane transport|anion transmembrane transport
ENSBGRG00000002494	135.3784947	37.24931959	233.5076699	6.278462463	2.6504113	3.75E-06	0.000154611	Up	0.050502355	0.045052229	0.014801827	0.005261516	0.007207613	0.003055423	IGF2BP2	insulin like growth factor 2 mRNA binding protein 2 [Source:HGNC Symbol%3BAcc:HGNC:28867]	GO:0003730,GO:0005634,GO:0005737,GO:0005856,GO:0006417,GO:0048027,GO:0051028	mRNA 3'-UTR binding|nucleus|cytoplasm|cytoskeleton|regulation of translation|mRNA 5'-UTR binding|mRNA transport
ENSBGRG00000002560	183.0022039	275.5631701	90.4412376	0.328164179	-1.607510324	0.001149315	0.017017154	Down	0.067092813	0.043719869	0.081384423	0.178000641	0.079554354	0.29083403	IFNE	interferon epsilon [Source:HGNC Symbol%3BAcc:HGNC:18163]			ko01522,ko01524,ko04110,ko04115,ko04218,ko04934,ko05163,ko05166,ko05200,ko05203,ko05206,ko05212,ko05214,ko05218,ko05219,ko05220,ko05223,ko05225	Endocrine resistance|Platinum drug resistance|Cell cycle|p53 signaling pathway|Cellular senescence|Cushing syndrome|Human cytomegalovirus infection|Human T-cell leukemia virus 1 infection|Pathways in cancer|Viral carcinogenesis|MicroRNAs in cancer|Pancreatic cancer|Glioma|Melanoma|Bladder cancer|Chronic myeloid leukemia|Non-small cell lung cancer|Hepatocellular carcinoma
ENSBGRG00000002608	163.6379534	292.6322874	34.64361936	0.118422089	-3.077989883	7.12E-06	0.000265885	Down	0.091327339	0.049933689	0.121803418	0.489276705	0.183010794	1.429711093	UCHL1	ubiquitin C-terminal hydrolase L1 [Source:HGNC Symbol%3BAcc:HGNC:12513]	GO:0002931,GO:0004197,GO:0004843,GO:0005654,GO:0005737,GO:0005789,GO:0005829,GO:0005886,GO:0006511,GO:0007412,GO:0007628,GO:0008242,GO:0008283,GO:0016579,GO:0016874,GO:0019896,GO:0031625,GO:0031694,GO:0042755,GO:0043025,GO:0043130,GO:0043209,GO:0043407,GO:0044306,GO:0048747,GO:0050905,GO:1904115	response to ischemia|cysteine-type endopeptidase activity|thiol-dependent ubiquitin-specific protease activity|nucleoplasm|cytoplasm|endoplasmic reticulum membrane|cytosol|plasma membrane|ubiquitin-dependent protein catabolic process|axon target recognition|adult walking behavior|omega peptidase activity|cell proliferation|protein deubiquitination|ligase activity|axonal transport of mitochondrion…	ko05012	Parkinson disease
ENSBGRG00000002625	4817.391752	2530.415162	7104.368342	2.807567935	1.489320932	9.82E-08	6.68E-06	Up	5.611762855	5.10520685	8.626803024	2.46828626	1.801800647	2.043098975	MRPL4	mitochondrial ribosomal protein L4 [Source:HGNC Symbol%3BAcc:HGNC:14276]	GO:0005178,GO:0005887,GO:0007155,GO:0098609	integrin binding|integral component of plasma membrane|cell adhesion|cell-cell adhesion	ko04064,ko04514,ko04650,ko04668,ko04670,ko04933,ko05143,ko05144,ko05150,ko05164,ko05166,ko05167,ko05169,ko05323,ko05416,ko05418	NF-kappa B signaling pathway|Cell adhesion molecules (CAMs)|Natural killer cell mediated cytotoxicity|TNF signaling pathway|Leukocyte transendothelial migration|AGE-RAGE signaling pathway in diabetic complications|African trypanosomiasis|Malaria|Staphylococcus aureus infection|Influenza A|Human T-cell leukemia virus 1 infection|Kaposi sarcoma-associated herpesvirus infection|Epstein-Barr virus in…
ENSBGRG00000002649	292.0932387	438.4918052	145.6946723	0.332170471	-1.590004266	0.000131631	0.003098703	Down	1.174643364	1.145580066	1.243831762	3.633084659	1.453199715	4.903495045	INHBB	inhibin subunit beta B [Source:HGNC Symbol%3BAcc:HGNC:6067]	GO:0005125,GO:0005160,GO:0005179,GO:0005615,GO:0008083,GO:0009267,GO:0009611,GO:0010862,GO:0032869,GO:0032924,GO:0042803,GO:0042981,GO:0043408,GO:0045444,GO:0046676,GO:0046881,GO:0046882,GO:0048178,GO:0048468,GO:0048471,GO:0060279,GO:0060395	cytokine activity|transforming growth factor beta receptor binding|hormone activity|extracellular space|growth factor activity|cellular response to starvation|response to wounding|positive regulation of pathway-restricted SMAD protein phosphorylation|cellular response to insulin stimulus|activin receptor signaling pathway|protein homodimerization activity|regulation of apoptotic process|regulatio…	ko04060,ko04350,ko04550	Cytokine-cytokine receptor interaction|TGF-beta signaling pathway|Signaling pathways regulating pluripotency of stem cells
ENSBGRG00000002668	35.44585239	57.09589175	13.79581303	0.241456009	-2.050167728	0.000278573	0.005656249	Down	0.232660204	0.384515557	0.241626493	1.4696651	0.632737495	1.16231965	C12orf71	chromosome 12 open reading frame 71 [Source:HGNC Symbol%3BAcc:HGNC:34452]
ENSBGRG00000002783	51.62059218	21.75634263	81.48484173	3.739826953	1.902971516	0.000534616	0.009416543	Up	0.108861062	0.095717665	0.040544351	0.022357166	0.018375897	0.018392674	RORC	RAR related orphan receptor C [Source:HGNC Symbol%3BAcc:HGNC:10260]	GO:0003700,GO:0003707,GO:0004879,GO:0005634,GO:0006805,GO:0008270,GO:0010906,GO:0019218,GO:0032922,GO:0042093,GO:0042753,GO:0043565,GO:0045598,GO:0045893,GO:0048535,GO:0048541,GO:0060612,GO:0060850,GO:0072539	DNA-binding transcription factor activity|steroid hormone receptor activity|nuclear receptor activity|nucleus|xenobiotic metabolic process|zinc ion binding|regulation of glucose metabolic process|regulation of steroid metabolic process|circadian regulation of gene expression|T-helper cell differentiation|positive regulation of circadian rhythm|sequence-specific DNA binding|regulation of fat cell …	ko04659,ko04710,ko05321	Th17 cell differentiation|Circadian rhythm|Inflammatory bowel disease (IBD)
ENSBGRG00000002811	368480.0899	558696.7213	178263.4585	0.319070313	-1.648053712	5.39E-20	3.73E-17	Down	70.63590455	74.52059872	64.59977097	185.6573838	204.6908582	202.2477634	FN1	fibronectin 1 [Source:HGNC Symbol%3BAcc:HGNC:3778]	GO:0001525,GO:0005576,GO:0005615,GO:0006953,GO:0007155,GO:0008201,GO:0008360,GO:0097718	angiogenesis|extracellular region|extracellular space|acute-phase response|cell adhesion|heparin binding|regulation of cell shape|disordered domain specific binding	ko04151,ko04510,ko04512,ko04810,ko04933,ko05100,ko05135,ko05146,ko05165,ko05200,ko05205,ko05222	PI3K-Akt signaling pathway|Focal adhesion|ECM-receptor interaction|Regulation of actin cytoskeleton|AGE-RAGE signaling pathway in diabetic complications|Bacterial invasion of epithelial cells|Yersinia infection|Amoebiasis|Human papillomavirus infection|Pathways in cancer|Proteoglycans in cancer|Small cell lung cancer
ENSBGRG00000002860	1961.860035	3365.223534	558.4965352	0.166023712	-2.590538786	2.96E-09	3.18E-07	Down	0.050204578	0.116592016	0.151408273	0.454657487	0.748271474	0.503819338	PADI1	peptidyl arginine deiminase 1 [Source:HGNC Symbol%3BAcc:HGNC:18367]	GO:0004668,GO:0005509,GO:0005737,GO:0018101	protein-arginine deiminase activity|calcium ion binding|cytoplasm|protein citrullination
ENSBGRG00000002862	589.1914868	906.7208524	271.6621212	0.299449939	-1.739613254	6.69E-09	6.35E-07	Down	0.340811585	0.296545922	0.194073666	0.720491128	0.903952339	0.867497584	KCNC4	potassium voltage-gated channel subfamily C member 4 [Source:HGNC Symbol%3BAcc:HGNC:6236]	GO:0005249,GO:0005251,GO:0005783,GO:0005794,GO:0005886,GO:0008076,GO:0009986,GO:0016021,GO:0030424,GO:0030425,GO:0031594,GO:0032590,GO:0032809,GO:0034765,GO:0043025,GO:0043679,GO:0044305,GO:0046928,GO:0051260,GO:0071805,GO:0098690,GO:0098794,GO:0098978,GO:0099055,GO:0099056,GO:0099508,GO:1904057,GO:1904456,GO:1905030	voltage-gated potassium channel activity|delayed rectifier potassium channel activity|endoplasmic reticulum|Golgi apparatus|plasma membrane|voltage-gated potassium channel complex|cell surface|integral component of membrane|axon|dendrite|neuromuscular junction|dendrite membrane|neuronal cell body membrane|regulation of ion transmembrane transport|neuronal cell body|axon terminus|calyx of Held|reg…
ENSBGRG00000002895	83.93591929	156.0010884	11.87075022	0.076529066	-3.707848394	1.46E-12	3.41E-10	Down	0.000630603	0.001042193	0.001309811	0.014937703	0.006173909	0.015267114	STXBP5L	syntaxin binding protein 5 like [Source:HGNC Symbol%3BAcc:HGNC:30757]	GO:0003964,GO:0046872	RNA-directed DNA polymerase activity|metal ion binding
ENSBGRG00000002908	381.6342834	150.9330297	612.3355371	4.053821804	2.019282673	1.28E-07	8.37E-06	Up	0.814570927	1.122301169	1.684200242	0.366526741	0.17398616	0.285159479	TIMELESS	timeless circadian regulator [Source:HGNC Symbol%3BAcc:HGNC:11813]
ENSBGRG00000002914	403.5621876	259.3908668	547.7335085	2.111686884	1.078395931	3.40E-06	0.00014291	Up	1.470092109	1.82342876	1.247201535	0.675449268	0.605335477	0.662415617	GBP2	guanylate binding protein 2 [Source:HGNC Symbol%3BAcc:HGNC:4183]
ENSBGRG00000002915	105.9708121	51.78787845	160.1537458	3.087986636	1.626666509	0.004084275	0.043269279	Up	0.672953828	0.643380455	0.800701553	0.368861721	0.185274465	0.071836124	TMEM37	transmembrane protein 37 [Source:HGNC Symbol%3BAcc:HGNC:18216]	GO:0005244,GO:0005262,GO:0016021,GO:0034765	voltage-gated ion channel activity|calcium channel activity|integral component of membrane|regulation of ion transmembrane transport
ENSBGRG00000002923	49.14150047	17.44232327	80.84067768	4.628764558	2.210627182	0.000105408	0.002620633	Up	0.769646827	1.207311422	1.387272808	0.197763887	0.113524844	0.36093757	CCL19	C-C motif chemokine ligand 19 [Source:HGNC Symbol%3BAcc:HGNC:10617]	GO:0001768,GO:0001771,GO:0002407,GO:0002408,GO:0002548,GO:0002606,GO:0005615,GO:0005622,GO:0006954,GO:0007186,GO:0007257,GO:0008009,GO:0009897,GO:0010560,GO:0030593,GO:0031295,GO:0031732,GO:0031735,GO:0032735,GO:0032760,GO:0034695,GO:0042102,GO:0042379,GO:0043123,GO:0043547,GO:0043552,GO:0045627,GO:0045807,GO:0045860,GO:0046330,GO:0048020,GO:0048247,GO:0048260,GO:0048469,GO:0050718,GO:0050921,GO:…	establishment of T cell polarity|immunological synapse formation|dendritic cell chemotaxis|myeloid dendritic cell chemotaxis|monocyte chemotaxis|positive regulation of dendritic cell antigen processing and presentation|extracellular space|intracellular|inflammatory response|G protein-coupled receptor signaling pathway|activation of JUN kinase activity|chemokine activity|external side of plasma me…
ENSBGRG00000002924	2809.239924	3997.076861	1621.402987	0.405583444	-1.301929333	2.55E-06	0.000112826	Down	0.893422227	0.7613499	0.518552238	1.59473109	1.257528451	2.038243686	SCRN1	secernin 1 [Source:HGNC Symbol%3BAcc:HGNC:22192]	GO:0005634,GO:0005737	nucleus|cytoplasm
ENSBGRG00000002970	2793.587867	4029.829355	1557.346378	0.386488051	-1.371504282	7.38E-10	9.31E-08	Down	0.41819544	0.411911912	0.519138454	1.030126265	0.875199416	1.286925218	LIMA1	LIM domain and actin binding 1 [Source:HGNC Symbol%3BAcc:HGNC:24636]	GO:0001726,GO:0005737,GO:0005856,GO:0005925,GO:0008203,GO:0016477,GO:0030299,GO:0030835,GO:0031526,GO:0031529,GO:0032154,GO:0042632,GO:0046872,GO:0051015,GO:0051017	ruffle|cytoplasm|cytoskeleton|focal adhesion|cholesterol metabolic process|cell migration|intestinal cholesterol absorption|negative regulation of actin filament depolymerization|brush border membrane|ruffle organization|cleavage furrow|cholesterol homeostasis|metal ion binding|actin filament binding|actin filament bundle assembly
ENSBGRG00000003031	570.6196499	292.9320329	848.307267	2.893946883	1.533038442	0.002430765	0.029851596	Up	0.520461414	0.461073032	0.158285539	0.188621078	0.059669193	0.115371008	FAR2	fatty acyl-CoA reductase 2 [Source:HGNC Symbol%3BAcc:HGNC:25531]	GO:0003964,GO:0006310,GO:0009036,GO:0032197,GO:0032199,GO:0046872,GO:0090305	RNA-directed DNA polymerase activity|DNA recombination|type II site-specific deoxyribonuclease activity|transposition, RNA-mediated|reverse transcription involved in RNA-mediated transposition|metal ion binding|nucleic acid phosphodiester bond hydrolysis
ENSBGRG00000003053	1454.743432	914.1900513	1995.296812	2.182082905	1.125705916	0.003732677	0.040589628	Up	0.809211118	0.691356159	0.312475539	0.300999398	0.160444513	0.300835632	SLC39A8	solute carrier family 39 member 8 [Source:HGNC Symbol%3BAcc:HGNC:20862]			ko00310	Lysine degradation
ENSBGRG00000003065	760.9377782	344.5242607	1177.351296	3.417011234	1.772734991	4.55E-08	3.33E-06	Up	0.133563104	0.159074034	0.081744453	0.03969884	0.03341333	0.025358932	AK5	adenylate kinase 5 [Source:HGNC Symbol%3BAcc:HGNC:365]	GO:0005634,GO:0005737	nucleus|cytoplasm
ENSBGRG00000003115	1054.288089	1657.32305	451.2531274	0.272384263	-1.876284743	3.16E-09	3.35E-07	Down	1.595315633	2.521731735	2.885249813	8.10043973	5.396776167	10.12118494	EN1	engrailed homeobox 1 [Source:HGNC Symbol%3BAcc:HGNC:3342]	GO:0000122,GO:0000978,GO:0000981,GO:0001078,GO:0001501,GO:0005634,GO:0008344,GO:0009653,GO:0009953,GO:0009954,GO:0021549,GO:0030901,GO:0030917,GO:0035115,GO:0035176,GO:0035264,GO:0042756,GO:0043473,GO:0043524,GO:0045944,GO:0048666,GO:0061743,GO:0071542,GO:1990403	negative regulation of transcription by RNA polymerase II|RNA polymerase II proximal promoter sequence-specific DNA binding|DNA-binding transcription factor activity, RNA polymerase II-specific|proximal promoter DNA-binding transcription repressor activity, RNA polymerase II-specific|skeletal system development|nucleus|adult locomotory behavior|anatomical structure morphogenesis|dorsal/ventral pa…	ko04341	Hedgehog signaling pathway - fly
ENSBGRG00000003135	10.03668478	0.353994309	19.71937524	47.99174482	5.58471436	0.004250892	0.044488891	Up	0.001098634	0.001037545	0.020385387	0.000396562	0	0	SLC6A15	solute carrier family 6 member 15 [Source:HGNC Symbol%3BAcc:HGNC:13621]	GO:0005298,GO:0005328,GO:0005886,GO:0005887,GO:0015804,GO:0015820,GO:0015824	proline:sodium symporter activity|neurotransmitter:sodium symporter activity|plasma membrane|integral component of plasma membrane|neutral amino acid transport|leucine transport|proline transport
ENSBGRG00000003143	48.52312254	77.58196005	19.46428502	0.250271458	-1.998434323	0.001130121	0.016863005	Down	0.51722279	0.263018383	0.446252335	1.852602469	0.605931867	2.132890848	PPP2R3A	protein phosphatase 2 regulatory subunit B''alpha [Source:HGNC Symbol%3BAcc:HGNC:9307]	GO:0003964,GO:0006310,GO:0009036,GO:0032197,GO:0032199,GO:0046872,GO:0090305	RNA-directed DNA polymerase activity|DNA recombination|type II site-specific deoxyribonuclease activity|transposition, RNA-mediated|reverse transcription involved in RNA-mediated transposition|metal ion binding|nucleic acid phosphodiester bond hydrolysis
ENSBGRG00000003161	1328.065382	1772.61612	883.5146449	0.49835785	-1.004746042	0.000215896	0.004560473	Down	0.149908356	0.090419224	0.116414228	0.218921614	0.22227436	0.20815256	HLCS	holocarboxylase synthetase [Source:HGNC Symbol%3BAcc:HGNC:4976]	GO:0003964,GO:0046872	RNA-directed DNA polymerase activity|metal ion binding	ko00780	Biotin metabolism
ENSBGRG00000003175	152.1773134	84.77174147	219.5828854	2.587229411	1.371407984	0.002662922	0.031864701	Up	1.948179467	3.531526656	3.693465467	1.387548752	0.512043256	1.386793821	KCNA3	potassium voltage-gated channel subfamily A member 3 [Source:HGNC Symbol%3BAcc:HGNC:6221]	GO:0005244,GO:0005249,GO:0005251,GO:0005886,GO:0006813,GO:0008076,GO:0015271,GO:0016021,GO:0030424,GO:0034765,GO:0044305,GO:0045121,GO:0051260,GO:0071435,GO:0071805,GO:0098978,GO:0099055,GO:0099056	voltage-gated ion channel activity|voltage-gated potassium channel activity|delayed rectifier potassium channel activity|plasma membrane|potassium ion transport|voltage-gated potassium channel complex|outward rectifier potassium channel activity|integral component of membrane|axon|regulation of ion transmembrane transport|calyx of Held|membrane raft|protein homooligomerization|potassium ion expor…
ENSBGRG00000003195	830.4212221	328.1381074	1332.704337	4.062541075	2.0223824	0.001276672	0.018398339	Up	0.356338671	0.497931657	1.915050428	0.114332227	0.204585813	0.3050668	CD53	CD53 molecule [Source:HGNC Symbol%3BAcc:HGNC:1686]	GO:0005634,GO:0005737	nucleus|cytoplasm
ENSBGRG00000003210	3287.628802	4454.115847	2121.141757	0.476196881	-1.070369923	8.63E-06	0.000312562	Down	0.139618089	0.093051017	0.113990882	0.214560784	0.221416052	0.224516642	TMTC2	transmembrane O-mannosyltransferase targeting cadherins 2 [Source:HGNC Symbol%3BAcc:HGNC:25440]	GO:0005783,GO:0005789,GO:0016021,GO:0055074	endoplasmic reticulum|endoplasmic reticulum membrane|integral component of membrane|calcium ion homeostasis
ENSBGRG00000003214	526.7275416	305.5957076	747.8593755	2.447128165	1.291089663	3.66E-06	0.000151822	Up	0.12471973	0.18579258	0.207061701	0.073517569	0.051438141	0.068267082	MANBA	mannosidase beta [Source:HGNC Symbol%3BAcc:HGNC:6831]	GO:0003964,GO:0006310,GO:0009036,GO:0032197,GO:0032199,GO:0046872,GO:0090305	RNA-directed DNA polymerase activity|DNA recombination|type II site-specific deoxyribonuclease activity|transposition, RNA-mediated|reverse transcription involved in RNA-mediated transposition|metal ion binding|nucleic acid phosphodiester bond hydrolysis
ENSBGRG00000003238	76.46591337	145.0937087	7.838118002	0.054663935	-4.193266864	2.65E-06	0.000116409	Down	0	0.00230678	0.009741057	0.066125949	0.079182672	0.057446553	SLCO1A2	solute carrier organic anion transporter family member 1A2 [Source:HGNC Symbol%3BAcc:HGNC:10956]	GO:0005634,GO:0005737	nucleus|cytoplasm
ENSBGRG00000003247	612306.3609	877856.8879	346755.8339	0.395002957	-1.34006464	6.59E-07	3.53E-05	Down	254.9545967	176.5211465	296.9639029	638.8106968	528.5879568	516.2111488	COL3A1	collagen type III alpha 1 chain [Source:HGNC Symbol%3BAcc:HGNC:2201]			ko04611,ko04926,ko04933,ko04974,ko05146	Platelet activation|Relaxin signaling pathway|AGE-RAGE signaling pathway in diabetic complications|Protein digestion and absorption|Amoebiasis
ENSBGRG00000003278	364.9424329	710.6118543	19.27301141	0.027203001	-5.200090357	3.51E-11	6.00E-09	Down	0.011925315	0.000703888	0.032200726	0.627119626	0.559448919	0.335116549	ZMAT3	zinc finger matrin-type 3 [Source:HGNC Symbol%3BAcc:HGNC:29983]	GO:0001508,GO:0005513,GO:0005886,GO:0005887,GO:0006813,GO:0008076,GO:0008200,GO:0015269,GO:0015459,GO:0019228,GO:0019229	action potential|detection of calcium ion|plasma membrane|integral component of plasma membrane|potassium ion transport|voltage-gated potassium channel complex|ion channel inhibitor activity|calcium-activated potassium channel activity|potassium channel regulator activity|neuronal action potential|regulation of vasoconstriction
ENSBGRG00000003280	1082.184747	477.8445103	1686.524984	3.529658434	1.81952858	0.00078685	0.012706315	Up	0.662412224	0.681995275	2.670716377	0.351286133	0.268988332	0.434145149	HCLS1	hematopoietic cell-specific Lyn substrate 1 [Source:HGNC Symbol%3BAcc:HGNC:4844]	GO:0003964,GO:0006310,GO:0009036,GO:0032197,GO:0032199,GO:0046872,GO:0090305	RNA-directed DNA polymerase activity|DNA recombination|type II site-specific deoxyribonuclease activity|transposition, RNA-mediated|reverse transcription involved in RNA-mediated transposition|metal ion binding|nucleic acid phosphodiester bond hydrolysis
ENSBGRG00000003305	21.3588669	37.24993036	5.467803449	0.146879108	-2.767298894	0.001658757	0.022603828	Down	0.075921794	0.059750147	0.08410419	0.191832741	0.24777026	0.948221827	METTL25	methyltransferase like 25 [Source:HGNC Symbol%3BAcc:HGNC:26228]	GO:0005634,GO:0005737	nucleus|cytoplasm
ENSBGRG00000003306	648.4244757	348.6992191	948.1497324	2.718354154	1.442733426	3.45E-06	0.000144496	Up	0.890385693	1.257265702	1.552782858	0.499993772	0.283781985	0.468773684	DENND2D	DENN domain containing 2D [Source:HGNC Symbol%3BAcc:HGNC:26192]	GO:0005654,GO:0005829,GO:0017112	nucleoplasm|cytosol|Rab guanyl-nucleotide exchange factor activity
ENSBGRG00000003324	4335.736064	2826.769858	5844.70227	2.06777056	1.048076113	0.000102601	0.00256562	Up	4.443477894	3.336150316	5.013460626	1.844352496	2.083074626	1.663070077	ACADM	acyl-CoA dehydrogenase medium chain [Source:HGNC Symbol%3BAcc:HGNC:89]	GO:0003964,GO:0046872	RNA-directed DNA polymerase activity|metal ion binding	ko05168	Herpes simplex virus 1 infection
ENSBGRG00000003359	426.6900688	673.7315056	179.6486321	0.266496228	-1.907812983	0.001046395	0.015930099	Down	0.017659219	0.002689884	0.008949379	0.03157221	0.038758504	0.029493441	PPFIA2	PTPRF interacting protein alpha 2 [Source:HGNC Symbol%3BAcc:HGNC:9246]	GO:0005634,GO:0005737	nucleus|cytoplasm
ENSBGRG00000003390	72.11152871	32.70673737	111.5163201	3.405504945	1.767868727	3.85E-06	0.000158213	Up	0.146692639	0.175735255	0.161373804	0.044125059	0.031028824	0.054806742	IDNK	IDNK gluconokinase [Source:HGNC Symbol%3BAcc:HGNC:31367]	GO:0005524,GO:0046177,GO:0046316	ATP binding|D-gluconate catabolic process|gluconokinase activity	ko00030	Pentose phosphate pathway
ENSBGRG00000003420	29.32572525	48.78756473	9.863885774	0.202928834	-2.300954222	0.001680883	0.022815382	Down	0.000227796	0.000276595	0.000513705	0.00260771	0.001274418	0.000750342	DPP10	dipeptidyl peptidase like 10 [Source:HGNC Symbol%3BAcc:HGNC:20823]	GO:0003964,GO:0006310,GO:0009036,GO:0032197,GO:0032199,GO:0046872,GO:0090305	RNA-directed DNA polymerase activity|DNA recombination|type II site-specific deoxyribonuclease activity|transposition, RNA-mediated|reverse transcription involved in RNA-mediated transposition|metal ion binding|nucleic acid phosphodiester bond hydrolysis
ENSBGRG00000003422	7483.218184	1834.387182	13132.04919	7.159990975	2.839957769	2.77E-17	1.45E-14	Up	76.98146664	92.52365388	122.4387533	8.955634551	15.85042602	11.57186408	C1QA	complement C1q A chain [Source:HGNC Symbol%3BAcc:HGNC:1241]	GO:0005576,GO:0005581,GO:0006958,GO:0045087	extracellular region|collagen trimer|complement activation, classical pathway|innate immune response	ko04610,ko05020,ko05133,ko05142,ko05150,ko05322	Complement and coagulation cascades|Prion diseases|Pertussis|Chagas disease (American trypanosomiasis)|Staphylococcus aureus infection|Systemic lupus erythematosus
ENSBGRG00000003426	160.4375356	231.962957	88.91211426	0.383225308	-1.383735257	0.000270164	0.005550722	Down	0.026605923	0.030861903	0.024748003	0.054177142	0.043414124	0.099021233	FAM78B	family with sequence similarity 78 member B [Source:HGNC Symbol%3BAcc:HGNC:13495]
ENSBGRG00000003429	198.3422864	102.5407548	294.1438181	2.868383861	1.520238105	8.97E-05	0.002310794	Up	7.709513131	13.14282626	16.22675663	4.152824305	2.752540844	4.968213108	H2AW	H2A.W histone [Source:HGNC Symbol%3BAcc:HGNC:20507]	GO:0000788,GO:0000790,GO:0003677,GO:0006325,GO:0006337,GO:0046982,GO:0070914	nuclear nucleosome|nuclear chromatin|DNA binding|chromatin organization|nucleosome disassembly|protein heterodimerization activity|UV-damage excision repair	ko04217,ko05034,ko05322	Necroptosis|Alcoholism|Systemic lupus erythematosus
ENSBGRG00000003430	4341.212055	1355.858092	7326.566019	5.404976485	2.434288341	1.25E-21	1.14E-18	Up	37.77543669	43.92480357	49.82196746	6.050236366	8.30811183	7.50620461	C1QC	complement C1q C chain [Source:HGNC Symbol%3BAcc:HGNC:1245]	GO:0005581,GO:0005615,GO:0006958,GO:0030853,GO:0045087,GO:0045650	collagen trimer|extracellular space|complement activation, classical pathway|negative regulation of granulocyte differentiation|innate immune response|negative regulation of macrophage differentiation	ko04610,ko05020,ko05133,ko05142,ko05150,ko05322	Complement and coagulation cascades|Prion diseases|Pertussis|Chagas disease (American trypanosomiasis)|Staphylococcus aureus infection|Systemic lupus erythematosus
ENSBGRG00000003435	103.7533846	37.10575252	170.4010167	4.596175317	2.200433829	4.62E-08	3.37E-06	Up	1.328847705	1.572771248	1.785115288	0.383105008	0.337923541	0.198960041	C1QC	complement C1q C chain [Source:HGNC Symbol%3BAcc:HGNC:1245]	GO:0000398,GO:0003730,GO:0005634,GO:0005654,GO:0005681,GO:0005737,GO:0006406,GO:0031053,GO:0035198,GO:0043047,GO:0070062,GO:1990247,GO:1990428,GO:1990904	mRNA splicing, via spliceosome|mRNA 3'-UTR binding|nucleus|nucleoplasm|spliceosomal complex|cytoplasm|mRNA export from nucleus|primary miRNA processing|miRNA binding|single-stranded telomeric DNA binding|extracellular exosome|N6-methyladenosine-containing RNA binding|miRNA transport|ribonucleoprotein complex
ENSBGRG00000003443	18.91081114	2.431264204	35.39035808	14.92392485	3.899555096	0.000421943	0.007851206	Up	0.023973528	0.022640485	0.008942748	0.000529804	0.002661138	0	GYS2	glycogen synthase 2 [Source:HGNC Symbol%3BAcc:HGNC:4707]	GO:0005634,GO:0005737	nucleus|cytoplasm
ENSBGRG00000003451	6974.006177	1937.740789	12010.27156	6.19915071	2.632070578	2.39E-25	3.44E-22	Up	145.6064748	196.4822502	166.7358674	19.55146505	27.56642165	26.41991696	C1QB	complement C1q B chain [Source:HGNC Symbol%3BAcc:HGNC:1242]	GO:0005576,GO:0005581,GO:0006958,GO:0042803,GO:0045087,GO:0048839	extracellular region|collagen trimer|complement activation, classical pathway|protein homodimerization activity|innate immune response|inner ear development	ko04610,ko05020,ko05133,ko05142,ko05150,ko05322	Complement and coagulation cascades|Prion diseases|Pertussis|Chagas disease (American trypanosomiasis)|Staphylococcus aureus infection|Systemic lupus erythematosus
ENSBGRG00000003466	3848.612386	1466.069521	6231.15525	4.250408814	2.08760161	2.49E-12	5.53E-10	Up	0.553822798	0.796328981	0.656998156	0.112597837	0.110813383	0.206678614	DOCK8	dedicator of cytokinesis 8 [Source:HGNC Symbol%3BAcc:HGNC:19191]	GO:0005887,GO:0007166	integral component of plasma membrane|cell surface receptor signaling pathway
ENSBGRG00000003526	427.7780305	577.0484473	278.5076136	0.482525006	-1.051324384	0.000859852	0.01364315	Down	0.099638296	0.135265769	0.074446794	0.179826844	0.146777629	0.256064992	ZNF354C	zinc finger protein 354C [Source:HGNC Symbol%3BAcc:HGNC:16736]	GO:0003964,GO:0006310,GO:0009036,GO:0032197,GO:0032199,GO:0046872,GO:0090305	RNA-directed DNA polymerase activity|DNA recombination|type II site-specific deoxyribonuclease activity|transposition, RNA-mediated|reverse transcription involved in RNA-mediated transposition|metal ion binding|nucleic acid phosphodiester bond hydrolysis	ko05168	Herpes simplex virus 1 infection
ENSBGRG00000003568	4134.212114	6701.320589	1567.10364	0.233869375	-2.096225141	7.32E-12	1.49E-09	Down	1.564789177	1.147869206	2.066846731	5.502356147	6.932436907	6.047736375	PTGR1	prostaglandin reductase 1 [Source:HGNC Symbol%3BAcc:HGNC:18429]	GO:0001553,GO:0005634,GO:0005654,GO:0005737,GO:0005829,GO:0005886,GO:0006661,GO:0007283,GO:0008209,GO:0008210,GO:0009791,GO:0014065,GO:0016020,GO:0030165,GO:0031529,GO:0032587,GO:0033327,GO:0035264,GO:0043325,GO:0045184,GO:0048008,GO:0048705,GO:0050853,GO:0051898,GO:0060021,GO:0060325,GO:0070062,GO:0070301	luteinization|nucleus|nucleoplasm|cytoplasm|cytosol|plasma membrane|phosphatidylinositol biosynthetic process|spermatogenesis|androgen metabolic process|estrogen metabolic process|post-embryonic development|phosphatidylinositol 3-kinase signaling|membrane|PDZ domain binding|ruffle organization|ruffle membrane|Leydig cell differentiation|multicellular organism growth|phosphatidylinositol-3,4-bisph…
ENSBGRG00000003591	745.8012659	331.1353199	1160.467212	3.503549237	1.808817171	1.02E-09	1.25E-07	Up	0.971973002	1.146042312	0.575616023	0.260782623	0.201398557	0.233450249	CNRIP1	cannabinoid receptor interacting protein 1 [Source:HGNC Symbol%3BAcc:HGNC:24546]	GO:0000139,GO:0005737,GO:0005794,GO:0005802,GO:0005829,GO:0016192,GO:0043001,GO:0043231,GO:0045773,GO:0051020,GO:0070062	Golgi membrane|cytoplasm|Golgi apparatus|trans-Golgi network|cytosol|vesicle-mediated transport|Golgi to plasma membrane protein transport|intracellular membrane-bounded organelle|positive regulation of axon extension|GTPase binding|extracellular exosome
ENSBGRG00000003632	1637.371173	1088.746428	2185.995919	2.007158165	1.005154306	0.000136176	0.003184013	Up	4.829070157	4.121640452	3.705949245	2.388568158	1.258006159	2.159946294	PLEKHG3	pleckstrin homology and RhoGEF domain containing G3 [Source:HGNC Symbol%3BAcc:HGNC:20364]	GO:0005089,GO:0035023	Rho guanyl-nucleotide exchange factor activity|regulation of Rho protein signal transduction
ENSBGRG00000003650	98.35344621	52.80164035	143.9052521	2.72752425	1.447592023	0.000997547	0.015401791	Up	7.780756157	5.815049985	11.90582247	3.273258067	2.922871341	2.323222916	ABHD4	abhydrolase domain containing 4 [Source:HGNC Symbol%3BAcc:HGNC:20154]	GO:0005747,GO:0031966,GO:0032981,GO:0055114	mitochondrial respiratory chain complex I|mitochondrial membrane|mitochondrial respiratory chain complex I assembly|oxidation-reduction process	ko00190,ko04714,ko04723,ko04932,ko05010,ko05012,ko05016	Oxidative phosphorylation|Thermogenesis|Retrograde endocannabinoid signaling|Non-alcoholic fatty liver disease (NAFLD)|Alzheimer disease|Parkinson disease|Huntington disease
ENSBGRG00000003657	146.872273	0.415453979	293.3290921	712.6647442	9.477079745	1.45E-06	7.03E-05	Up	0.416065151	0.617461308	0.014631942	0	0.001197377	0	SDR9C7	short chain dehydrogenase/reductase family 9C member 7 [Source:HGNC Symbol%3BAcc:HGNC:29958]	GO:0004745,GO:0005730,GO:0005829	retinol dehydrogenase activity|nucleolus|cytosol	ko00830	Retinol metabolism
ENSBGRG00000003708	847.6463455	1339.341752	355.950939	0.265734573	-1.911942157	0.000689603	0.011424405	Down	0.098836917	0.031383319	0.062477023	0.179369804	0.358144444	0.102689987	LIN7A	lin-7 homolog A%2C crumbs cell polarity complex component [Source:HGNC Symbol%3BAcc:HGNC:17787]	GO:0005634,GO:0005737	nucleus|cytoplasm
ENSBGRG00000003733	249.5987822	459.4090295	39.78853489	0.086417858	-3.532526714	2.54E-07	1.53E-05	Down	0.009194909	0.001892586	0.003721764	0.016467286	0.060656231	0.077329726	CFTR	CF transmembrane conductance regulator [Source:HGNC Symbol%3BAcc:HGNC:1884]	GO:0003964,GO:0046872	RNA-directed DNA polymerase activity|metal ion binding
ENSBGRG00000003750	1686.364612	1058.462001	2314.267223	2.185746382	1.128126011	1.43E-06	6.95E-05	Up	0.95933709	0.84317606	0.729249136	0.415092428	0.252880113	0.394489496	WDR19	WD repeat domain 19 [Source:HGNC Symbol%3BAcc:HGNC:18340]	GO:0003964,GO:0006310,GO:0009036,GO:0032197,GO:0032199,GO:0046872,GO:0090305	RNA-directed DNA polymerase activity|DNA recombination|type II site-specific deoxyribonuclease activity|transposition, RNA-mediated|reverse transcription involved in RNA-mediated transposition|metal ion binding|nucleic acid phosphodiester bond hydrolysis
ENSBGRG00000003766	11.66838964	22.13234799	1.204431294	0.053575521	-4.22228222	0.003231082	0.036513971	Down	0.005849605	0.005524339	0	0.006334408	0.076360581	0.101157749	HOXC13	homeobox C13 [Source:HGNC Symbol%3BAcc:HGNC:5125]
ENSBGRG00000003841	97.5072608	24.70832806	170.3061935	6.920235233	2.790821079	1.50E-13	4.17E-11	Up	3.601046473	3.268557176	3.972524227	0.389949357	0.500547751	0.530475626	TEX30	testis expressed 30 [Source:HGNC Symbol%3BAcc:HGNC:25188]	GO:0000165,GO:0004672,GO:0004674,GO:0005524,GO:0005634,GO:0005654,GO:0005730,GO:0005737,GO:0005794,GO:0005829,GO:0006468,GO:0007165,GO:0008631,GO:0009267,GO:0016020,GO:0023014,GO:0030336,GO:0031098,GO:0032147,GO:0042542,GO:0045296,GO:0046777,GO:0046872,GO:0048679,GO:0048812,GO:0070062,GO:0097194	MAPK cascade|protein kinase activity|protein serine/threonine kinase activity|ATP binding|nucleus|nucleoplasm|nucleolus|cytoplasm|Golgi apparatus|cytosol|protein phosphorylation|signal transduction|intrinsic apoptotic signaling pathway in response to oxidative stress|cellular response to starvation|membrane|signal transduction by protein phosphorylation|negative regulation of cell migration|stres…
ENSBGRG00000003893	3746.667207	2114.246675	5379.087739	2.544051614	1.34712794	2.43E-06	0.000108362	Up	1.671242993	0.913426086	1.244802559	0.488577179	0.374149558	0.518605812	COL6A6	collagen type VI alpha 6 chain [Source:HGNC Symbol%3BAcc:HGNC:27023]	GO:0005576,GO:0005581,GO:0007155,GO:0030020,GO:0031012,GO:0062023	extracellular region|collagen trimer|cell adhesion|extracellular matrix structural constituent conferring tensile strength|extracellular matrix|collagen-containing extracellular matrix	ko04151,ko04510,ko04512,ko04974,ko05165	PI3K-Akt signaling pathway|Focal adhesion|ECM-receptor interaction|Protein digestion and absorption|Human papillomavirus infection
ENSBGRG00000003899	1277.774936	627.8218259	1927.728046	3.07043846	1.618444688	1.80E-08	1.48E-06	Up	15.5626766	27.22560806	14.18935678	6.078432233	4.976931763	5.67697594	HOXC10	homeobox C10 [Source:HGNC Symbol%3BAcc:HGNC:5122]	GO:0000122,GO:0003677,GO:0003700,GO:0005634,GO:0005654,GO:0009952,GO:0015630,GO:0030182,GO:0043565,GO:0048705	negative regulation of transcription by RNA polymerase II|DNA binding|DNA-binding transcription factor activity|nucleus|nucleoplasm|anterior/posterior pattern specification|microtubule cytoskeleton|neuron differentiation|sequence-specific DNA binding|skeletal system morphogenesis
ENSBGRG00000003917	714.5860737	364.0838242	1065.088323	2.925859987	1.548860733	0.003800932	0.041150568	Up	0.144794717	0.184746345	0.593509781	0.084496734	0.075617807	0.131453324	ARHGAP25	Rho GTPase activating protein 25 [Source:HGNC Symbol%3BAcc:HGNC:28951]	GO:0003964,GO:0004519,GO:0006310,GO:0046872	RNA-directed DNA polymerase activity|endonuclease activity|DNA recombination|metal ion binding
ENSBGRG00000003927	767.1140581	443.3945131	1090.833603	2.459872276	1.298583409	0.004672782	0.048060118	Up	87.35933576	78.30584322	28.70010052	18.58311705	17.0369232	36.36723757	TMEM140	transmembrane protein 140 [Source:HGNC Symbol%3BAcc:HGNC:21870]	GO:0016021	integral component of membrane
ENSBGRG00000003956	2081.282248	37.38641183	4125.178083	110.2401467	6.784505902	4.63E-12	9.76E-10	Up	0.286793575	0.653697119	2.176540582	0.015567039	0.006776572	0.003867094	COL6A5	collagen type VI alpha 5 chain [Source:HGNC Symbol%3BAcc:HGNC:26674]	GO:0005576,GO:0005581,GO:0007155,GO:0030020,GO:0062023	extracellular region|collagen trimer|cell adhesion|extracellular matrix structural constituent conferring tensile strength|collagen-containing extracellular matrix	ko04151,ko04510,ko04512,ko04974,ko05165	PI3K-Akt signaling pathway|Focal adhesion|ECM-receptor interaction|Protein digestion and absorption|Human papillomavirus infection
ENSBGRG00000003970	39.37796644	10.76901138	67.9869215	6.319999998	2.659924558	0.001580785	0.021834816	Up	0.950467513	1.299996945	1.30705225	0.035491043	0.071306765	0.415636177	TMPRSS12	transmembrane serine protease 12 [Source:HGNC Symbol%3BAcc:HGNC:28779]	GO:0000777,GO:0005634,GO:0007093,GO:0051301	condensed chromosome kinetochore|nucleus|mitotic cell cycle checkpoint|cell division
ENSBGRG00000003972	106.3880617	44.88245007	167.8936734	3.757739809	1.909865176	0.000101463	0.002540851	Up	0.085170697	0.119796505	0.118941077	0.016352742	0.0400832	0.019498917	HOXC4	homeobox C4 [Source:HGNC Symbol%3BAcc:HGNC:5126]	GO:0000980,GO:0001077,GO:0003705,GO:0005634,GO:0005654,GO:0009952,GO:0030054,GO:0048706	RNA polymerase II distal enhancer sequence-specific DNA binding|proximal promoter DNA-binding transcription activator activity, RNA polymerase II-specific|transcription factor activity, RNA polymerase II distal enhancer sequence-specific binding|nucleus|nucleoplasm|anterior/posterior pattern specification|cell junction|embryonic skeletal system development
ENSBGRG00000003991	46.01081203	87.70540956	4.316214494	0.048218209	-4.374278134	7.40E-07	3.92E-05	Down	0.000693166	0.000261849	0	0.003828133	0.005504548	0.008231063	NXPH1	neurexophilin 1 [Source:HGNC Symbol%3BAcc:HGNC:20693]	GO:0005102,GO:0005576	signaling receptor binding|extracellular region
ENSBGRG00000004010	11948.42982	7950.84914	15946.01051	2.005545694	1.003994837	1.96E-08	1.59E-06	Up	38.93376029	43.86868046	32.46938569	19.13250205	15.82289839	17.1180353	MMP14	matrix metallopeptidase 14 [Source:HGNC Symbol%3BAcc:HGNC:7160]	GO:0004222,GO:0008270,GO:0010831,GO:0016021,GO:0016477,GO:0030307,GO:0030324,GO:0030335,GO:0031012,GO:0031638,GO:0042470,GO:0045579,GO:0045746,GO:0048754	metalloendopeptidase activity|zinc ion binding|positive regulation of myotube differentiation|integral component of membrane|cell migration|positive regulation of cell growth|lung development|positive regulation of cell migration|extracellular matrix|zymogen activation|melanosome|positive regulation of B cell differentiation|negative regulation of Notch signaling pathway|branching morphogenesis o…
ENSBGRG00000004030	2374.100422	3666.850471	1081.350374	0.294931192	-1.761549687	6.52E-05	0.001743932	Down	4.130409648	3.984586626	5.163541327	8.172136137	21.89484285	9.425766605	PCYT2	phosphate cytidylyltransferase 2%2C ethanolamine [Source:HGNC Symbol%3BAcc:HGNC:8756]	GO:0004306,GO:0006646	ethanolamine-phosphate cytidylyltransferase activity|phosphatidylethanolamine biosynthetic process	ko00440,ko00564	Phosphonate and phosphinate metabolism|Glycerophospholipid metabolism
ENSBGRG00000004039	116.692328	23.23252348	210.1521326	9.077197411	3.182246933	5.28E-12	1.09E-09	Up	0.070498998	0.070136566	0.040464359	0.006119	0.007903271	0.003722582	LMX1B	LIM homeobox transcription factor 1 beta [Source:HGNC Symbol%3BAcc:HGNC:6654]	GO:0000977,GO:0000981,GO:0000983,GO:0001701,GO:0003700,GO:0005634,GO:0006355,GO:0007275,GO:0009953,GO:0030182,GO:0045944,GO:0046872,GO:0071542	RNA polymerase II regulatory region sequence-specific DNA binding|DNA-binding transcription factor activity, RNA polymerase II-specific|transcription factor activity, RNA polymerase II core promoter sequence-specific DNA binding|in utero embryonic development|DNA-binding transcription factor activity|nucleus|regulation of transcription, DNA-templated|multicellular organism development|dorsal/vent…
ENSBGRG00000004067	2205.014803	3388.157509	1021.872097	0.301536524	-1.729595332	2.00E-08	1.60E-06	Down	0.565216431	0.319783851	0.316342068	1.080412648	1.222079474	1.306228481	RAB3B	RAB3B%2C member RAS oncogene family [Source:HGNC Symbol%3BAcc:HGNC:9778]	GO:0003677,GO:0003964,GO:0004523,GO:0006310,GO:0008270,GO:0015074	DNA binding|RNA-directed DNA polymerase activity|RNA-DNA hybrid ribonuclease activity|DNA recombination|zinc ion binding|DNA integration
ENSBGRG00000004068	48.53923663	12.73676232	84.34171093	6.640586425	2.731310651	0.001026605	0.015753737	Up	0.276355072	0.247252166	1.401794203	0.094502777	0.110757549	0.058689885	ATP5PB	ATP synthase peripheral stalk-membrane subunit b [Source:HGNC Symbol%3BAcc:HGNC:840]	GO:0016021	integral component of membrane
ENSBGRG00000004138	583.5566958	213.3464726	953.7669189	4.472695414	2.161144516	0.001269741	0.018339479	Up	0.35632744	0.709473386	2.796956128	0.199198021	0.352639938	0.225421048	TMIGD3	transmembrane and immunoglobulin domain containing 3 [Source:HGNC Symbol%3BAcc:HGNC:51375]	GO:0001609,GO:0005886,GO:0008285,GO:0016021,GO:0030336,GO:0032088	G protein-coupled adenosine receptor activity|plasma membrane|negative regulation of cell proliferation|integral component of membrane|negative regulation of cell migration|negative regulation of NF-kappaB transcription factor activity	ko04022,ko04071,ko04080	cGMP-PKG signaling pathway|Sphingolipid signaling pathway|Neuroactive ligand-receptor interaction
ENSBGRG00000004183	95.7715662	138.8391354	52.70399697	0.379505413	-1.39780763	0.000482779	0.008753352	Down	0.587933351	0.340309259	0.65392348	1.45815682	1.052199365	1.322827316	THEM6	thioesterase superfamily member 6 [Source:HGNC Symbol%3BAcc:HGNC:29656]	GO:0005576	extracellular region
ENSBGRG00000004232	119.7483716	193.8166019	45.68014125	0.236339119	-2.081069649	4.48E-06	0.000181617	Down	0.016995259	0.03531053	0.030593723	0.067480565	0.116474218	0.130622477	SH3BGRL2	SH3 domain binding glutamate rich protein like 2 [Source:HGNC Symbol%3BAcc:HGNC:15567]	GO:0005634,GO:0005737	nucleus|cytoplasm
ENSBGRG00000004271	934.036057	485.5495925	1382.522522	2.847904627	1.509900833	0.000603496	0.010293983	Up	13.65210174	12.46455195	35.7591699	6.155978351	6.292088883	7.452799692	TLR1	toll like receptor 1 [Source:HGNC Symbol%3BAcc:HGNC:11847]	GO:0001775,GO:0002224,GO:0002755,GO:0004888,GO:0005794,GO:0005886,GO:0005887,GO:0006954,GO:0006955,GO:0007165,GO:0016020,GO:0030670,GO:0034130,GO:0034137,GO:0035354,GO:0035663,GO:0038023,GO:0038123,GO:0042116,GO:0042495,GO:0042535,GO:0042802,GO:0045087,GO:0045121,GO:0045410,GO:0046982,GO:0071723,GO:0071727,GO:2000484	cell activation|toll-like receptor signaling pathway|MyD88-dependent toll-like receptor signaling pathway|transmembrane signaling receptor activity|Golgi apparatus|plasma membrane|integral component of plasma membrane|inflammatory response|immune response|signal transduction|membrane|phagocytic vesicle membrane|toll-like receptor 1 signaling pathway|positive regulation of toll-like receptor 2 sig…	ko04620,ko05152	Toll-like receptor signaling pathway|Tuberculosis
ENSBGRG00000004273	814.0661429	1202.682012	425.4502737	0.353641574	-1.499640209	7.05E-07	3.75E-05	Down	2.994514281	1.677129836	2.358128563	5.628187632	5.127062127	7.444946931	PYCR1	pyrroline-5-carboxylate reductase 1 [Source:HGNC Symbol%3BAcc:HGNC:9721]	GO:0004735,GO:0005739,GO:0006561,GO:0034599,GO:0042802,GO:0051881,GO:0055129,GO:1903206	pyrroline-5-carboxylate reductase activity|mitochondrion|proline biosynthetic process|cellular response to oxidative stress|identical protein binding|regulation of mitochondrial membrane potential|L-proline biosynthetic process|negative regulation of hydrogen peroxide-induced cell death	ko00330	Arginine and proline metabolism
ENSBGRG00000004286	6.083034218	11.89871428	0.267354154	0.026184282	-5.255155142	0.003572495	0.039267904	Down	0	0	0.005870056	0.053555904	0.146030943	0.032581509	MIOX	myo-inositol oxygenase [Source:HGNC Symbol%3BAcc:HGNC:14522]	GO:0005737,GO:0008199,GO:0019310,GO:0050113	cytoplasm|ferric iron binding|inositol catabolic process|inositol oxygenase activity
ENSBGRG00000004301	7969.220435	11372.25338	4566.18749	0.401535324	-1.316401186	3.69E-09	3.79E-07	Down	1.420206687	2.165922453	1.755203727	4.605026812	3.787440305	3.633522415	GASK1B	golgi associated kinase 1B [Source:HGNC Symbol%3BAcc:HGNC:25312]	GO:0003964,GO:0006310,GO:0009036,GO:0032197,GO:0032199,GO:0046872,GO:0090305	RNA-directed DNA polymerase activity|DNA recombination|type II site-specific deoxyribonuclease activity|transposition, RNA-mediated|reverse transcription involved in RNA-mediated transposition|metal ion binding|nucleic acid phosphodiester bond hydrolysis
ENSBGRG00000004304	249.6120848	62.34030956	436.88386	7.010034109	2.809421464	0.000525299	0.009307452	Up	0.017433572	0.034554456	0.242657462	0.012352553	0.011004256	0.015632315	IPCEF1	interaction protein for cytohesin exchange factors 1 [Source:HGNC Symbol%3BAcc:HGNC:21204]	GO:0005634,GO:0005737	nucleus|cytoplasm
ENSBGRG00000004317	2978.608246	407.3412968	5549.875195	13.62813494	3.768516233	3.87E-11	6.36E-09	Up	14.34345363	17.50815259	6.67214536	0.871729435	1.333531225	0.256278397	AOC1	amine oxidase copper containing 1 [Source:HGNC Symbol%3BAcc:HGNC:80]	GO:0005507,GO:0005615,GO:0005886,GO:0005923,GO:0008131,GO:0008144,GO:0008201,GO:0008270,GO:0009308,GO:0035874,GO:0042493,GO:0044877,GO:0046677,GO:0048038,GO:0052597,GO:0052598,GO:0052599,GO:0052600,GO:0055114,GO:0071280,GO:0071420,GO:0097185	copper ion binding|extracellular space|plasma membrane|bicellular tight junction|primary amine oxidase activity|drug binding|heparin binding|zinc ion binding|amine metabolic process|cellular response to copper ion starvation|response to drug|protein-containing complex binding|response to antibiotic|quinone binding|diamine oxidase activity|histamine oxidase activity|methylputrescine oxidase activi…	ko00330,ko00340,ko00380	Arginine and proline metabolism|Histidine metabolism|Tryptophan metabolism
ENSBGRG00000004363	39.1163712	78.2327424	0	1.47E-07	-22.6992728	6.31E-09	6.06E-07	Down	0	0	0	0.43860454	0	0	CYP11A1	cytochrome P450 family 11 subfamily A member 1 [Source:HGNC Symbol%3BAcc:HGNC:2590]	GO:0005506,GO:0005739,GO:0005743,GO:0006700,GO:0006704,GO:0008203,GO:0008386,GO:0020037,GO:0042359,GO:0071375	iron ion binding|mitochondrion|mitochondrial inner membrane|C21-steroid hormone biosynthetic process|glucocorticoid biosynthetic process|cholesterol metabolic process|cholesterol monooxygenase (side-chain-cleaving) activity|heme binding|vitamin D metabolic process|cellular response to peptide hormone stimulus	ko00140,ko04913,ko04925,ko04927,ko04934	Steroid hormone biosynthesis|Ovarian steroidogenesis|Aldosterone synthesis and secretion|Cortisol synthesis and secretion|Cushing syndrome
ENSBGRG00000004430	4555.752904	2099.2551	7012.250709	3.34014234	1.739909585	7.47E-13	1.84E-10	Up	0.826502526	1.219112546	1.155707572	0.365518161	0.23883671	0.26925569	PLD1	phospholipase D1 [Source:HGNC Symbol%3BAcc:HGNC:9067]	GO:0005634,GO:0005737	nucleus|cytoplasm
ENSBGRG00000004453	1324.001043	486.9750564	2161.027029	4.438120512	2.149948843	7.62E-09	7.05E-07	Up	3.336502348	3.583782594	2.2460463	0.750143652	0.744929662	0.348160495	RNF141	ring finger protein 141 [Source:HGNC Symbol%3BAcc:HGNC:21159]	GO:0004888,GO:0005540,GO:0005886,GO:0006027,GO:0007155,GO:0016021	transmembrane signaling receptor activity|hyaluronic acid binding|plasma membrane|glycosaminoglycan catabolic process|cell adhesion|integral component of membrane
ENSBGRG00000004479	219.2665445	28.9681351	409.5649538	14.17714748	3.825495379	1.12E-08	9.74E-07	Up	0.348371583	0.065222895	0.37271456	0.008603808	0.021275477	0.020433711	SLC15A2	solute carrier family 15 member 2 [Source:HGNC Symbol%3BAcc:HGNC:10921]	GO:0003964,GO:0006310,GO:0009036,GO:0032197,GO:0032199,GO:0046872,GO:0090305	RNA-directed DNA polymerase activity|DNA recombination|type II site-specific deoxyribonuclease activity|transposition, RNA-mediated|reverse transcription involved in RNA-mediated transposition|metal ion binding|nucleic acid phosphodiester bond hydrolysis
ENSBGRG00000004497	288.192209	435.7855258	140.5988921	0.322952324	-1.630606891	7.44E-08	5.16E-06	Down	0.454008928	0.445382597	0.672535094	1.703576688	1.43188369	1.298392621	ETFBKMT	electron transfer flavoprotein subunit beta lysine methyltransferase [Source:HGNC Symbol%3BAcc:HGNC:28739]	GO:0005737,GO:0005759,GO:0006479,GO:0016279,GO:0018022,GO:0018023,GO:0031072,GO:0032991,GO:1904733,GO:1904736	cytoplasm|mitochondrial matrix|protein methylation|protein-lysine N-methyltransferase activity|peptidyl-lysine methylation|peptidyl-lysine trimethylation|heat shock protein binding|protein-containing complex|negative regulation of electron transfer activity|negative regulation of fatty acid beta-oxidation using acyl-CoA dehydrogenase
ENSBGRG00000004500	5597.641982	1103.288084	10091.99588	9.147159599	3.193323823	0.000870612	0.013801202	Up	3.919631138	3.562048458	24.33929928	1.354923128	0.873130465	1.006504905	RGS1	regulator of G protein signaling 1 [Source:HGNC Symbol%3BAcc:HGNC:9991]	GO:0003964,GO:0006310,GO:0009036,GO:0032197,GO:0032199,GO:0046872,GO:0090305	RNA-directed DNA polymerase activity|DNA recombination|type II site-specific deoxyribonuclease activity|transposition, RNA-mediated|reverse transcription involved in RNA-mediated transposition|metal ion binding|nucleic acid phosphodiester bond hydrolysis
ENSBGRG00000004533	26.09129016	40.22735325	11.95522707	0.298369123	-1.74482985	0.003150072	0.035762214	Down	0.251148996	0.42166027	0.3941398	1.238945711	1.153543539	0.836457083	ENOX1	ecto-NOX disulfide-thiol exchanger 1 [Source:HGNC Symbol%3BAcc:HGNC:25474]	GO:0003964,GO:0006310,GO:0009036,GO:0032197,GO:0032199,GO:0046872,GO:0090305	RNA-directed DNA polymerase activity|DNA recombination|type II site-specific deoxyribonuclease activity|transposition, RNA-mediated|reverse transcription involved in RNA-mediated transposition|metal ion binding|nucleic acid phosphodiester bond hydrolysis
ENSBGRG00000004545	2911.810756	3938.751384	1884.870127	0.47857838	-1.063172872	0.00031553	0.006252339	Down	1.362049364	1.337626684	1.703853702	2.103071764	2.384266113	3.90747413	VLDLR	very low density lipoprotein receptor [Source:HGNC Symbol%3BAcc:HGNC:12698]	GO:0000122,GO:0005509,GO:0005905,GO:0006869,GO:0008203,GO:0016021,GO:0021517,GO:0030229,GO:0034185,GO:0034189,GO:0034361,GO:0034437,GO:0034447,GO:0038025,GO:0043235,GO:0045860,GO:0048306,GO:0048813,GO:1900006	negative regulation of transcription by RNA polymerase II|calcium ion binding|clathrin-coated pit|lipid transport|cholesterol metabolic process|integral component of membrane|ventral spinal cord development|very-low-density lipoprotein particle receptor activity|apolipoprotein binding|very-low-density lipoprotein particle binding|very-low-density lipoprotein particle|glycoprotein transporter acti…	ko04742	Taste transduction
ENSBGRG00000004611	522.4870288	238.5754018	806.3986558	3.378553681	1.756405778	1.35E-06	6.63E-05	Up	0.12159764	0.219411419	0.253912037	0.0718457	0.036464382	0.053569407	EPSTI1	epithelial stromal interaction 1 [Source:HGNC Symbol%3BAcc:HGNC:16465]	GO:0003964,GO:0006310,GO:0009036,GO:0032197,GO:0032199,GO:0046872,GO:0090305	RNA-directed DNA polymerase activity|DNA recombination|type II site-specific deoxyribonuclease activity|transposition, RNA-mediated|reverse transcription involved in RNA-mediated transposition|metal ion binding|nucleic acid phosphodiester bond hydrolysis
ENSBGRG00000004619	20.88436766	4.05352424	37.71521107	9.479220079	3.244768364	0.002428173	0.029851596	Up	0.014302962	0.031517846	0.049513904	0	0.006050802	0.002748249	RGS18	regulator of G protein signaling 18 [Source:HGNC Symbol%3BAcc:HGNC:14261]	GO:0003964,GO:0006310,GO:0009036,GO:0032197,GO:0032199,GO:0046872,GO:0090305	RNA-directed DNA polymerase activity|DNA recombination|type II site-specific deoxyribonuclease activity|transposition, RNA-mediated|reverse transcription involved in RNA-mediated transposition|metal ion binding|nucleic acid phosphodiester bond hydrolysis
ENSBGRG00000004623	8502.737946	3858.897822	13146.57807	3.406761954	1.768401143	3.36E-06	0.000141973	Up	66.01790705	48.83008006	89.07635348	17.09976885	10.4686665	28.08635704	UCP2	uncoupling protein 2 [Source:HGNC Symbol%3BAcc:HGNC:12518]	GO:0001666,GO:0005743,GO:0009409,GO:0016021,GO:0017077,GO:0051881,GO:0120162,GO:1990542,GO:1990845	response to hypoxia|mitochondrial inner membrane|response to cold|integral component of membrane|oxidative phosphorylation uncoupler activity|regulation of mitochondrial membrane potential|positive regulation of cold-induced thermogenesis|mitochondrial transmembrane transport|adaptive thermogenesis
ENSBGRG00000004629	801.5776316	425.1121021	1178.043161	2.769641121	1.46969905	0.000265558	0.005475129	Up	0.127755783	0.157136796	0.08849388	0.054995182	0.018164783	0.051601416	PDGFC	platelet derived growth factor C [Source:HGNC Symbol%3BAcc:HGNC:8801]	GO:0003964,GO:0046872	RNA-directed DNA polymerase activity|metal ion binding
ENSBGRG00000004637	221.477888	95.99836211	346.9574139	3.61780869	1.85511612	0.000280535	0.005689386	Up	0.539589719	0.615955809	1.714885374	0.20706123	0.250749788	0.265742181	SLC2A8	solute carrier family 2 member 8 [Source:HGNC Symbol%3BAcc:HGNC:13812]	GO:0005351,GO:0005355,GO:0005887,GO:0008645,GO:0030659	carbohydrate:proton symporter activity|glucose transmembrane transporter activity|integral component of plasma membrane|hexose transmembrane transport|cytoplasmic vesicle membrane
ENSBGRG00000004694	139.7312354	62.75402394	216.7084469	3.450048611	1.786616689	0.000688918	0.011424405	Up	0.458197867	0.166556322	0.55594341	0.123574997	0.067712858	0.12757587	DNAJB13	DnaJ heat shock protein family (Hsp40) member B13 [Source:HGNC Symbol%3BAcc:HGNC:30718]	GO:0005737,GO:0005829,GO:0005930,GO:0031514,GO:0036126,GO:0051082,GO:0051085,GO:0051087,GO:0097224,GO:1904158	cytoplasm|cytosol|axoneme|motile cilium|sperm flagellum|unfolded protein binding|chaperone cofactor-dependent protein refolding|chaperone binding|sperm connecting piece|axonemal central apparatus assembly	ko05168	Herpes simplex virus 1 infection
ENSBGRG00000004733	277.6122446	116.7746147	438.4498745	3.75588697	1.909153647	0.001164212	0.017193528	Up	0.182163277	0.396233426	1.050639768	0.156535817	0.127847014	0.112457546	SELL	selectin L [Source:HGNC Symbol%3BAcc:HGNC:10720]	GO:0005509,GO:0005887,GO:0007155,GO:0016021,GO:0016339,GO:0050901,GO:0070492	calcium ion binding|integral component of plasma membrane|cell adhesion|integral component of membrane|calcium-dependent cell-cell adhesion via plasma membrane cell adhesion molecules|leukocyte tethering or rolling|oligosaccharide binding
ENSBGRG00000004781	629.3456664	247.1316617	1011.559671	4.095548815	2.03405679	0.000130559	0.003086082	Up	0.228172223	0.274122501	0.715564763	0.047024078	0.101522778	0.120767485	CD86	CD86 molecule [Source:HGNC Symbol%3BAcc:HGNC:1705]	GO:0002250,GO:0005886,GO:0016021	adaptive immune response|plasma membrane|integral component of membrane	ko04514,ko04620,ko04672,ko04940,ko05167,ko05202,ko05320,ko05322,ko05323,ko05330,ko05332,ko05416	Cell adhesion molecules (CAMs)|Toll-like receptor signaling pathway|Intestinal immune network for IgA production|Type I diabetes mellitus|Kaposi sarcoma-associated herpesvirus infection|Transcriptional misregulation in cancer|Autoimmune thyroid disease|Systemic lupus erythematosus|Rheumatoid arthritis|Allograft rejection|Graft-versus-host disease|Viral myocarditis
ENSBGRG00000004815	9.647327089	1.920678706	17.37397547	9.082151596	3.183034118	0.004502578	0.046698704	Up	0.011336762	0.035331064	0.016954069	0.002455266	0.002466496	0.001306984	CTTNBP2	cortactin binding protein 2 [Source:HGNC Symbol%3BAcc:HGNC:15679]	GO:0016021	integral component of membrane
ENSBGRG00000004829	1043.159734	635.480292	1450.839175	2.282221873	1.190439054	9.61E-05	0.002437399	Up	0.231233653	0.239126038	0.144609332	0.09244796	0.052986766	0.101628085	MYCT1	MYC target 1 [Source:HGNC Symbol%3BAcc:HGNC:23172]			ko05168	Herpes simplex virus 1 infection
ENSBGRG00000004885	3113.021672	2063.172506	4162.870837	2.017754317	1.012750522	0.001768715	0.023599708	Up	3.67398415	2.972489506	1.755950122	1.040419368	1.353512824	1.344923673	ACADL	acyl-CoA dehydrogenase long chain [Source:HGNC Symbol%3BAcc:HGNC:88]	GO:0004466,GO:0005739,GO:0005759,GO:0016401,GO:0019254,GO:0033539,GO:0042758,GO:0050660	long-chain-acyl-CoA dehydrogenase activity|mitochondrion|mitochondrial matrix|palmitoyl-CoA oxidase activity|carnitine metabolic process, CoA-linked|fatty acid beta-oxidation using acyl-CoA dehydrogenase|long-chain fatty acid catabolic process|flavin adenine dinucleotide binding
ENSBGRG00000004914	335.543731	595.0355663	76.05189559	0.127837978	-2.9676116	1.32E-09	1.58E-07	Down	0.012210217	0.010994932	0.011206267	0.046431356	0.134062133	0.054670467	ZNF317	zinc finger protein 317 [Source:HGNC Symbol%3BAcc:HGNC:13507]	GO:0005634,GO:0005737	nucleus|cytoplasm
ENSBGRG00000004943	8556.955646	11983.22294	5130.688348	0.428147521	-1.223820121	0.001288995	0.018529566	Down	0.333903658	0.490212842	0.157791593	0.689091248	0.554143212	0.8283302	PLXNA4	plexin A4 [Source:HGNC Symbol%3BAcc:HGNC:9102]	GO:0002116,GO:0005886,GO:0005887,GO:0007162,GO:0007399,GO:0007411,GO:0008045,GO:0008360,GO:0017154,GO:0021602,GO:0021610,GO:0021612,GO:0021615,GO:0021636,GO:0021637,GO:0021644,GO:0021784,GO:0021785,GO:0021793,GO:0021960,GO:0030334,GO:0043087,GO:0048485,GO:0048812,GO:0048841,GO:0050772,GO:0050923,GO:0071526,GO:1902287	semaphorin receptor complex|plasma membrane|integral component of plasma membrane|negative regulation of cell adhesion|nervous system development|axon guidance|motor neuron axon guidance|regulation of cell shape|semaphorin receptor activity|cranial nerve morphogenesis|facial nerve morphogenesis|facial nerve structural organization|glossopharyngeal nerve morphogenesis|trigeminal nerve morphogenesi…	ko04360	Axon guidance
ENSBGRG00000004961	47.89874379	88.51141808	7.286069491	0.083154699	-3.58805839	0.000421468	0.007851206	Down	0.001807662	0.001707147	0.037546513	0.121363571	0.141583006	0.200064385	PLA2G2E	phospholipase A2 group IIE [Source:HGNC Symbol%3BAcc:HGNC:13414]	GO:0004623,GO:0005509,GO:0005543,GO:0005615,GO:0005783,GO:0005886,GO:0006644,GO:0016042,GO:0046473,GO:0047498,GO:0048471,GO:0050482,GO:0070374,GO:0102567,GO:0102568	phospholipase A2 activity|calcium ion binding|phospholipid binding|extracellular space|endoplasmic reticulum|plasma membrane|phospholipid metabolic process|lipid catabolic process|phosphatidic acid metabolic process|calcium-dependent phospholipase A2 activity|perinuclear region of cytoplasm|arachidonic acid secretion|positive regulation of ERK1 and ERK2 cascade|phospholipase A2 activity (consumin…
ENSBGRG00000004974	387.316375	600.9465643	173.6861858	0.288892255	-1.791396571	3.79E-11	6.29E-09	Down	0.135555748	0.150225433	0.098833175	0.418651988	0.424328721	0.352424031	EPDR1	ependymin related 1 [Source:HGNC Symbol%3BAcc:HGNC:17572]	GO:0003964,GO:0004519,GO:0006310,GO:0046872	RNA-directed DNA polymerase activity|endonuclease activity|DNA recombination|metal ion binding
ENSBGRG00000004987	295.081214	436.5262737	153.6361542	0.351520547	-1.508319075	6.66E-06	0.000251275	Down	0.012931364	0.009518424	0.008584484	0.037204282	0.022548797	0.020827656	ADAMTS17	ADAM metallopeptidase with thrombospondin type 1 motif 17 [Source:HGNC Symbol%3BAcc:HGNC:17109]	GO:0003964,GO:0006310,GO:0009036,GO:0032197,GO:0032199,GO:0046872,GO:0090305	RNA-directed DNA polymerase activity|DNA recombination|type II site-specific deoxyribonuclease activity|transposition, RNA-mediated|reverse transcription involved in RNA-mediated transposition|metal ion binding|nucleic acid phosphodiester bond hydrolysis
ENSBGRG00000004993	1906.827706	3055.154057	758.5013553	0.248287988	-2.00991363	5.12E-06	0.000201615	Down	11.46765491	6.959565881	12.16074263	22.46554253	56.66997563	29.88974643	IDI1	isopentenyl-diphosphate delta isomerase 1 [Source:HGNC Symbol%3BAcc:HGNC:5387]	GO:0004452,GO:0005777,GO:0006695,GO:0009240,GO:0016787,GO:0046872,GO:0050992	isopentenyl-diphosphate delta-isomerase activity|peroxisome|cholesterol biosynthetic process|isopentenyl diphosphate biosynthetic process|hydrolase activity|metal ion binding|dimethylallyl diphosphate biosynthetic process	ko00900	Terpenoid backbone biosynthesis
ENSBGRG00000004994	6344.114793	9727.395035	2960.834551	0.304396629	-1.715975712	0.003727359	0.040582882	Down	14.67409241	25.1282412	86.20540929	130.3380585	74.0727111	182.4491514	S100A9	S100 calcium binding protein A9 [Source:HGNC Symbol%3BAcc:HGNC:10499]	GO:0002523,GO:0005509,GO:0005576,GO:0005737,GO:0005856,GO:0005886,GO:0006914,GO:0006915,GO:0006919,GO:0008017,GO:0008270,GO:0016209,GO:0030593,GO:0035662,GO:0045087,GO:0050544,GO:0050729,GO:0050786,GO:0070488,GO:2001244	leukocyte migration involved in inflammatory response|calcium ion binding|extracellular region|cytoplasm|cytoskeleton|plasma membrane|autophagy|apoptotic process|activation of cysteine-type endopeptidase activity involved in apoptotic process|microtubule binding|zinc ion binding|antioxidant activity|neutrophil chemotaxis|Toll-like receptor 4 binding|innate immune response|arachidonic acid binding…
ENSBGRG00000004998	94.19460474	23.69015271	164.6990568	6.984074905	2.804069032	1.93E-09	2.28E-07	Up	2.418843253	2.802128531	3.242233325	0.192082869	0.368380997	0.539132909	LRRC45	leucine rich repeat containing 45 [Source:HGNC Symbol%3BAcc:HGNC:28302]	GO:0004090,GO:0005881,GO:0005902,GO:0005903,GO:0005997,GO:0006006,GO:0006739,GO:0016020,GO:0016655,GO:0042732,GO:0042802,GO:0044105,GO:0050038,GO:0051289	carbonyl reductase (NADPH) activity|cytoplasmic microtubule|microvillus|brush border|xylulose metabolic process|glucose metabolic process|NADP metabolic process|membrane|oxidoreductase activity, acting on NAD(P)H, quinone or similar compound as acceptor|D-xylose metabolic process|identical protein binding|L-xylulose reductase (NAD+) activity|L-xylulose reductase (NADP+) activity|protein homotetra…	ko00040	Pentose and glucuronate interconversions
ENSBGRG00000005002	288.4797679	179.073198	397.8863378	2.222897374	1.152441344	0.000796021	0.012818687	Up	0.10110369	0.169910226	0.129391349	0.043181163	0.043720242	0.076741162	LIN9	lin-9 DREAM MuvB core complex component [Source:HGNC Symbol%3BAcc:HGNC:30830]	GO:0005634,GO:0005737	nucleus|cytoplasm
ENSBGRG00000005019	517.8799497	690.7891238	344.9707756	0.499776346	-1.000645473	0.002162885	0.027477986	Down	0.771441199	0.924074066	1.41383135	1.612399706	2.01469154	2.001090472	MTX3	metaxin 3 [Source:HGNC Symbol%3BAcc:HGNC:24812]	GO:0001401,GO:0015031	mitochondrial sorting and assembly machinery complex|protein transport
ENSBGRG00000005024	931.6785698	496.1866681	1367.170472	2.754371675	1.46172325	0.000915758	0.014378845	Up	0.93335187	1.302202084	1.527959151	0.748913581	0.265807726	0.247856568	IL1RL1	interleukin 1 receptor like 1 [Source:HGNC Symbol%3BAcc:HGNC:5998]	GO:0002826,GO:0004896,GO:0004908,GO:0005576,GO:0005886,GO:0006955,GO:0007165,GO:0009897,GO:0016021,GO:0032689,GO:0032754,GO:0038172,GO:0043032,GO:0050729,GO:0090197	negative regulation of T-helper 1 type immune response|cytokine receptor activity|interleukin-1 receptor activity|extracellular region|plasma membrane|immune response|signal transduction|external side of plasma membrane|integral component of membrane|negative regulation of interferon-gamma production|positive regulation of interleukin-5 production|interleukin-33-mediated signaling pathway|positiv…	ko04060	Cytokine-cytokine receptor interaction
ENSBGRG00000005071	6.696899078	0.415453979	12.97834418	31.48601764	4.976639392	0.002627405	0.031548939	Up	0.010342494	0.007711107	0.004522558	0	0.000592152	0	PLA2G5	phospholipase A2 group V [Source:HGNC Symbol%3BAcc:HGNC:9038]	GO:0005634,GO:0005737	nucleus|cytoplasm
ENSBGRG00000005184	1164.112745	1727.092269	601.1332215	0.348122331	-1.522333732	0.002469858	0.030181521	Down	0.083950632	0.102455236	0.109495274	0.206883187	0.429928371	0.104790459	NFATC2	nuclear factor of activated T cells 2 [Source:HGNC Symbol%3BAcc:HGNC:7776]			ko04022,ko04218,ko04310,ko04360,ko04370,ko04380,ko04625,ko04650,ko04658,ko04659,ko04660,ko04662,ko04921,ko05135,ko05161,ko05163,ko05166,ko05167,ko05170,ko05235	cGMP-PKG signaling pathway|Cellular senescence|Wnt signaling pathway|Axon guidance|VEGF signaling pathway|Osteoclast differentiation|C-type lectin receptor signaling pathway|Natural killer cell mediated cytotoxicity|Th1 and Th2 cell differentiation|Th17 cell differentiation|T cell receptor signaling pathway|B cell receptor signaling pathway|Oxytocin signaling pathway|Yersinia infection|Hepatitis …
ENSBGRG00000005257	16.07238102	0.381782129	31.76297992	77.16253	6.269828542	0.000467952	0.008534438	Up	0.305740043	0.998557172	0.021168179	0	0	0.01468664	LOXL1	lysyl oxidase like 1 [Source:HGNC Symbol%3BAcc:HGNC:6665]	GO:0004252,GO:0005576	serine-type endopeptidase activity|extracellular region	ko04614	Renin-angiotensin system
ENSBGRG00000005270	3075.521512	4212.374284	1938.66874	0.460176922	-1.119739462	0.001235418	0.017953559	Down	0.62853196	0.314686325	0.299119786	0.869879433	0.849078923	0.726244161	ATP9A	ATPase phospholipid transporting 9A (putative) [Source:HGNC Symbol%3BAcc:HGNC:13540]	GO:0000287,GO:0004012,GO:0005524,GO:0005768,GO:0005769,GO:0005802,GO:0005886,GO:0006890,GO:0006897,GO:0016021,GO:0031901,GO:0045332,GO:0048471,GO:0055037	magnesium ion binding|phospholipid-translocating ATPase activity|ATP binding|endosome|early endosome|trans-Golgi network|plasma membrane|retrograde vesicle-mediated transport, Golgi to ER|endocytosis|integral component of membrane|early endosome membrane|phospholipid translocation|perinuclear region of cytoplasm|recycling endosome
ENSBGRG00000005334	83.37106343	26.61135468	140.1307722	5.2765207	2.39958694	0.000213011	0.004532772	Up	0.077314381	0.111157665	0.322134464	0.021242904	0.027616562	0.039910587	SLC43A3	solute carrier family 43 member 3 [Source:HGNC Symbol%3BAcc:HGNC:17466]	GO:0016021,GO:0055085	integral component of membrane|transmembrane transport
ENSBGRG00000005349	305522.5539	489915.8541	121129.2537	0.247245961	-2.01598114	0.003357409	0.037548649	Down	251.42307	33.58692842	239.9718614	295.8916177	1068.206669	518.7887163	FASN	fatty acid synthase [Source:HGNC Symbol%3BAcc:HGNC:3594]	GO:0004313,GO:0004314,GO:0004315,GO:0004316,GO:0004320,GO:0005737,GO:0006633,GO:0016295,GO:0016296,GO:0031177,GO:0042470,GO:0047117,GO:0047451,GO:0102131,GO:0102132	[acyl-carrier-protein] S-acetyltransferase activity|[acyl-carrier-protein] S-malonyltransferase activity|3-oxoacyl-[acyl-carrier-protein] synthase activity|3-oxoacyl-[acyl-carrier-protein] reductase (NADPH) activity|oleoyl-[acyl-carrier-protein] hydrolase activity|cytoplasm|fatty acid biosynthetic process|myristoyl-[acyl-carrier-protein] hydrolase activity|palmitoyl-[acyl-carrier-protein] hydrola…	ko00061,ko04152,ko04910	Fatty acid biosynthesis|AMPK signaling pathway|Insulin signaling pathway
ENSBGRG00000005369	104.8965378	34.65231551	175.14076	5.062488993	2.339846866	3.83E-05	0.001096618	Up	0.027678798	0.075738174	0.094933815	0.008069589	0.010036619	0.017591483	FLT3	fms related tyrosine kinase 3 [Source:HGNC Symbol%3BAcc:HGNC:3765]	GO:0003964,GO:0006310,GO:0009036,GO:0032197,GO:0032199,GO:0046872,GO:0090305	RNA-directed DNA polymerase activity|DNA recombination|type II site-specific deoxyribonuclease activity|transposition, RNA-mediated|reverse transcription involved in RNA-mediated transposition|metal ion binding|nucleic acid phosphodiester bond hydrolysis
ENSBGRG00000005381	1439.291378	772.5848548	2105.997902	2.726218637	1.446901268	0.000477878	0.008673595	Up	60.57875628	99.09733417	31.15930792	19.69805749	24.85734695	17.37899168	HCAR1	hydroxycarboxylic acid receptor 1 [Source:HGNC Symbol%3BAcc:HGNC:4532]			ko04024	cAMP signaling pathway
ENSBGRG00000005394	253.835404	149.4284503	358.2423577	2.394871703	1.259948371	0.00251881	0.030501903	Up	0.547411408	0.716209025	0.324206864	0.303109018	0.155997678	0.143069554	VWA5B1	von Willebrand factor A domain containing 5B1 [Source:HGNC Symbol%3BAcc:HGNC:26538]	GO:0005622,GO:0008285,GO:0008427,GO:0010628,GO:0014069,GO:0019901,GO:0030054,GO:0043005,GO:0045211,GO:0045786,GO:0045861,GO:0070373,GO:1904030	intracellular|negative regulation of cell proliferation|calcium-dependent protein kinase inhibitor activity|positive regulation of gene expression|postsynaptic density|protein kinase binding|cell junction|neuron projection|postsynaptic membrane|negative regulation of cell cycle|negative regulation of proteolysis|negative regulation of ERK1 and ERK2 cascade|negative regulation of cyclin-dependent …
ENSBGRG00000005425	256.1692568	411.2472655	101.0912481	0.24584916	-2.024154668	2.27E-05	0.000702131	Down	0.051502478	0.053868659	0.0726967	0.388597196	0.166270696	0.112367112	MEST	mesoderm specific transcript [Source:HGNC Symbol%3BAcc:HGNC:7028]	GO:0005783,GO:0005789,GO:0010883,GO:0016021,GO:0016787	endoplasmic reticulum|endoplasmic reticulum membrane|regulation of lipid storage|integral component of membrane|hydrolase activity	ko05168	Herpes simplex virus 1 infection
ENSBGRG00000005449	44060.72153	26502.57613	61618.86693	2.325005844	1.217234342	0.000101103	0.002535494	Up	24.16028305	28.20771492	14.22892673	10.89815052	8.254229055	6.674474982	LAMB1	laminin subunit beta 1 [Source:HGNC Symbol%3BAcc:HGNC:6486]	GO:0005198,GO:0005201,GO:0005576,GO:0005604,GO:0005606,GO:0005607,GO:0005615,GO:0005788,GO:0007155,GO:0021812,GO:0030198,GO:0030335,GO:0031175,GO:0034446,GO:0035987,GO:0042476,GO:0043257,GO:0043259,GO:0043687,GO:0044267,GO:0048471,GO:0050679,GO:0062023,GO:0070062	structural molecule activity|extracellular matrix structural constituent|extracellular region|basement membrane|laminin-1 complex|laminin-2 complex|extracellular space|endoplasmic reticulum lumen|cell adhesion|neuronal-glial interaction involved in cerebral cortex radial glia guided migration|extracellular matrix organization|positive regulation of cell migration|neuron projection development|sub…	ko05168	Herpes simplex virus 1 infection
ENSBGRG00000005488	138.5406812	43.12937806	233.9519844	5.431281375	2.441292606	0.003313181	0.037174321	Up	0.002925739	0.005786773	0.031829632	0.001135776	0.002281943	0.003436646	TMA16	translation machinery associated 16 homolog [Source:HGNC Symbol%3BAcc:HGNC:25638]	GO:0003964,GO:0006310,GO:0009036,GO:0032197,GO:0032199,GO:0046872,GO:0090305	RNA-directed DNA polymerase activity|DNA recombination|type II site-specific deoxyribonuclease activity|transposition, RNA-mediated|reverse transcription involved in RNA-mediated transposition|metal ion binding|nucleic acid phosphodiester bond hydrolysis
ENSBGRG00000005499	668.1206329	931.1975418	405.043724	0.434701076	-1.201904429	5.35E-07	2.96E-05	Down	0.094909071	0.077716348	0.070561233	0.181895319	0.130080551	0.19994852	LARP1B	La ribonucleoprotein 1B [Source:HGNC Symbol%3BAcc:HGNC:24704]	GO:0003964,GO:0006310,GO:0009036,GO:0032197,GO:0032199,GO:0046872,GO:0090305	RNA-directed DNA polymerase activity|DNA recombination|type II site-specific deoxyribonuclease activity|transposition, RNA-mediated|reverse transcription involved in RNA-mediated transposition|metal ion binding|nucleic acid phosphodiester bond hydrolysis
ENSBGRG00000005503	1722.146554	2335.723759	1108.569349	0.47467496	-1.074988148	0.00012227	0.002922353	Down	2.741219347	2.756927781	3.114323889	4.001009589	5.210512204	7.242770317	REXO2	RNA exonuclease 2 [Source:HGNC Symbol%3BAcc:HGNC:17851]	GO:0000175,GO:0003676,GO:0005730,GO:0005739,GO:0005758,GO:0005759,GO:0005925	3'-5'-exoribonuclease activity|nucleic acid binding|nucleolus|mitochondrion|mitochondrial intermembrane space|mitochondrial matrix|focal adhesion	ko03008	Ribosome biogenesis in eukaryotes
ENSBGRG00000005507	1384.721786	2036.531808	732.9117634	0.359870022	-1.474452168	3.31E-06	0.000141092	Down	1.779255445	1.595193911	1.212889288	3.140462795	4.930483897	3.264387299	NQO1	NAD(P)H quinone dehydrogenase 1 [Source:HGNC Symbol%3BAcc:HGNC:2874]
ENSBGRG00000005544	358.1669851	525.5809205	190.7530497	0.363365459	-1.460506808	2.78E-05	0.000823651	Down	0.012298567	0.016500895	0.022691062	0.041239401	0.0505625	0.035593384	ANGPT1	angiopoietin 1 [Source:HGNC Symbol%3BAcc:HGNC:484]	GO:0003964,GO:0006310,GO:0009036,GO:0032197,GO:0032199,GO:0046872,GO:0090305	RNA-directed DNA polymerase activity|DNA recombination|type II site-specific deoxyribonuclease activity|transposition, RNA-mediated|reverse transcription involved in RNA-mediated transposition|metal ion binding|nucleic acid phosphodiester bond hydrolysis
ENSBGRG00000005548	253629.5819	361222.7811	146036.3827	0.404283639	-1.306560273	2.71E-05	0.000808686	Down	222.6953335	169.2562681	250.510289	669.8427429	439.4218417	343.5013516	SGCA	sarcoglycan alpha [Source:HGNC Symbol%3BAcc:HGNC:10805]	GO:0001501,GO:0001503,GO:0001568,GO:0001649,GO:0001957,GO:0001958,GO:0002020,GO:0005201,GO:0005584,GO:0005615,GO:0005737,GO:0007601,GO:0007605,GO:0009612,GO:0010718,GO:0010812,GO:0015031,GO:0030198,GO:0030199,GO:0030335,GO:0031012,GO:0032964,GO:0034504,GO:0034505,GO:0038063,GO:0042802,GO:0043588,GO:0043589,GO:0045893,GO:0046872,GO:0048407,GO:0048706,GO:0060325,GO:0060346,GO:0060351,GO:0070208,GO:…	skeletal system development|ossification|blood vessel development|osteoblast differentiation|intramembranous ossification|endochondral ossification|protease binding|extracellular matrix structural constituent|collagen type I trimer|extracellular space|cytoplasm|visual perception|sensory perception of sound|response to mechanical stimulus|positive regulation of epithelial to mesenchymal transition…	ko04151,ko04510,ko04512,ko04611,ko04926,ko04933,ko04974,ko05146,ko05165,ko05205	PI3K-Akt signaling pathway|Focal adhesion|ECM-receptor interaction|Platelet activation|Relaxin signaling pathway|AGE-RAGE signaling pathway in diabetic complications|Protein digestion and absorption|Amoebiasis|Human papillomavirus infection|Proteoglycans in cancer
ENSBGRG00000005552	138.1636032	71.75507238	204.5721341	2.85277903	1.512368003	3.71E-05	0.001064088	Up	0.41241664	0.776186543	0.739141384	0.226488406	0.185864991	0.200374076	PLD4	phospholipase D family member 4 [Source:HGNC Symbol%3BAcc:HGNC:23792]	GO:0002244,GO:0004435,GO:0004630,GO:0005634,GO:0005783,GO:0005789,GO:0006909,GO:0016021,GO:0016042,GO:0032588,GO:0043647,GO:0045335,GO:0070290	hematopoietic progenitor cell differentiation|phosphatidylinositol phospholipase C activity|phospholipase D activity|nucleus|endoplasmic reticulum|endoplasmic reticulum membrane|phagocytosis|integral component of membrane|lipid catabolic process|trans-Golgi network membrane|inositol phosphate metabolic process|phagocytic vesicle|N-acylphosphatidylethanolamine-specific phospholipase D activity	ko00564,ko00565	Glycerophospholipid metabolism|Ether lipid metabolism
ENSBGRG00000005554	838.6472773	417.1477555	1260.146799	3.019152572	1.594143665	1.12E-08	9.74E-07	Up	1.101215285	1.409289394	1.205338585	0.528327307	0.285939544	0.31047893	SLC43A1	solute carrier family 43 member 1 [Source:HGNC Symbol%3BAcc:HGNC:9225]	GO:0002181,GO:0003735,GO:0005634,GO:0005844,GO:0022625,GO:0031672,GO:0034198,GO:0070180,GO:1900087,GO:1990928	cytoplasmic translation|structural constituent of ribosome|nucleus|polysome|cytosolic large ribosomal subunit|A band|cellular response to amino acid starvation|large ribosomal subunit rRNA binding|positive regulation of G1/S transition of mitotic cell cycle|response to amino acid starvation
ENSBGRG00000005605	86.46966035	40.23296827	132.7063524	3.304406239	1.72439106	0.000163431	0.003676984	Up	0.07285153	0.055040507	0.064310228	0.010354222	0.016345345	0.02624642	MYOM3	myomesin 3 [Source:HGNC Symbol%3BAcc:HGNC:26679]	GO:0005865,GO:0006936,GO:0008307,GO:0030017,GO:0030018,GO:0030240,GO:0030241,GO:0031430,GO:0042803,GO:0045214,GO:0048739,GO:0051015,GO:0051371,GO:0055003,GO:0055008	striated muscle thin filament|muscle contraction|structural constituent of muscle|sarcomere|Z disc|skeletal muscle thin filament assembly|skeletal muscle myosin thick filament assembly|M band|protein homodimerization activity|sarcomere organization|cardiac muscle fiber development|actin filament binding|muscle alpha-actinin binding|cardiac myofibril assembly|cardiac muscle tissue morphogenesis
ENSBGRG00000005652	229.6076267	79.46912865	379.7461247	4.769403999	2.253808993	0.00030053	0.006017211	Up	13.39808593	13.68983985	3.399575992	3.458262258	0.759955148	1.697078228	P2RY2	purinergic receptor P2Y2 [Source:HGNC Symbol%3BAcc:HGNC:8541]	GO:0005886,GO:0005887,GO:0006873,GO:0007186,GO:0007200,GO:0038023,GO:0045028,GO:0070257,GO:0071318,GO:0097746	plasma membrane|integral component of plasma membrane|cellular ion homeostasis|G protein-coupled receptor signaling pathway|phospholipase C-activating G protein-coupled receptor signaling pathway|signaling receptor activity|G protein-coupled purinergic nucleotide receptor activity|positive regulation of mucus secretion|cellular response to ATP|regulation of blood vessel diameter	ko04080,ko04750	Neuroactive ligand-receptor interaction|Inflammatory mediator regulation of TRP channels
ENSBGRG00000005668	54.92710295	6.660287775	103.1939181	15.65480464	3.9685336	2.97E-08	2.28E-06	Up	3.273161715	2.591577035	4.944441077	0.214814207	0.359661313	0.038116555	PTPN22	protein tyrosine phosphatase non-receptor type 22 [Source:HGNC Symbol%3BAcc:HGNC:9652]
ENSBGRG00000005682	107.3080904	151.0996822	63.51649865	0.421414294	-1.246688845	0.003619666	0.039602912	Down	0.02968271	0.031805775	0.053590904	0.061812981	0.091901665	0.093447982	MBLAC2	metallo-beta-lactamase domain containing 2 [Source:HGNC Symbol%3BAcc:HGNC:33711]			ko00310	Lysine degradation
ENSBGRG00000005689	159.6569766	52.31857367	266.9953796	5.107945426	2.352743111	0.000271088	0.005563092	Up	0.56458937	1.0193443	3.081199085	0.197799845	0.234832709	0.408407657	BCL2L15	BCL2 like 15 [Source:HGNC Symbol%3BAcc:HGNC:33624]	GO:0005634,GO:0005829,GO:0006915,GO:0042981	nucleus|cytosol|apoptotic process|regulation of apoptotic process
ENSBGRG00000005715	690.7967937	413.8672643	967.7263231	2.339020655	1.225904601	1.67E-05	0.000543654	Up	1.110172744	1.150939632	1.758904061	0.492766978	0.473683831	0.601502094	PSEN2	presenilin 2 [Source:HGNC Symbol%3BAcc:HGNC:9509]	GO:0000139,GO:0004175,GO:0005634,GO:0005789,GO:0005887,GO:0005938,GO:0006509,GO:0006816,GO:0007219,GO:0007220,GO:0016324,GO:0016485,GO:0030018,GO:0035556,GO:0042500,GO:0042987,GO:0043025,GO:0048471,GO:0050435	Golgi membrane|endopeptidase activity|nucleus|endoplasmic reticulum membrane|integral component of plasma membrane|cell cortex|membrane protein ectodomain proteolysis|calcium ion transport|Notch signaling pathway|Notch receptor processing|apical plasma membrane|protein processing|Z disc|intracellular signal transduction|aspartic endopeptidase activity, intramembrane cleaving|amyloid precursor pro…	ko04330,ko04722,ko05010	Notch signaling pathway|Neurotrophin signaling pathway|Alzheimer disease
ENSBGRG00000005716	1384.820485	372.0382351	2397.602735	6.443778703	2.687906949	9.77E-05	0.002472918	Up	0.977750228	1.896560751	1.529931748	0.130330985	0.033666976	0.476393186	GALNT15	polypeptide N-acetylgalactosaminyltransferase 15 [Source:HGNC Symbol%3BAcc:HGNC:21531]			ko00512,ko00514	Mucin type O-glycan biosynthesis|Other types of O-glycan biosynthesis
ENSBGRG00000005751	766.8564699	1120.450338	413.2626013	0.36873711	-1.439335476	0.001273825	0.01837264	Down	0.219795623	0.249560472	0.190913495	1.003436189	0.257576455	0.402554714	DKK3	dickkopf WNT signaling pathway inhibitor 3 [Source:HGNC Symbol%3BAcc:HGNC:2893]	GO:0003964,GO:0046872	RNA-directed DNA polymerase activity|metal ion binding
ENSBGRG00000005789	206.8395776	107.4579246	306.2212306	2.852681679	1.51231877	0.00307749	0.035182736	Up	0.055075394	0.037227533	0.043783974	0.005449333	0.015662464	0.021917029	SMIM31	small integral membrane protein 31 [Source:HGNC Symbol%3BAcc:HGNC:49638]	GO:0003964,GO:0006310,GO:0009036,GO:0032197,GO:0032199,GO:0046872,GO:0090305	RNA-directed DNA polymerase activity|DNA recombination|type II site-specific deoxyribonuclease activity|transposition, RNA-mediated|reverse transcription involved in RNA-mediated transposition|metal ion binding|nucleic acid phosphodiester bond hydrolysis
ENSBGRG00000005804	299.6928272	533.924819	65.46083547	0.122802028	-3.025593709	3.66E-17	1.82E-14	Down	0.011949917	0.012580495	0.016275993	0.071065588	0.1229624	0.103890125	ADD2	adducin 2 [Source:HGNC Symbol%3BAcc:HGNC:244]	GO:0003964,GO:0006310,GO:0009036,GO:0032197,GO:0032199,GO:0046872,GO:0090305	RNA-directed DNA polymerase activity|DNA recombination|type II site-specific deoxyribonuclease activity|transposition, RNA-mediated|reverse transcription involved in RNA-mediated transposition|metal ion binding|nucleic acid phosphodiester bond hydrolysis
ENSBGRG00000005820	248.408515	480.6323699	16.18466021	0.033905665	-4.882329832	5.52E-43	2.39E-39	Down	0.008872206	0.010956983	0.015309623	0.39908144	0.26281673	0.293479991	SMIM31	small integral membrane protein 31 [Source:HGNC Symbol%3BAcc:HGNC:49638]	GO:0005634,GO:0005737	nucleus|cytoplasm
ENSBGRG00000005828	4607.838738	6270.732217	2944.94526	0.469601924	-1.090489775	0.000356875	0.006928581	Down	7.615060012	4.41292846	4.658129822	11.98040854	11.35861534	8.820286724	RGCC	regulator of cell cycle [Source:HGNC Symbol%3BAcc:HGNC:20369]	GO:0000079,GO:0001100,GO:0001937,GO:0003331,GO:0005730,GO:0005737,GO:0005813,GO:0006956,GO:0010718,GO:0016525,GO:0019901,GO:0030295,GO:0032967,GO:0043537,GO:0045840,GO:0045944,GO:0050710,GO:0050715,GO:0051091,GO:0051496,GO:0070412,GO:0071158,GO:0071456,GO:0071850,GO:0072537,GO:0090272,GO:1901203,GO:2000048,GO:2000353,GO:2000573	regulation of cyclin-dependent protein serine/threonine kinase activity|negative regulation of exit from mitosis|negative regulation of endothelial cell proliferation|positive regulation of extracellular matrix constituent secretion|nucleolus|cytoplasm|centrosome|complement activation|positive regulation of epithelial to mesenchymal transition|negative regulation of angiogenesis|protein kinase bi…	ko04742	Taste transduction
ENSBGRG00000005829	571.5403405	933.3714175	209.7092635	0.224579431	-2.154702294	1.26E-05	0.000427359	Down	0.056404329	0.017447192	0.03450162	0.158982441	0.187810002	0.087268138	PKP2	plakophilin 2 [Source:HGNC Symbol%3BAcc:HGNC:9024]	GO:0003964,GO:0006310,GO:0009036,GO:0032197,GO:0032199,GO:0046872,GO:0090305	RNA-directed DNA polymerase activity|DNA recombination|type II site-specific deoxyribonuclease activity|transposition, RNA-mediated|reverse transcription involved in RNA-mediated transposition|metal ion binding|nucleic acid phosphodiester bond hydrolysis
ENSBGRG00000005839	153.7748122	302.6663257	4.883298701	0.016171958	-5.950361784	2.79E-24	3.71E-21	Down	0.026752254	0.092637232	0.022226588	3.833620421	2.163243665	1.871077972	SMIM31	small integral membrane protein 31 [Source:HGNC Symbol%3BAcc:HGNC:49638]	GO:0007283,GO:0016021,GO:0030154	spermatogenesis|integral component of membrane|cell differentiation
ENSBGRG00000005861	1631.284774	2572.099428	690.4701204	0.268504827	-1.896980072	0.000100604	0.002526655	Down	0.356940754	0.486413848	0.648366646	1.00011053	2.805145846	1.04832651	LDLR	low density lipoprotein receptor [Source:HGNC Symbol%3BAcc:HGNC:6547]	GO:0001540,GO:0002020,GO:0005041,GO:0005509,GO:0005764,GO:0005769,GO:0005770,GO:0005771,GO:0005794,GO:0005901,GO:0005905,GO:0007616,GO:0008203,GO:0009897,GO:0009986,GO:0010628,GO:0010629,GO:0010867,GO:0010899,GO:0010986,GO:0015914,GO:0016021,GO:0016323,GO:0030169,GO:0030229,GO:0030299,GO:0034362,GO:0034383,GO:0034384,GO:0036477,GO:0042159,GO:0042632,GO:0042802,GO:0043235,GO:0045177,GO:0045807,GO:…	amyloid-beta binding|protease binding|low-density lipoprotein particle receptor activity|calcium ion binding|lysosome|early endosome|late endosome|multivesicular body|Golgi apparatus|caveola|clathrin-coated pit|long-term memory|cholesterol metabolic process|external side of plasma membrane|cell surface|positive regulation of gene expression|negative regulation of gene expression|positive regulati…	ko04144,ko04913,ko04925,ko04927,ko04934,ko04976,ko04979,ko05145,ko05160	Endocytosis|Ovarian steroidogenesis|Aldosterone synthesis and secretion|Cortisol synthesis and secretion|Cushing syndrome|Bile secretion|Cholesterol metabolism|Toxoplasmosis|Hepatitis C
ENSBGRG00000005883	143243.6025	202214.8317	84272.37331	0.416746982	-1.262756342	0.000138332	0.003221352	Down	116.8723955	74.29426915	89.30232662	181.1587014	263.9654336	156.250926	LPL	lipoprotein lipase [Source:HGNC Symbol%3BAcc:HGNC:6677]	GO:0004465,GO:0005102,GO:0005615,GO:0005886,GO:0006633,GO:0008201,GO:0009617,GO:0009749,GO:0009986,GO:0010744,GO:0010886,GO:0010890,GO:0019432,GO:0019433,GO:0031225,GO:0034185,GO:0034361,GO:0034372,GO:0042627,GO:0042632,GO:0055096,GO:0070328,GO:0090197	lipoprotein lipase activity|signaling receptor binding|extracellular space|plasma membrane|fatty acid biosynthetic process|heparin binding|response to bacterium|response to glucose|cell surface|positive regulation of macrophage derived foam cell differentiation|positive regulation of cholesterol storage|positive regulation of sequestering of triglyceride|triglyceride biosynthetic process|triglyce…
ENSBGRG00000005910	676.711335	976.763303	376.6593669	0.385479557	-1.375273744	1.47E-05	0.000487143	Down	0.577688314	0.479242342	0.306798646	0.96656064	1.212495014	0.988554603	ENTPD5	ectonucleoside triphosphate diphosphohydrolase 5 (inactive) [Source:HGNC Symbol%3BAcc:HGNC:3367]	GO:0004382,GO:0005576,GO:0005783,GO:0006487,GO:0008283,GO:0014066,GO:0045134,GO:0045821,GO:0046034,GO:0051084	guanosine-diphosphatase activity|extracellular region|endoplasmic reticulum|protein N-linked glycosylation|cell proliferation|regulation of phosphatidylinositol 3-kinase signaling|uridine-diphosphatase activity|positive regulation of glycolytic process|ATP metabolic process|'de novo' posttranslational protein folding
ENSBGRG00000005952	892.6262791	1252.402026	532.8505327	0.425379565	-1.233177366	6.39E-07	3.45E-05	Down	3.302336493	2.521295314	3.255895227	7.117222844	4.869546798	7.632888995	FAM83H	family with sequence similarity 83 member H [Source:HGNC Symbol%3BAcc:HGNC:24797]	GO:0005737,GO:0019901,GO:0030335,GO:0031214,GO:0044380,GO:0045095,GO:0045104,GO:1990254	cytoplasm|protein kinase binding|positive regulation of cell migration|biomineral tissue development|protein localization to cytoskeleton|keratin filament|intermediate filament cytoskeleton organization|keratin filament binding
ENSBGRG00000005969	2080.142461	797.5030464	3362.781875	4.216039103	2.075888248	2.00E-10	2.84E-08	Up	0.393951693	0.608762733	0.256762598	0.107941408	0.07212139	0.090379316	RFTN1	raftlin%2C lipid raft linker 1 [Source:HGNC Symbol%3BAcc:HGNC:30278]	GO:0005634,GO:0005737	nucleus|cytoplasm
ENSBGRG00000006011	1280.838087	1795.524362	766.1518121	0.426627264	-1.22895193	0.002312405	0.028890845	Down	0.105020844	0.065923831	0.047377348	0.163957213	0.194362237	0.098612269	ESR1	estrogen receptor 1 [Source:HGNC Symbol%3BAcc:HGNC:3467]	GO:0000971,GO:0001701,GO:0001890,GO:0003723,GO:0003972,GO:0005524,GO:0005634,GO:0005635,GO:0005654,GO:0005737,GO:0005789,GO:0005829,GO:0006388,GO:0017166,GO:0043231,GO:0046872,GO:0072669	tRNA exon ligation utilizing 2',3' cyclic phosphate of 5'-exon as source of linkage phosphate|in utero embryonic development|placenta development|RNA binding|RNA ligase (ATP) activity|ATP binding|nucleus|nuclear envelope|nucleoplasm|cytoplasm|endoplasmic reticulum membrane|cytosol|tRNA splicing, via endonucleolytic cleavage and ligation|vinculin binding|intracellular membrane-bounded organelle|me…
ENSBGRG00000006030	694.7203937	399.2271535	990.2136338	2.479571079	1.310090582	5.04E-06	0.000199544	Up	1.228727635	1.420738674	0.744787157	0.455862103	0.347528504	0.437287956	ABHD18	abhydrolase domain containing 18 [Source:HGNC Symbol%3BAcc:HGNC:26111]	GO:0003964,GO:0006310,GO:0009036,GO:0032197,GO:0032199,GO:0046872,GO:0090305	RNA-directed DNA polymerase activity|DNA recombination|type II site-specific deoxyribonuclease activity|transposition, RNA-mediated|reverse transcription involved in RNA-mediated transposition|metal ion binding|nucleic acid phosphodiester bond hydrolysis	ko05168	Herpes simplex virus 1 infection
ENSBGRG00000006040	489.1353066	669.3428823	308.9277309	0.461458989	-1.115725658	0.000187554	0.004071288	Down	0.02657138	0.039608973	0.020056258	0.064035276	0.052237126	0.052056793	CHSY3	chondroitin sulfate synthase 3 [Source:HGNC Symbol%3BAcc:HGNC:24293]			ko00532	Glycosaminoglycan biosynthesis - chondroitin sulfate / dermatan sulfate
ENSBGRG00000006053	29.22946935	6.904386859	51.55455185	7.362574424	2.880210312	0.000618104	0.010491377	Up	0.44381369	0.615872586	0.436460595	0.147121233	0.019705891	0.020884111	CSNK1D	casein kinase 1 delta [Source:HGNC Symbol%3BAcc:HGNC:2452]	GO:0002250,GO:0005886,GO:0006955,GO:0007169,GO:0016020,GO:0016021,GO:0038023,GO:0042110	adaptive immune response|plasma membrane|immune response|transmembrane receptor protein tyrosine kinase signaling pathway|membrane|integral component of membrane|signaling receptor activity|T cell activation	ko04640	Hematopoietic cell lineage
ENSBGRG00000006087	104.079188	32.29106886	175.8673071	5.425567441	2.439774032	0.003148435	0.035762214	Up	0.12539073	0.200400371	0.040068632	0.047349916	0.004197044	0.011119966	KIAA1755	KIAA1755 [Source:HGNC Symbol%3BAcc:HGNC:29372]
ENSBGRG00000006104	11112.71336	5457.957775	16767.46895	3.072007438	1.619181709	3.44E-07	1.99E-05	Up	53.60577289	39.7968035	24.19740808	14.10146753	9.416118626	11.40144403	TP53INP1	tumor protein p53 inducible nuclear protein 1 [Source:HGNC Symbol%3BAcc:HGNC:18022]
ENSBGRG00000006110	69.33762235	32.23995945	106.4352853	3.299010649	1.722033435	0.000924232	0.014465398	Up	3.369720971	3.394504796	5.879300632	1.09469889	0.651677716	1.812934439	HDHD3	haloacid dehalogenase like hydrolase domain containing 3 [Source:HGNC Symbol%3BAcc:HGNC:28171]	GO:0016787	hydrolase activity
ENSBGRG00000006117	16.19522959	3.576610592	28.81384859	8.197626001	3.035206172	0.00054739	0.009553886	Up	0.257653	0.236374073	0.183485118	0.007971621	0.04004042	0.025460668	CSNK1D	casein kinase 1 delta [Source:HGNC Symbol%3BAcc:HGNC:2452]	GO:0005125,GO:0005576,GO:0005886,GO:0006955,GO:0016021	cytokine activity|extracellular region|plasma membrane|immune response|integral component of membrane
ENSBGRG00000006119	128.7842705	240.6092948	16.95924615	0.070286305	-3.83061258	7.31E-11	1.13E-08	Down	0.017171567	0.028829769	0.006340738	0.363629881	0.162929051	0.146275111	MAP2	microtubule associated protein 2 [Source:HGNC Symbol%3BAcc:HGNC:6839]	GO:0005212	structural constituent of eye lens
ENSBGRG00000006129	1823.46393	2628.035963	1018.891896	0.387676801	-1.367073688	7.85E-07	4.12E-05	Down	2.341134613	1.572668958	2.160340156	4.25305594	3.933486574	6.164264917	RETSAT	retinol saturase [Source:HGNC Symbol%3BAcc:HGNC:25991]	GO:0005640,GO:0005789,GO:0016020,GO:0016491,GO:0031965,GO:0042572,GO:0051786,GO:0055114	nuclear outer membrane|endoplasmic reticulum membrane|membrane|oxidoreductase activity|nuclear membrane|retinol metabolic process|all-trans-retinol 13,14-reductase activity|oxidation-reduction process	ko00830	Retinol metabolism
ENSBGRG00000006141	127.5874415	30.40050837	224.7743746	7.443420839	2.895965806	3.33E-09	3.49E-07	Up	0.153936907	0.204630569	0.166082279	0.012640369	0.034126379	0.015139592	KIAA1755	KIAA1755 [Source:HGNC Symbol%3BAcc:HGNC:29372]	GO:0001530,GO:0005615,GO:0006955,GO:0016020,GO:0050829	lipopolysaccharide binding|extracellular space|immune response|membrane|defense response to Gram-negative bacterium
ENSBGRG00000006185	10971.45803	16067.83156	5875.08451	0.365651133	-1.451460264	0.001649451	0.022549665	Down	77.7066143	96.93940232	155.7111929	147.5156197	199.4485257	483.2125459	S100A4	S100 calcium binding protein A4 [Source:HGNC Symbol%3BAcc:HGNC:10494]	GO:0005509,GO:0005634,GO:0042802,GO:0043123,GO:0046914,GO:0048471,GO:0050786	calcium ion binding|nucleus|identical protein binding|positive regulation of I-kappaB kinase/NF-kappaB signaling|transition metal ion binding|perinuclear region of cytoplasm|RAGE receptor binding
ENSBGRG00000006186	55.75773703	92.70208904	18.81338502	0.202556647	-2.303602669	9.35E-05	0.002396762	Down	0.028908772	0.040233503	0.022754169	0.243846904	0.086067829	0.085951509	SLC7A14	solute carrier family 7 member 14 [Source:HGNC Symbol%3BAcc:HGNC:29326]	GO:0005198,GO:0005886,GO:0005923,GO:0016021	structural molecule activity|plasma membrane|bicellular tight junction|integral component of membrane	ko04514,ko04530,ko04670,ko05130,ko05160	Cell adhesion molecules (CAMs)|Tight junction|Leukocyte transendothelial migration|Pathogenic Escherichia coli infection|Hepatitis C
ENSBGRG00000006192	4248.036653	6303.941255	2192.13205	0.347750423	-1.523875824	2.96E-09	3.18E-07	Down	1.618671972	1.934121045	1.425615112	3.979778988	5.09262271	3.706884043	LBP	lipopolysaccharide binding protein [Source:HGNC Symbol%3BAcc:HGNC:6517]	GO:0005634,GO:0005737	nucleus|cytoplasm
ENSBGRG00000006261	147.3052223	65.07587646	229.5345681	3.530273341	1.819779892	6.78E-09	6.40E-07	Up	4.124238028	6.471231537	5.193353859	1.349118102	1.238453829	1.461086347	CD52	CD52 molecule [Source:HGNC Symbol%3BAcc:HGNC:1804]	GO:0005886,GO:0007204,GO:0031225,GO:0097225	plasma membrane|positive regulation of cytosolic calcium ion concentration|anchored component of membrane|sperm midpiece
ENSBGRG00000006263	534.7679671	717.331737	352.2041972	0.491090871	-1.02593809	4.31E-05	0.001220692	Down	0.657767471	0.717270192	0.598956633	0.978200399	1.1982908	1.451934236	OGFOD3	2-oxoglutarate and iron dependent oxygenase domain containing 3 [Source:HGNC Symbol%3BAcc:HGNC:26174]	GO:0005506,GO:0016020,GO:0016021,GO:0016705,GO:0031418,GO:0051213	iron ion binding|membrane|integral component of membrane|oxidoreductase activity, acting on paired donors, with incorporation or reduction of molecular oxygen|L-ascorbic acid binding|dioxygenase activity
ENSBGRG00000006282	79.680728	107.8890765	51.47237951	0.476935985	-1.068132456	0.003364798	0.037606948	Down	0.03313756	0.041923427	0.028051162	0.060934978	0.05509233	0.080010875	CNMD	chondromodulin [Source:HGNC Symbol%3BAcc:HGNC:17005]	GO:0005576,GO:0012505,GO:0016021,GO:0016525,GO:0030154,GO:0051216	extracellular region|endomembrane system|integral component of membrane|negative regulation of angiogenesis|cell differentiation|cartilage development
ENSBGRG00000006288	11968.59927	7558.196601	16379.00194	2.16708221	1.115753884	0.003546808	0.039010375	Up	2.019396375	2.234051625	0.906721019	0.504979953	0.805902626	0.810444926	FBP2	fructose-bisphosphatase 2 [Source:HGNC Symbol%3BAcc:HGNC:3607]	GO:0003964,GO:0006310,GO:0009036,GO:0032197,GO:0032199,GO:0046872,GO:0090305	RNA-directed DNA polymerase activity|DNA recombination|type II site-specific deoxyribonuclease activity|transposition, RNA-mediated|reverse transcription involved in RNA-mediated transposition|metal ion binding|nucleic acid phosphodiester bond hydrolysis	ko04140,ko05200,ko05219	Autophagy - animal|Pathways in cancer|Bladder cancer
ENSBGRG00000006329	1348.527901	532.3001595	2164.755642	4.067505651	2.02414435	0.000272021	0.005575633	Up	0.71675196	0.798606672	2.815567537	0.206928793	0.306633341	0.462565675	CYTH4	cytohesin 4 [Source:HGNC Symbol%3BAcc:HGNC:9505]	GO:0005086,GO:0005886,GO:0008289,GO:0032012	ARF guanyl-nucleotide exchange factor activity|plasma membrane|lipid binding|regulation of ARF protein signal transduction	ko04072,ko04144,ko05130,ko05132	Phospholipase D signaling pathway|Endocytosis|Pathogenic Escherichia coli infection|Salmonella infection
ENSBGRG00000006397	2708.025877	1622.920246	3793.131508	2.337254248	1.22481468	0.002649742	0.031728963	Up	4.300601042	8.438188789	13.40801918	4.344836008	2.770682818	3.138762857	ARRDC3	arrestin domain containing 3 [Source:HGNC Symbol%3BAcc:HGNC:29263]	GO:0001659,GO:0005764,GO:0005769,GO:0005886,GO:0031651,GO:0031699,GO:0043588,GO:0051443,GO:0060613,GO:0071878,GO:0090327,GO:0120163	temperature homeostasis|lysosome|early endosome|plasma membrane|negative regulation of heat generation|beta-3 adrenergic receptor binding|skin development|positive regulation of ubiquitin-protein transferase activity|fat pad development|negative regulation of adenylate cyclase-activating adrenergic receptor signaling pathway|negative regulation of locomotion involved in locomotory behavior|negati…
ENSBGRG00000006441	487.9054551	228.692765	747.1181452	3.267707409	1.70827881	0.00397919	0.04254729	Up	0.438239277	1.059913693	2.711527997	0.318302183	0.308130559	0.56068665	RAC2	Rac family small GTPase 2 [Source:HGNC Symbol%3BAcc:HGNC:9802]			ko04742	Taste transduction
ENSBGRG00000006444	58.40168753	15.23662628	101.5667488	6.653375869	2.734086538	1.16E-07	7.74E-06	Up	0.306064582	0.274168553	0.151450816	0.041428821	0.031825774	0.025945112	G6PC	glucose-6-phosphatase catalytic subunit [Source:HGNC Symbol%3BAcc:HGNC:4056]	GO:0005507,GO:0005615,GO:0005769,GO:0005783,GO:0005794,GO:0005886,GO:0008131,GO:0009308,GO:0046677,GO:0048038,GO:0052593,GO:0052594,GO:0052595,GO:0052596,GO:1902283	copper ion binding|extracellular space|early endosome|endoplasmic reticulum|Golgi apparatus|plasma membrane|primary amine oxidase activity|amine metabolic process|response to antibiotic|quinone binding|tryptamine:oxygen oxidoreductase (deaminating) activity|aminoacetone:oxygen oxidoreductase(deaminating) activity|aliphatic-amine oxidase activity|phenethylamine:oxygen oxidoreductase (deaminating) …	ko00260,ko00350,ko00360,ko00410	Glycine, serine and threonine metabolism|Tyrosine metabolism|Phenylalanine metabolism|beta-Alanine metabolism
ENSBGRG00000006456	210.1477948	2.970893575	417.324696	138.036464	7.108905613	4.16E-19	2.57E-16	Up	0.137204393	0.239445356	0.050430346	0.00102702	0	0.001822341	SLC27A6	solute carrier family 27 member 6 [Source:HGNC Symbol%3BAcc:HGNC:11000]	GO:0003964,GO:0006310,GO:0009036,GO:0032197,GO:0032199,GO:0046872,GO:0090305	RNA-directed DNA polymerase activity|DNA recombination|type II site-specific deoxyribonuclease activity|transposition, RNA-mediated|reverse transcription involved in RNA-mediated transposition|metal ion binding|nucleic acid phosphodiester bond hydrolysis
ENSBGRG00000006461	498.2612671	160.7752819	835.7472522	5.200026262	2.378518909	0.001029442	0.015769266	Up	1.686056836	2.325269261	13.53577316	0.62308831	0.938907562	1.55041908	DOK2	docking protein 2 [Source:HGNC Symbol%3BAcc:HGNC:2991]	GO:0005068,GO:0005622,GO:0007265	transmembrane receptor protein tyrosine kinase adaptor activity|intracellular|Ras protein signal transduction	ko04013	MAPK signaling pathway - fly
ENSBGRG00000006482	78.34778713	10.52905673	146.1665175	13.84970251	3.791783083	0.000369199	0.00709609	Up	2.679940147	9.223265864	0.428187696	0.195330147	0.028031944	0.594159613	CTSL	cathepsin L [Source:HGNC Symbol%3BAcc:HGNC:2537]	GO:0003964,GO:0006310,GO:0009036,GO:0032197,GO:0032199,GO:0046872,GO:0090305	RNA-directed DNA polymerase activity|DNA recombination|type II site-specific deoxyribonuclease activity|transposition, RNA-mediated|reverse transcription involved in RNA-mediated transposition|metal ion binding|nucleic acid phosphodiester bond hydrolysis	ko05168	Herpes simplex virus 1 infection
ENSBGRG00000006516	253.6339021	437.0139484	70.25385589	0.16103735	-2.63453276	7.01E-09	6.59E-07	Down	0.288713043	0.502904758	0.644988086	3.772534343	2.784763017	1.53110725	SIX2	SIX homeobox 2 [Source:HGNC Symbol%3BAcc:HGNC:10888]	GO:0000976,GO:0000981,GO:0001205,GO:0005634,GO:0005667,GO:0005737,GO:0006915,GO:0007519,GO:0008283,GO:0014857,GO:0045892,GO:0048741,GO:0048856,GO:2000980	transcription regulatory region sequence-specific DNA binding|DNA-binding transcription factor activity, RNA polymerase II-specific|distal enhancer DNA-binding transcription activator activity, RNA polymerase II-specific|nucleus|transcription factor complex|cytoplasm|apoptotic process|skeletal muscle tissue development|cell proliferation|regulation of skeletal muscle cell proliferation|negative r…
ENSBGRG00000006548	14.05432389	2.302460835	25.80618695	11.22057879	3.488075191	0.000332673	0.006539536	Up	0.177857427	0.204710631	0.078502481	0.012037367	0.012092427	0.012815436	AOC2	amine oxidase copper containing 2 [Source:HGNC Symbol%3BAcc:HGNC:549]	GO:0005507,GO:0005615,GO:0005769,GO:0005783,GO:0005794,GO:0005886,GO:0008131,GO:0009308,GO:0046677,GO:0048038,GO:0052593,GO:0052594,GO:0052595,GO:0052596,GO:1902283	copper ion binding|extracellular space|early endosome|endoplasmic reticulum|Golgi apparatus|plasma membrane|primary amine oxidase activity|amine metabolic process|response to antibiotic|quinone binding|tryptamine:oxygen oxidoreductase (deaminating) activity|aminoacetone:oxygen oxidoreductase(deaminating) activity|aliphatic-amine oxidase activity|phenethylamine:oxygen oxidoreductase (deaminating) …	ko00260,ko00350,ko00360,ko00410	Glycine, serine and threonine metabolism|Tyrosine metabolism|Phenylalanine metabolism|beta-Alanine metabolism
ENSBGRG00000006564	872.0917109	531.6212165	1212.562205	2.281467609	1.189962171	0.000176574	0.003886661	Up	9.864305923	15.97313939	19.8796529	5.622694462	5.313883031	7.30880961	DOK1	docking protein 1 [Source:HGNC Symbol%3BAcc:HGNC:2990]	GO:0005634,GO:0005737	nucleus|cytoplasm
ENSBGRG00000006576	216.6206548	132.5333255	300.707984	2.270443036	1.182973841	2.17E-05	0.000680606	Up	0.168297595	0.260248164	0.190527324	0.083471333	0.078262929	0.084423402	IL2RB	interleukin 2 receptor subunit beta [Source:HGNC Symbol%3BAcc:HGNC:6009]	GO:0004911,GO:0009897,GO:0016021,GO:0019976,GO:0043066	interleukin-2 receptor activity|external side of plasma membrane|integral component of membrane|interleukin-2 binding|negative regulation of apoptotic process	ko04060,ko04061,ko04144,ko04151,ko04630,ko04658,ko04659,ko05162,ko05166,ko05200,ko05202	Cytokine-cytokine receptor interaction|Viral protein interaction with cytokine and cytokine receptor|Endocytosis|PI3K-Akt signaling pathway|Jak-STAT signaling pathway|Th1 and Th2 cell differentiation|Th17 cell differentiation|Measles|Human T-cell leukemia virus 1 infection|Pathways in cancer|Transcriptional misregulation in cancer
ENSBGRG00000006595	11311.19107	16093.05996	6529.322179	0.405709283	-1.30148178	9.80E-11	1.50E-08	Down	1.828820838	1.779425684	1.392571166	4.242171628	3.538969778	3.380511333	ACTN1	actinin alpha 1 [Source:HGNC Symbol%3BAcc:HGNC:163]	GO:0001725,GO:0001726,GO:0003725,GO:0005178,GO:0005509,GO:0005523,GO:0005884,GO:0005903,GO:0005915,GO:0005916,GO:0005923,GO:0005925,GO:0012506,GO:0016328,GO:0017166,GO:0030018,GO:0030027,GO:0030220,GO:0030374,GO:0030486,GO:0031252,GO:0042383,GO:0042803,GO:0043462,GO:0043495,GO:0044325,GO:0045214,GO:0046928,GO:0048041,GO:0048741,GO:0051015,GO:0051017,GO:0051234,GO:0051271,GO:0051393,GO:0051639,GO:…	stress fiber|ruffle|double-stranded RNA binding|integrin binding|calcium ion binding|tropomyosin binding|actin filament|brush border|zonula adherens|fascia adherens|bicellular tight junction|focal adhesion|vesicle membrane|lateral plasma membrane|vinculin binding|Z disc|lamellipodium|platelet formation|nuclear receptor transcription coactivator activity|smooth muscle dense body|cell leading edge|…	ko04510,ko04520,ko04530,ko04670,ko04810,ko05131,ko05146,ko05203,ko05322	Focal adhesion|Adherens junction|Tight junction|Leukocyte transendothelial migration|Regulation of actin cytoskeleton|Shigellosis|Amoebiasis|Viral carcinogenesis|Systemic lupus erythematosus
ENSBGRG00000006600	18.54254874	1.661815916	35.42328157	22.17935486	4.471145497	0.000519104	0.009237479	Up	0.249695993	0.372334252	0.851657563	0	0.057184644	0	CEBPE	CCAAT enhancer binding protein epsilon [Source:HGNC Symbol%3BAcc:HGNC:1836]	GO:0003677,GO:0003700,GO:0005634	DNA binding|DNA-binding transcription factor activity|nucleus	ko05202,ko05221	Transcriptional misregulation in cancer|Acute myeloid leukemia
ENSBGRG00000006615	354.887788	527.6636907	182.1118854	0.344817667	-1.536094402	7.65E-05	0.002008076	Down	0.150016444	0.081270819	0.104831386	0.347566347	0.166987723	0.390813081	SEC16B	SEC16 homolog B%2C endoplasmic reticulum export factor [Source:HGNC Symbol%3BAcc:HGNC:30301]	GO:0003964,GO:0006310,GO:0009036,GO:0032197,GO:0032199,GO:0046872,GO:0090305	RNA-directed DNA polymerase activity|DNA recombination|type II site-specific deoxyribonuclease activity|transposition, RNA-mediated|reverse transcription involved in RNA-mediated transposition|metal ion binding|nucleic acid phosphodiester bond hydrolysis	ko05168	Herpes simplex virus 1 infection
ENSBGRG00000006626	16427.89384	24089.56849	8766.219182	0.363894927	-1.458406156	1.75E-05	0.000561834	Down	52.17854341	47.35431818	25.78610759	115.3268294	117.1803655	75.81946382	AOC2	amine oxidase copper containing 2 [Source:HGNC Symbol%3BAcc:HGNC:549]	GO:0005507,GO:0005769,GO:0005783,GO:0005794,GO:0005886,GO:0007155,GO:0008131,GO:0009308,GO:0009986,GO:0016021,GO:0046677,GO:0048038,GO:0052593,GO:0052594,GO:0052595,GO:0052596,GO:1902283	copper ion binding|early endosome|endoplasmic reticulum|Golgi apparatus|plasma membrane|cell adhesion|primary amine oxidase activity|amine metabolic process|cell surface|integral component of membrane|response to antibiotic|quinone binding|tryptamine:oxygen oxidoreductase (deaminating) activity|aminoacetone:oxygen oxidoreductase(deaminating) activity|aliphatic-amine oxidase activity|phenethylamin…	ko00260,ko00350,ko00360,ko00410	Glycine, serine and threonine metabolism|Tyrosine metabolism|Phenylalanine metabolism|beta-Alanine metabolism
ENSBGRG00000006627	376.0524262	92.03900231	660.06585	7.164361444	2.840838124	9.56E-09	8.52E-07	Up	0.141615245	0.487680935	0.381894167	0.054731696	0.022304037	0.052772318	SLC7A8	solute carrier family 7 member 8 [Source:HGNC Symbol%3BAcc:HGNC:11066]	GO:0005737,GO:0005886,GO:0005887,GO:0006520,GO:0006865,GO:0009636,GO:0015101,GO:0015171,GO:0015175,GO:0015179,GO:0015804,GO:0016323,GO:0019534,GO:0042605,GO:0050900,GO:0055065	cytoplasm|plasma membrane|integral component of plasma membrane|cellular amino acid metabolic process|amino acid transport|response to toxic substance|organic cation transmembrane transporter activity|amino acid transmembrane transporter activity|neutral amino acid transmembrane transporter activity|L-amino acid transmembrane transporter activity|neutral amino acid transport|basolateral plasma me…	ko05168	Herpes simplex virus 1 infection
ENSBGRG00000006651	255.0290842	356.2635681	153.7946002	0.432166483	-1.210340908	0.001607825	0.022119117	Down	0.027999957	0.026229774	0.05571916	0.075312295	0.07123528	0.086428135	GALNT9	polypeptide N-acetylgalactosaminyltransferase 9 [Source:HGNC Symbol%3BAcc:HGNC:4131]	GO:0005634,GO:0005737	nucleus|cytoplasm
ENSBGRG00000006657	154.3054148	59.93857277	248.6722569	4.153939573	2.05448023	0.001625495	0.022308916	Up	0.288117084	0.559652793	1.721878412	0.13472538	0.192327575	0.237798037	ARHGAP9	Rho GTPase activating protein 9 [Source:HGNC Symbol%3BAcc:HGNC:14130]	GO:0005096,GO:0005547,GO:0005576,GO:0005737,GO:0005829,GO:0007165,GO:0034774,GO:0043087,GO:0043312,GO:0051056	GTPase activator activity|phosphatidylinositol-3,4,5-trisphosphate binding|extracellular region|cytoplasm|cytosol|signal transduction|secretory granule lumen|regulation of GTPase activity|neutrophil degranulation|regulation of small GTPase mediated signal transduction
ENSBGRG00000006670	1429.219674	604.8369697	2253.602378	3.72551822	1.897441118	8.96E-07	4.66E-05	Up	0.215254063	0.18292499	0.082205424	0.048564224	0.038001246	0.029763923	MTUS2	microtubule associated scaffold protein 2 [Source:HGNC Symbol%3BAcc:HGNC:20595]	GO:0005634,GO:0005737,GO:0005874,GO:0008017,GO:0042803	nucleus|cytoplasm|microtubule|microtubule binding|protein homodimerization activity
ENSBGRG00000006702	13143.72352	5002.262433	21285.1846	4.254981064	2.089152711	1.99E-06	9.28E-05	Up	39.07395806	90.51583484	78.50834342	20.10562219	6.335391715	18.92915196	GPX3	glutathione peroxidase 3 [Source:HGNC Symbol%3BAcc:HGNC:4555]	GO:0004602,GO:0005615,GO:0006979,GO:0008430,GO:0051289	glutathione peroxidase activity|extracellular space|response to oxidative stress|selenium binding|protein homotetramerization	ko00480,ko00590,ko04918,ko05014,ko05016	Glutathione metabolism|Arachidonic acid metabolism|Thyroid hormone synthesis|Amyotrophic lateral sclerosis (ALS)|Huntington disease
ENSBGRG00000006710	90.86714068	3.908701111	177.8255803	45.84345913	5.518644002	3.21E-07	1.88E-05	Up	0.036588422	0.062197073	0.411143459	0.003962079	0.005970303	0	DRD2	dopamine receptor D2 [Source:HGNC Symbol%3BAcc:HGNC:3023]	GO:0004935,GO:0004952,GO:0005622,GO:0005887,GO:0007188,GO:0007195,GO:0071880,GO:1902721,GO:1903488,GO:1903521	adrenergic receptor activity|dopamine neurotransmitter receptor activity|intracellular|integral component of plasma membrane|adenylate cyclase-modulating G protein-coupled receptor signaling pathway|adenylate cyclase-inhibiting dopamine receptor signaling pathway|adenylate cyclase-activating adrenergic receptor signaling pathway|negative regulation of prolactin secretion|negative regulation of la…
ENSBGRG00000006714	4468.676272	6402.405736	2534.946808	0.395937112	-1.336656794	5.18E-06	0.000202636	Down	2.710615439	4.866715129	2.917833164	9.560539195	5.570840985	9.045255569	CYP2U1	cytochrome P450 family 2 subfamily U member 1 [Source:HGNC Symbol%3BAcc:HGNC:20582]	GO:0005506,GO:0005737,GO:0005789,GO:0006082,GO:0006805,GO:0008395,GO:0016021,GO:0016712,GO:0020037,GO:0031090,GO:0042738,GO:0043231,GO:0055114,GO:0070330	iron ion binding|cytoplasm|endoplasmic reticulum membrane|organic acid metabolic process|xenobiotic metabolic process|steroid hydroxylase activity|integral component of membrane|oxidoreductase activity, acting on paired donors, with incorporation or reduction of molecular oxygen, reduced flavin or flavoprotein as one donor, and incorporation of one atom of oxygen|heme binding|organelle membrane|e…	ko00590	Arachidonic acid metabolism
ENSBGRG00000006785	3519.837738	1620.309412	5419.366065	3.344952968	1.741985926	0.000127727	0.003031586	Up	34.61769076	57.0774169	121.6631345	15.04313205	20.45113271	22.36151698	MAFB	MAF bZIP transcription factor B [Source:HGNC Symbol%3BAcc:HGNC:6408]	GO:0000978,GO:0000981,GO:0001077,GO:0003700,GO:0005634,GO:0005667,GO:0006355,GO:0007379,GO:0007585,GO:0008134,GO:0021571,GO:0021572,GO:0021599,GO:0033077,GO:0035284,GO:0042472,GO:0042803,GO:0043565,GO:0045647,GO:0045671,GO:0045944,GO:0046982,GO:0048538,GO:1990837	RNA polymerase II proximal promoter sequence-specific DNA binding|DNA-binding transcription factor activity, RNA polymerase II-specific|proximal promoter DNA-binding transcription activator activity, RNA polymerase II-specific|DNA-binding transcription factor activity|nucleus|transcription factor complex|regulation of transcription, DNA-templated|segment specification|respiratory gaseous exchange…	ko04928	Parathyroid hormone synthesis, secretion and action
ENSBGRG00000006818	93.65294868	32.0324206	155.2734768	4.840579561	2.275179791	6.17E-09	5.99E-07	Up	3.028212299	2.151813159	2.088467116	0.445714346	0.351805995	0.576208145	PTH	parathyroid hormone [Source:HGNC Symbol%3BAcc:HGNC:9606]	GO:0005737	cytoplasm
ENSBGRG00000006858	69.40986723	12.11927725	126.7004572	10.40913315	3.379778024	3.25E-11	5.67E-09	Up	0.035244822	0.039457101	0.020168061	0.003033047	0.00177737	0.003498188	HHIP	hedgehog interacting protein [Source:HGNC Symbol%3BAcc:HGNC:14866]	GO:0003824,GO:0005576,GO:0005634,GO:0005737,GO:0005887,GO:0007224,GO:0007405,GO:0008270,GO:0009953,GO:0009968,GO:0009986,GO:0040036,GO:0043066,GO:0045879,GO:0048705,GO:0060170,GO:0060441,GO:0097108	catalytic activity|extracellular region|nucleus|cytoplasm|integral component of plasma membrane|smoothened signaling pathway|neuroblast proliferation|zinc ion binding|dorsal/ventral pattern formation|negative regulation of signal transduction|cell surface|regulation of fibroblast growth factor receptor signaling pathway|negative regulation of apoptotic process|negative regulation of smoothened si…
ENSBGRG00000006866	138.0013233	191.4607013	84.54194534	0.442084323	-1.17760652	0.001883779	0.024715127	Down	0.19370188	0.229242798	0.238344447	0.307995389	0.421429844	0.627539541	FN3K	fructosamine 3 kinase [Source:HGNC Symbol%3BAcc:HGNC:24822]	GO:0005829,GO:0016301,GO:0030387,GO:0030389,GO:0030393,GO:0030855,GO:0043687	cytosol|kinase activity|fructosamine-3-kinase activity|fructosamine metabolic process|fructoselysine metabolic process|epithelial cell differentiation|post-translational protein modification
ENSBGRG00000006888	249.6253278	393.2997339	105.9509217	0.268881295	-1.8949587	1.40E-07	9.05E-06	Down	0.014819881	0.010697445	0.006430894	0.037002674	0.03552897	0.034606172	GRIK3	glutamate ionotropic receptor kainate type subunit 3 [Source:HGNC Symbol%3BAcc:HGNC:4581]	GO:0003964,GO:0006310,GO:0009036,GO:0032197,GO:0032199,GO:0046872,GO:0090305	RNA-directed DNA polymerase activity|DNA recombination|type II site-specific deoxyribonuclease activity|transposition, RNA-mediated|reverse transcription involved in RNA-mediated transposition|metal ion binding|nucleic acid phosphodiester bond hydrolysis
ENSBGRG00000006911	78.49074541	107.0378971	49.94359374	0.467485664	-1.097005971	0.002344511	0.029165444	Down	1.105186504	1.206091246	1.591585942	2.606325285	2.270928402	2.746478293	FAM172A	family with sequence similarity 172 member A [Source:HGNC Symbol%3BAcc:HGNC:25365]	GO:0003964,GO:0006310,GO:0009036,GO:0032197,GO:0032199,GO:0046872,GO:0090305	RNA-directed DNA polymerase activity|DNA recombination|type II site-specific deoxyribonuclease activity|transposition, RNA-mediated|reverse transcription involved in RNA-mediated transposition|metal ion binding|nucleic acid phosphodiester bond hydrolysis	ko05168	Herpes simplex virus 1 infection
ENSBGRG00000006946	240.6977189	357.621372	123.7740659	0.345856924	-1.531752754	0.000529762	0.009350107	Down	0.008310652	0.013481766	0.004955824	0.034763895	0.016185565	0.019394051	NCAM1	neural cell adhesion molecule 1 [Source:HGNC Symbol%3BAcc:HGNC:7656]	GO:0005634,GO:0005737	nucleus|cytoplasm
ENSBGRG00000006978	7168.621804	3560.653998	10776.58961	3.026754885	1.597771847	2.65E-05	0.000798728	Up	13.220227	12.77156991	27.62263536	4.332888665	6.197394124	5.47358354	AHCY	adenosylhomocysteinase [Source:HGNC Symbol%3BAcc:HGNC:343]	GO:0004013,GO:0005829,GO:0006730,GO:0019510,GO:0042470,GO:0051287	adenosylhomocysteinase activity|cytosol|one-carbon metabolic process|S-adenosylhomocysteine catabolic process|melanosome|NAD binding	ko00270	Cysteine and methionine metabolism
ENSBGRG00000006991	3994.612426	6260.881817	1728.343034	0.276057915	-1.856957126	1.16E-14	3.85E-12	Down	0.374137585	0.309034117	0.349038	0.949267258	1.247734081	1.171348224	MARK1	microtubule affinity regulating kinase 1 [Source:HGNC Symbol%3BAcc:HGNC:6896]	GO:0003964,GO:0006310,GO:0009036,GO:0032197,GO:0032199,GO:0046872,GO:0090305	RNA-directed DNA polymerase activity|DNA recombination|type II site-specific deoxyribonuclease activity|transposition, RNA-mediated|reverse transcription involved in RNA-mediated transposition|metal ion binding|nucleic acid phosphodiester bond hydrolysis
ENSBGRG00000007057	9219.911516	13272.90798	5166.915056	0.389303073	-1.361034362	1.81E-07	1.13E-05	Down	1.159924548	1.384971511	1.554202558	2.859206371	3.74750579	2.829991151	PRKAR2B	protein kinase cAMP-dependent type II regulatory subunit beta [Source:HGNC Symbol%3BAcc:HGNC:9392]	GO:0005634,GO:0005737	nucleus|cytoplasm
ENSBGRG00000007061	2647.076795	3864.743666	1429.409923	0.369833271	-1.435053076	3.19E-07	1.88E-05	Down	0.265617778	0.261966495	0.208892135	0.514313971	0.448070024	0.857686101	RRAS2	RAS related 2 [Source:HGNC Symbol%3BAcc:HGNC:17271]	GO:0005634,GO:0005737	nucleus|cytoplasm
ENSBGRG00000007081	51.08872015	80.3412776	21.83616269	0.271882795	-1.878943235	0.003334552	0.03735081	Down	0.001508556	0.000474891	0.001856821	0.003448673	0.003160548	0.006505795	MYO3B	myosin IIIB [Source:HGNC Symbol%3BAcc:HGNC:15576]	GO:0003964,GO:0046872	RNA-directed DNA polymerase activity|metal ion binding
ENSBGRG00000007093	174.1549079	282.5942608	65.715555	0.232859851	-2.102466182	0.000174218	0.003864335	Down	0.010446495	0.013660088	0.031601432	0.125305234	0.048369938	0.049100338	NKD1	NKD inhibitor of WNT signaling pathway 1 [Source:HGNC Symbol%3BAcc:HGNC:17045]	GO:0003964,GO:0006310,GO:0009036,GO:0032197,GO:0032199,GO:0046872,GO:0090305	RNA-directed DNA polymerase activity|DNA recombination|type II site-specific deoxyribonuclease activity|transposition, RNA-mediated|reverse transcription involved in RNA-mediated transposition|metal ion binding|nucleic acid phosphodiester bond hydrolysis
ENSBGRG00000007151	797.8887084	432.2121853	1163.565232	2.690739005	1.42800246	1.04E-05	0.000359949	Up	0.2872424	0.335618185	0.20738478	0.10850527	0.054500792	0.120652985	MBOAT1	membrane bound O-acyltransferase domain containing 1 [Source:HGNC Symbol%3BAcc:HGNC:21579]	GO:0005634,GO:0005737	nucleus|cytoplasm
ENSBGRG00000007158	169.3389898	259.1300299	79.5479498	0.306324678	-1.706866499	0.000641127	0.01082896	Down	0.736849201	0.345505282	0.222617015	1.523297429	1.373314865	0.944541581	SOX8	SRY-box transcription factor 8 [Source:HGNC Symbol%3BAcc:HGNC:11203]	GO:0000979,GO:0000981,GO:0001228,GO:0001649,GO:0001701,GO:0001755,GO:0002009,GO:0003677,GO:0003700,GO:0005634,GO:0005737,GO:0007165,GO:0007283,GO:0007417,GO:0007422,GO:0008134,GO:0008584,GO:0010628,GO:0010817,GO:0014015,GO:0033690,GO:0035914,GO:0043066,GO:0043565,GO:0044798,GO:0045165,GO:0045444,GO:0045662,GO:0045892,GO:0045893,GO:0045944,GO:0046533,GO:0046982,GO:0048469,GO:0048484,GO:0048709,GO:…	RNA polymerase II core promoter sequence-specific DNA binding|DNA-binding transcription factor activity, RNA polymerase II-specific|DNA-binding transcription activator activity, RNA polymerase II-specific|osteoblast differentiation|in utero embryonic development|neural crest cell migration|morphogenesis of an epithelium|DNA binding|DNA-binding transcription factor activity|nucleus|cytoplasm|signa…
ENSBGRG00000007186	398.9390699	644.158427	153.7197128	0.238484376	-2.068033342	0.002938198	0.034071956	Down	0.018058676	0.0137032	0.007010462	0.116307308	0.019816358	0.015728159	KIF26B	kinesin family member 26B [Source:HGNC Symbol%3BAcc:HGNC:25484]	GO:0003777,GO:0005524,GO:0005737,GO:0005871,GO:0005874,GO:0008017,GO:0022409,GO:0030010,GO:0072092	microtubule motor activity|ATP binding|cytoplasm|kinesin complex|microtubule|microtubule binding|positive regulation of cell-cell adhesion|establishment of cell polarity|ureteric bud invasion
ENSBGRG00000007234	47.56406271	9.737704653	85.39042077	8.724779081	3.125118602	9.39E-05	0.002399836	Up	0.834213287	1.485901573	0.587810375	0.091478594	0.011487128	0.206957091	IYD	iodotyrosine deiodinase [Source:HGNC Symbol%3BAcc:HGNC:21071]	GO:0001913,GO:0005576,GO:0005886,GO:0006955,GO:0016021,GO:0030101,GO:0042267,GO:0042271,GO:0045954,GO:0046703,GO:0050776	T cell mediated cytotoxicity|extracellular region|plasma membrane|immune response|integral component of membrane|natural killer cell activation|natural killer cell mediated cytotoxicity|susceptibility to natural killer cell mediated cytotoxicity|positive regulation of natural killer cell mediated cytotoxicity|natural killer cell lectin-like receptor binding|regulation of immune response	ko04650	Natural killer cell mediated cytotoxicity
ENSBGRG00000007270	412.3187132	129.6740867	694.9633397	5.359579732	2.422119877	0.000811562	0.013020416	Up	0.177920027	0.189398648	1.332337487	0.095487806	0.066213424	0.134946811	NLRC4	NLR family CARD domain containing 4 [Source:HGNC Symbol%3BAcc:HGNC:16412]	GO:0002218,GO:0005524,GO:0005829,GO:0006915,GO:0006954,GO:0016045,GO:0042742,GO:0042981,GO:0045087,GO:0050702,GO:0051260,GO:0070269,GO:0072557	activation of innate immune response|ATP binding|cytosol|apoptotic process|inflammatory response|detection of bacterium|defense response to bacterium|regulation of apoptotic process|innate immune response|interleukin-1 beta secretion|protein homooligomerization|pyroptosis|IPAF inflammasome complex	ko04621,ko05131,ko05132,ko05134	NOD-like receptor signaling pathway|Shigellosis|Salmonella infection|Legionellosis
ENSBGRG00000007271	12038.15951	16101.77015	7974.548872	0.495246445	-1.013781476	0.002054749	0.02639703	Down	2.82562469	2.059078717	1.213879124	3.535430774	3.903117046	3.646950701	GALNT16	polypeptide N-acetylgalactosaminyltransferase 16 [Source:HGNC Symbol%3BAcc:HGNC:23233]	GO:0003964,GO:0006310,GO:0009036,GO:0032197,GO:0032199,GO:0046872,GO:0090305	RNA-directed DNA polymerase activity|DNA recombination|type II site-specific deoxyribonuclease activity|transposition, RNA-mediated|reverse transcription involved in RNA-mediated transposition|metal ion binding|nucleic acid phosphodiester bond hydrolysis	ko05168	Herpes simplex virus 1 infection
ENSBGRG00000007328	99.28045353	37.89950944	160.6613976	4.22195744	2.077912036	0.000483519	0.008757571	Up	0.110269641	0.217743337	0.142344559	0.066118787	0.012887699	0.024164611	USPL1	ubiquitin specific peptidase like 1 [Source:HGNC Symbol%3BAcc:HGNC:20294]	GO:0003964,GO:0004519,GO:0006310,GO:0046872	RNA-directed DNA polymerase activity|endonuclease activity|DNA recombination|metal ion binding
ENSBGRG00000007398	5212.348144	7650.951953	2773.744336	0.362512339	-1.463897994	3.72E-06	0.000153927	Down	6.418357696	6.109104131	5.335920111	22.44152982	8.727062379	14.39899808	PEAR1	platelet endothelial aggregation receptor 1 [Source:HGNC Symbol%3BAcc:HGNC:33631]	GO:0001891,GO:0005622,GO:0014065,GO:0016021,GO:0038023,GO:0043491,GO:0043654,GO:0045746,GO:0070527	phagocytic cup|intracellular|phosphatidylinositol 3-kinase signaling|integral component of membrane|signaling receptor activity|protein kinase B signaling|recognition of apoptotic cell|negative regulation of Notch signaling pathway|platelet aggregation
ENSBGRG00000007434	12.84338007	25.36886816	0.317891984	0.012243919	-6.351790742	0.000467844	0.008534438	Down	0.019522248	0	0	0.211402103	0.042473815	1.237866722	HLX	H2.0 like homeobox [Source:HGNC Symbol%3BAcc:HGNC:4978]	GO:0003964,GO:0006310,GO:0009036,GO:0032197,GO:0032199,GO:0046872,GO:0090305	RNA-directed DNA polymerase activity|DNA recombination|type II site-specific deoxyribonuclease activity|transposition, RNA-mediated|reverse transcription involved in RNA-mediated transposition|metal ion binding|nucleic acid phosphodiester bond hydrolysis
ENSBGRG00000007455	833.0391586	1241.581734	424.496583	0.34193392	-1.548210551	3.23E-09	3.40E-07	Down	0.29772615	0.258534481	0.296098265	0.599037566	0.714996899	0.949001439	DUSP10	dual specificity phosphatase 10 [Source:HGNC Symbol%3BAcc:HGNC:3065]	GO:0000188,GO:0002819,GO:0004725,GO:0005634,GO:0005654,GO:0005737,GO:0005794,GO:0005829,GO:0006470,GO:0008138,GO:0008330,GO:0008432,GO:0010633,GO:0016311,GO:0016607,GO:0016791,GO:0017017,GO:0032496,GO:0032873,GO:0033549,GO:0035970,GO:0043508,GO:0044387,GO:0045088,GO:0045591,GO:0046329,GO:0048273,GO:0048709,GO:0048715,GO:0050680,GO:0060266,GO:0070373,GO:0090335,GO:1903753,GO:1905042,GO:1990264	inactivation of MAPK activity|regulation of adaptive immune response|protein tyrosine phosphatase activity|nucleus|nucleoplasm|cytoplasm|Golgi apparatus|cytosol|protein dephosphorylation|protein tyrosine/serine/threonine phosphatase activity|protein tyrosine/threonine phosphatase activity|JUN kinase binding|negative regulation of epithelial cell migration|dephosphorylation|nuclear speck|phosphata…
ENSBGRG00000007491	56.33728854	8.019057044	104.65552	13.04369996	3.705281255	2.21E-09	2.47E-07	Up	0.285785844	0.542691642	0.209355343	0.019965882	0.01671434	0.035427389	EPHB6	EPH receptor B6 [Source:HGNC Symbol%3BAcc:HGNC:3396]	GO:0001806,GO:0004714,GO:0004888,GO:0005005,GO:0005524,GO:0005737,GO:0005887,GO:0009968,GO:0009986,GO:0030154,GO:0032092,GO:0043005,GO:0043066,GO:0043235,GO:0050663,GO:0050798,GO:0070374,GO:2000525	type IV hypersensitivity|transmembrane receptor protein tyrosine kinase activity|transmembrane signaling receptor activity|transmembrane-ephrin receptor activity|ATP binding|cytoplasm|integral component of plasma membrane|negative regulation of signal transduction|cell surface|cell differentiation|positive regulation of protein binding|neuron projection|negative regulation of apoptotic process|re…	ko04360	Axon guidance
ENSBGRG00000007555	1670.58097	897.6946227	2443.467316	2.722219182	1.444783231	0.000591057	0.010121772	Up	0.86512716	1.491842668	2.853873589	0.576508963	0.522108866	0.650971632	MED16	mediator complex subunit 16 [Source:HGNC Symbol%3BAcc:HGNC:17556]	GO:0003712,GO:0003713,GO:0003824,GO:0005634,GO:0005654,GO:0006357,GO:0006366,GO:0006367,GO:0016020,GO:0016592,GO:0030375,GO:0030518,GO:0030521,GO:0038023,GO:0042809,GO:0045893,GO:0046966	transcription coregulator activity|transcription coactivator activity|catalytic activity|nucleus|nucleoplasm|regulation of transcription by RNA polymerase II|transcription by RNA polymerase II|transcription initiation from RNA polymerase II promoter|membrane|mediator complex|thyroid hormone receptor coactivator activity|intracellular steroid hormone receptor signaling pathway|androgen receptor si…
ENSBGRG00000007559	1969.61746	1160.966926	2778.267993	2.39321999	1.258953018	3.60E-05	0.001037472	Up	1.064628357	1.929294348	2.114442212	0.657798775	0.530525161	0.757404952	PARP14	poly(ADP-ribose) polymerase family member 14 [Source:HGNC Symbol%3BAcc:HGNC:29232]	GO:0003950,GO:0005634,GO:0005737,GO:0005829,GO:0006471,GO:0010629,GO:0016020,GO:0019899,GO:0042531,GO:0042532,GO:0045087,GO:0060336,GO:0070212,GO:0070403,GO:1902216	NAD+ ADP-ribosyltransferase activity|nucleus|cytoplasm|cytosol|protein ADP-ribosylation|negative regulation of gene expression|membrane|enzyme binding|positive regulation of tyrosine phosphorylation of STAT protein|negative regulation of tyrosine phosphorylation of STAT protein|innate immune response|negative regulation of interferon-gamma-mediated signaling pathway|protein poly-ADP-ribosylation|…
ENSBGRG00000007590	98.22527747	143.7450752	52.70547975	0.3670498	-1.44595228	0.000145931	0.003344214	Down	0.076790617	0.062517835	0.082499983	0.173478243	0.217479621	0.152637604	DCAF13	DDB1 and CUL4 associated factor 13 [Source:HGNC Symbol%3BAcc:HGNC:24535]			ko00310	Lysine degradation
ENSBGRG00000007639	66.74709819	102.7923502	30.70184614	0.299161803	-1.74100211	0.000578716	0.00997968	Down	0.063455632	0.117457298	0.069591554	0.263864448	0.320294595	0.158017541	DCAF13	DDB1 and CUL4 associated factor 13 [Source:HGNC Symbol%3BAcc:HGNC:24535]	GO:0005109,GO:0005581,GO:0005615,GO:0005737,GO:0016477,GO:0017147,GO:0031012,GO:0032092,GO:0033690,GO:0043932,GO:0045669,GO:0060071,GO:0060122,GO:0090090,GO:0090103,GO:0090177	frizzled binding|collagen trimer|extracellular space|cytoplasm|cell migration|Wnt-protein binding|extracellular matrix|positive regulation of protein binding|positive regulation of osteoblast proliferation|ossification involved in bone remodeling|positive regulation of osteoblast differentiation|Wnt signaling pathway, planar cell polarity pathway|inner ear receptor cell stereocilium organization|…
ENSBGRG00000007642	1625.311683	756.240224	2494.383142	3.298638688	1.721870763	0.000898194	0.0141347	Up	10.66652953	12.53581041	37.00473466	4.214501347	4.042468631	8.638858993	CORO1A	coronin 1A [Source:HGNC Symbol%3BAcc:HGNC:2252]	GO:0001772,GO:0001845,GO:0001891,GO:0003785,GO:0005769,GO:0005829,GO:0005884,GO:0005911,GO:0006816,GO:0007015,GO:0008022,GO:0008360,GO:0030027,GO:0030335,GO:0030424,GO:0030595,GO:0030670,GO:0030864,GO:0031339,GO:0031589,GO:0032036,GO:0032796,GO:0032991,GO:0038180,GO:0042102,GO:0042803,GO:0043029,GO:0043320,GO:0043524,GO:0043548,GO:0048873,GO:0050918,GO:0051015,GO:0051126,GO:0051279,GO:0061502,GO:…	immunological synapse|phagolysosome assembly|phagocytic cup|actin monomer binding|early endosome|cytosol|actin filament|cell-cell junction|calcium ion transport|actin filament organization|protein C-terminus binding|regulation of cell shape|lamellipodium|positive regulation of cell migration|axon|leukocyte chemotaxis|phagocytic vesicle membrane|cortical actin cytoskeleton|negative regulation of v…	ko04145,ko05152	Phagosome|Tuberculosis
ENSBGRG00000007657	240.1526719	85.04106178	395.264282	4.650524506	2.217393439	0.000383351	0.007330322	Up	0.280389461	0.512041212	1.146761878	0.06542251	0.087629011	0.23217093	SASH3	SAM and SH3 domain containing 3 [Source:HGNC Symbol%3BAcc:HGNC:15975]	GO:0002639,GO:0002726,GO:0002821,GO:0005634,GO:0005737,GO:0030890,GO:0032729,GO:0032733,GO:0032743,GO:0032753,GO:0032760,GO:0042102,GO:0043372,GO:0046622,GO:0048873	positive regulation of immunoglobulin production|positive regulation of T cell cytokine production|positive regulation of adaptive immune response|nucleus|cytoplasm|positive regulation of B cell proliferation|positive regulation of interferon-gamma production|positive regulation of interleukin-10 production|positive regulation of interleukin-2 production|positive regulation of interleukin-4 produ…
ENSBGRG00000007690	181.0965756	255.1952132	106.997938	0.418518229	-1.256637633	0.000888382	0.014018587	Down	0.059649439	0.052250567	0.03591201	0.145100347	0.063948099	0.116108649	CDH6	cadherin 6 [Source:HGNC Symbol%3BAcc:HGNC:1765]	GO:0005509,GO:0005886,GO:0005913,GO:0007043,GO:0007156,GO:0007219,GO:0008092,GO:0009986,GO:0016021,GO:0016339,GO:0016342,GO:0034332,GO:0042803,GO:0044331,GO:0045296,GO:0098609	calcium ion binding|plasma membrane|cell-cell adherens junction|cell-cell junction assembly|homophilic cell adhesion via plasma membrane adhesion molecules|Notch signaling pathway|cytoskeletal protein binding|cell surface|integral component of membrane|calcium-dependent cell-cell adhesion via plasma membrane cell adhesion molecules|catenin complex|adherens junction organization|protein homodimeri…
ENSBGRG00000007696	2893.009093	1195.667316	4590.350871	3.839451377	1.940900178	4.86E-13	1.24E-10	Up	0.741542242	1.286499755	1.291789753	0.267584883	0.238038599	0.278358989	SESN1	sestrin 1 [Source:HGNC Symbol%3BAcc:HGNC:21595]	GO:0003964,GO:0006310,GO:0009036,GO:0032197,GO:0032199,GO:0046872,GO:0090305	RNA-directed DNA polymerase activity|DNA recombination|type II site-specific deoxyribonuclease activity|transposition, RNA-mediated|reverse transcription involved in RNA-mediated transposition|metal ion binding|nucleic acid phosphodiester bond hydrolysis
ENSBGRG00000007719	12013.25936	7774.413391	16252.10534	2.090417397	1.063791037	0.000143639	0.003304854	Up	42.30939738	48.07551047	33.56231091	24.16836368	16.43563375	13.12486266	SLC29A1	solute carrier family 29 member 1 (Augustine blood group) [Source:HGNC Symbol%3BAcc:HGNC:11003]	GO:0005337,GO:0005886,GO:0005887,GO:0006139,GO:0007595,GO:0015858,GO:0015862,GO:0016020,GO:0016323,GO:0016324,GO:0030431,GO:0060079,GO:0071333,GO:0071456,GO:0098793,GO:0098794,GO:0098810	nucleoside transmembrane transporter activity|plasma membrane|integral component of plasma membrane|nucleobase-containing compound metabolic process|lactation|nucleoside transport|uridine transport|membrane|basolateral plasma membrane|apical plasma membrane|sleep|excitatory postsynaptic potential|cellular response to glucose stimulus|cellular response to hypoxia|presynapse|postsynapse|neurotransm…	ko05034	Alcoholism
ENSBGRG00000007748	2963.707676	4822.924034	1104.491318	0.229015197	-2.12648476	1.42E-11	2.63E-09	Down	1.168894352	0.907934871	1.105909983	3.400897874	5.475591872	3.5246176	XPNPEP2	X-prolyl aminopeptidase 2 [Source:HGNC Symbol%3BAcc:HGNC:12823]
ENSBGRG00000007753	121.2985213	206.8683261	35.7287165	0.172159697	-2.538180655	8.49E-05	0.002200387	Down	0.029720758	0.01915762	0.005095363	0.071009035	0.057990817	0.157724335	CACNA1G	calcium voltage-gated channel subunit alpha1 G [Source:HGNC Symbol%3BAcc:HGNC:1394]	GO:0005737,GO:0005886,GO:0005891,GO:0007268,GO:0008332,GO:0010045,GO:0019228,GO:0034765,GO:0042391,GO:0045956,GO:0060371,GO:0070509,GO:0070588,GO:0086002,GO:0086010,GO:0086015,GO:0086016,GO:0086018,GO:0086027,GO:0086045,GO:0086046,GO:0086056,GO:0086059,GO:0086091,GO:0097110	cytoplasm|plasma membrane|voltage-gated calcium channel complex|chemical synaptic transmission|low voltage-gated calcium channel activity|response to nickel cation|neuronal action potential|regulation of ion transmembrane transport|regulation of membrane potential|positive regulation of calcium ion-dependent exocytosis|regulation of atrial cardiac muscle cell membrane depolarization|calcium ion i…	ko04010,ko04020,ko04713,ko04925,ko04927,ko04929,ko04930,ko04934	MAPK signaling pathway|Calcium signaling pathway|Circadian entrainment|Aldosterone synthesis and secretion|Cortisol synthesis and secretion|GnRH secretion|Type II diabetes mellitus|Cushing syndrome
ENSBGRG00000007775	247.8040302	128.5778411	367.0302192	2.851977508	1.511962604	0.000917543	0.014386772	Up	0.34813421	0.701656674	0.613754275	0.223740154	0.076973823	0.239833755	WNK4	WNK lysine deficient protein kinase 4 [Source:HGNC Symbol%3BAcc:HGNC:14544]	GO:0004674,GO:0005524,GO:0005737,GO:0005829,GO:0005923,GO:0006468,GO:0006811,GO:0006821,GO:0008104,GO:0010766,GO:0016020,GO:0019869,GO:0019870,GO:0032414,GO:0035556,GO:0050794,GO:0050801,GO:0070294,GO:0072156,GO:0090188,GO:1903288,GO:2000651	protein serine/threonine kinase activity|ATP binding|cytoplasm|cytosol|bicellular tight junction|protein phosphorylation|ion transport|chloride transport|protein localization|negative regulation of sodium ion transport|membrane|chloride channel inhibitor activity|potassium channel inhibitor activity|positive regulation of ion transmembrane transporter activity|intracellular signal transduction|re…
ENSBGRG00000007783	128.0977732	210.1180322	46.07751414	0.218757243	-2.192597312	5.15E-05	0.001440293	Down	0.040504072	0.033113542	0.015570337	0.12634576	0.055241393	0.195147633	SEMA5B	semaphorin 5B [Source:HGNC Symbol%3BAcc:HGNC:10737]	GO:0001755,GO:0016021,GO:0030215,GO:0030335,GO:0045499,GO:0048675,GO:0048843,GO:0050908,GO:0071526,GO:0097485	neural crest cell migration|integral component of membrane|semaphorin receptor binding|positive regulation of cell migration|chemorepellent activity|axon extension|negative regulation of axon extension involved in axon guidance|detection of light stimulus involved in visual perception|semaphorin-plexin signaling pathway|neuron projection guidance
ENSBGRG00000007805	11.68514505	1.123442598	22.24684749	19.59695682	4.292557733	0.003670397	0.040114346	Up	0.092557099	0.129608641	0.007955096	0.006912278	0.003471948	0	OPTC	opticin [Source:HGNC Symbol%3BAcc:HGNC:8158]	GO:0005576	extracellular region
ENSBGRG00000007825	286.2361819	397.309236	175.1631278	0.440840443	-1.181671512	5.01E-07	2.79E-05	Down	0.021952347	0.023309144	0.021097715	0.051912276	0.044017468	0.040356419	AMPH	amphiphysin [Source:HGNC Symbol%3BAcc:HGNC:471]	GO:0003964,GO:0006310,GO:0009036,GO:0032197,GO:0032199,GO:0046872,GO:0090305	RNA-directed DNA polymerase activity|DNA recombination|type II site-specific deoxyribonuclease activity|transposition, RNA-mediated|reverse transcription involved in RNA-mediated transposition|metal ion binding|nucleic acid phosphodiester bond hydrolysis
ENSBGRG00000007830	3477.534609	4672.341383	2282.727834	0.488599873	-1.033274606	0.00286284	0.033423657	Down	2.1369448	2.778912254	2.3529116	3.737417605	6.257882591	3.14324626	HSPH1	heat shock protein family H (Hsp110) member 1 [Source:HGNC Symbol%3BAcc:HGNC:16969]			ko04141	Protein processing in endoplasmic reticulum
ENSBGRG00000007837	1206.322139	1887.126921	525.5173582	0.278500996	-1.844245609	1.15E-18	6.62E-16	Down	0.023222214	0.019630498	0.024994143	0.07297854	0.067482694	0.081486891	TENM3	teneurin transmembrane protein 3 [Source:HGNC Symbol%3BAcc:HGNC:29944]	GO:0005887,GO:0007156,GO:0007157,GO:0007165,GO:0010976,GO:0016020,GO:0030424,GO:0042803,GO:0043005,GO:0046982,GO:0048593,GO:0048666,GO:0050839,GO:0097264,GO:1903385	integral component of plasma membrane|homophilic cell adhesion via plasma membrane adhesion molecules|heterophilic cell-cell adhesion via plasma membrane cell adhesion molecules|signal transduction|positive regulation of neuron projection development|membrane|axon|protein homodimerization activity|neuron projection|protein heterodimerization activity|camera-type eye morphogenesis|neuron developme…
ENSBGRG00000007879	121.5106046	170.6745292	72.34667997	0.424785519	-1.23519351	0.001983172	0.025706848	Down	0.201313885	0.450982	0.43175829	0.856784224	0.713008598	0.74484471	TEDC1	tubulin epsilon and delta complex 1 [Source:HGNC Symbol%3BAcc:HGNC:20127]
ENSBGRG00000007904	369.7293466	556.8172067	182.6414864	0.328025433	-1.60812042	0.002403649	0.029666184	Down	0.74277602	0.754239844	0.425977309	1.199385567	2.999665671	0.882849618	TP53INP2	tumor protein p53 inducible nuclear protein 2 [Source:HGNC Symbol%3BAcc:HGNC:16104]	GO:0000045,GO:0001649,GO:0001894,GO:0005634,GO:0005776,GO:0005829,GO:0006511,GO:0010508,GO:0016236,GO:0016605,GO:0031410,GO:0043130,GO:0045893,GO:1903828	autophagosome assembly|osteoblast differentiation|tissue homeostasis|nucleus|autophagosome|cytosol|ubiquitin-dependent protein catabolic process|positive regulation of autophagy|macroautophagy|PML body|cytoplasmic vesicle|ubiquitin binding|positive regulation of transcription, DNA-templated|negative regulation of cellular protein localization	ko04140	Autophagy - animal
ENSBGRG00000007906	110.8885334	164.2127189	57.56434783	0.350354349	-1.51311329	0.000441369	0.008139181	Down	0.11919499	0.135406891	0.064585326	0.211381433	0.326978816	0.270850223	DMTN	dematin actin binding protein [Source:HGNC Symbol%3BAcc:HGNC:3382]	GO:0003779,GO:0005102,GO:0005829,GO:0005884,GO:0005886,GO:0008360,GO:0010591,GO:0010763,GO:0010801,GO:0010812,GO:0012505,GO:0014069,GO:0014731,GO:0015629,GO:0030032,GO:0030036,GO:0030194,GO:0030507,GO:0030863,GO:0031095,GO:0031253,GO:0031410,GO:0032956,GO:0033137,GO:0035584,GO:0035585,GO:0043621,GO:0048471,GO:0048821,GO:0050732,GO:0051015,GO:0051017,GO:0051489,GO:0051693,GO:0051895,GO:0065003,GO:…	actin binding|signaling receptor binding|cytosol|actin filament|plasma membrane|regulation of cell shape|regulation of lamellipodium assembly|positive regulation of fibroblast migration|negative regulation of peptidyl-threonine phosphorylation|negative regulation of cell-substrate adhesion|endomembrane system|postsynaptic density|spectrin-associated cytoskeleton|actin cytoskeleton|lamellipodium a…	ko04742	Taste transduction
ENSBGRG00000007931	2817.277372	1199.52426	4435.030485	3.697333904	1.886485338	5.24E-14	1.59E-11	Up	0.369860138	0.38795616	0.418455103	0.118396976	0.097033569	0.072617789	IQGAP2	IQ motif containing GTPase activating protein 2 [Source:HGNC Symbol%3BAcc:HGNC:6111]	GO:0004930,GO:0005887,GO:0007596,GO:0015057,GO:0035025,GO:0051482	G protein-coupled receptor activity|integral component of plasma membrane|blood coagulation|thrombin-activated receptor activity|positive regulation of Rho protein signal transduction|positive regulation of cytosolic calcium ion concentration involved in phospholipase C-activating G protein-coupled signaling pathway	ko04080,ko04610	Neuroactive ligand-receptor interaction|Complement and coagulation cascades
ENSBGRG00000007968	2432.529294	3318.94112	1546.117468	0.465913657	-1.101865475	0.002085061	0.026746671	Down	1.458996719	1.520407691	3.031976684	4.266701382	4.162076212	3.286268528	SERINC2	serine incorporator 2 [Source:HGNC Symbol%3BAcc:HGNC:23231]	GO:0006658,GO:0006665,GO:0016021	phosphatidylserine metabolic process|sphingolipid metabolic process|integral component of membrane
ENSBGRG00000008017	743.583658	1015.85652	471.3107961	0.464061168	-1.107613114	2.66E-05	0.000800007	Down	1.301842121	1.241252403	1.212399854	2.088898694	2.8976055	2.261370018	NIP7	nucleolar pre-rRNA processing protein NIP7 [Source:HGNC Symbol%3BAcc:HGNC:24328]	GO:0005783,GO:0005789,GO:0005793,GO:0005794,GO:0006886,GO:0006888,GO:0007030,GO:0016021,GO:0030134	endoplasmic reticulum|endoplasmic reticulum membrane|endoplasmic reticulum-Golgi intermediate compartment|Golgi apparatus|intracellular protein transport|ER to Golgi vesicle-mediated transport|Golgi organization|integral component of membrane|COPII-coated ER to Golgi transport vesicle
ENSBGRG00000008046	316.4228781	206.9279735	425.9177827	2.057835761	1.041127843	0.000169696	0.003778581	Up	0.241774432	0.282665967	0.352334394	0.148406906	0.099156077	0.143093984	STARD5	StAR related lipid transfer domain containing 5 [Source:HGNC Symbol%3BAcc:HGNC:18065]	GO:0005125,GO:0005615,GO:0005634,GO:0005737,GO:0006935	cytokine activity|extracellular space|nucleus|cytoplasm|chemotaxis
ENSBGRG00000008065	266.7835991	159.3587683	374.2084299	2.346690843	1.230627791	0.001158302	0.017135524	Up	0.864761084	1.82669977	0.990117511	0.585682774	0.312463298	0.531946587	TRDC	T cell receptor delta constant [Source:HGNC Symbol%3BAcc:HGNC:12253]	GO:0003823,GO:0006910,GO:0006911,GO:0006958,GO:0009897,GO:0016021,GO:0034987,GO:0042571,GO:0042742,GO:0045087,GO:0050853,GO:0050871	antigen binding|phagocytosis, recognition|phagocytosis, engulfment|complement activation, classical pathway|external side of plasma membrane|integral component of membrane|immunoglobulin receptor binding|immunoglobulin complex, circulating|defense response to bacterium|innate immune response|B cell receptor signaling pathway|positive regulation of B cell activation
ENSBGRG00000008078	62.05504321	89.56190196	34.54818447	0.386006535	-1.373302823	0.000420018	0.007845931	Down	0.051152617	0.075481695	0.050467746	0.145404097	0.132157838	0.13637381	ZNF512	zinc finger protein 512 [Source:HGNC Symbol%3BAcc:HGNC:29380]	GO:0005634,GO:0070062	nucleus|extracellular exosome
ENSBGRG00000008117	631.1595662	948.4560518	313.8630806	0.331061602	-1.594828407	0.000401566	0.00759984	Down	3.873322907	4.815189055	5.406365692	9.624093907	20.36279777	7.35581147	FNDC4	fibronectin type III domain containing 4 [Source:HGNC Symbol%3BAcc:HGNC:20239]	GO:0005615,GO:0005783,GO:0005886,GO:0016021,GO:0050728	extracellular space|endoplasmic reticulum|plasma membrane|integral component of membrane|negative regulation of inflammatory response
ENSBGRG00000008123	1322.266005	1804.934208	839.5978012	0.465231868	-1.103978172	0.000399767	0.007574089	Down	2.210704709	1.619270067	2.265985562	3.114328253	4.884354788	3.753147467	FKBP3	FKBP prolyl isomerase 3 [Source:HGNC Symbol%3BAcc:HGNC:3719]	GO:0003755,GO:0005634	peptidyl-prolyl cis-trans isomerase activity|nucleus
ENSBGRG00000008129	2730.373963	1186.75833	4273.989596	3.60133744	1.848532784	2.15E-11	3.96E-09	Up	2.139390115	3.033866214	1.520769804	0.610046277	0.520593102	0.54385384	IL6R	interleukin 6 receptor [Source:HGNC Symbol%3BAcc:HGNC:6019]	GO:0002827,GO:0004896,GO:0005143,GO:0005896,GO:0008083,GO:0009897,GO:0010536,GO:0019955,GO:0019981,GO:0032729,GO:0032816,GO:0042104,GO:0042164,GO:0042531,GO:0043235,GO:0043514,GO:0045519,GO:0050671,GO:0051135,GO:0070743	positive regulation of T-helper 1 type immune response|cytokine receptor activity|interleukin-12 receptor binding|interleukin-6 receptor complex|growth factor activity|external side of plasma membrane|positive regulation of activation of Janus kinase activity|cytokine binding|interleukin-6 binding|positive regulation of interferon-gamma production|positive regulation of natural killer cell activa…
ENSBGRG00000008142	772.8993481	1041.815787	503.9829094	0.48371534	-1.047769805	0.00041042	0.007725112	Down	0.265246491	0.271443546	0.192922033	0.491133135	0.52341571	0.335540063	ANGPT2	angiopoietin 2 [Source:HGNC Symbol%3BAcc:HGNC:485]	GO:0001525,GO:0004540,GO:0005615,GO:0010812,GO:0016525,GO:0030154,GO:0030971,GO:0043537,GO:0046872,GO:0048014,GO:0050928	angiogenesis|ribonuclease activity|extracellular space|negative regulation of cell-substrate adhesion|negative regulation of angiogenesis|cell differentiation|receptor tyrosine kinase binding|negative regulation of blood vessel endothelial cell migration|metal ion binding|Tie signaling pathway|negative regulation of positive chemotaxis
ENSBGRG00000008148	264.6565781	147.0987379	382.2144183	2.602067169	1.379658204	1.05E-06	5.40E-05	Up	0.320014515	0.294683503	0.356050846	0.092467383	0.118934357	0.126045472	ARID3A	AT-rich interaction domain 3A [Source:HGNC Symbol%3BAcc:HGNC:3031]	GO:0000977,GO:0000981,GO:0001228,GO:0003682,GO:0005634,GO:0005654,GO:0005829,GO:0006977,GO:0042803,GO:0043231,GO:0045121	RNA polymerase II regulatory region sequence-specific DNA binding|DNA-binding transcription factor activity, RNA polymerase II-specific|DNA-binding transcription activator activity, RNA polymerase II-specific|chromatin binding|nucleus|nucleoplasm|cytosol|DNA damage response, signal transduction by p53 class mediator resulting in cell cycle arrest|protein homodimerization activity|intracellular me…
ENSBGRG00000008188	2899.133537	4115.823639	1682.443434	0.40877398	-1.290624728	0.001898498	0.02483281	Down	0.231068442	0.234358374	0.329388552	0.704474833	0.242311113	0.87198578	ADCY5	adenylate cyclase 5 [Source:HGNC Symbol%3BAcc:HGNC:236]	GO:0001973,GO:0003091,GO:0004016,GO:0005524,GO:0005886,GO:0005887,GO:0005929,GO:0006171,GO:0007186,GO:0007189,GO:0007191,GO:0007193,GO:0007195,GO:0007204,GO:0007626,GO:0008179,GO:0016021,GO:0045111,GO:0046872,GO:0046982,GO:0050885,GO:0061178,GO:0071377,GO:0097110,GO:1904322	adenosine receptor signaling pathway|renal water homeostasis|adenylate cyclase activity|ATP binding|plasma membrane|integral component of plasma membrane|cilium|cAMP biosynthetic process|G protein-coupled receptor signaling pathway|adenylate cyclase-activating G protein-coupled receptor signaling pathway|adenylate cyclase-activating dopamine receptor signaling pathway|adenylate cyclase-inhibiting…	ko00230,ko01522,ko04015,ko04022,ko04024,ko04062,ko04072,ko04114,ko04211,ko04213,ko04261,ko04270,ko04371,ko04540,ko04611,ko04713,ko04714,ko04723,ko04724,ko04725,ko04726,ko04727,ko04728,ko04750,ko04911,ko04912,ko04913,ko04914,ko04915,ko04916,ko04918,ko04921,ko04923,ko04924,ko04925,ko04926,ko04927,ko04928,ko04934,ko04935,ko04970,ko04971,ko04972,ko04976,ko05012,ko05030,ko05031,ko05032,ko05034,ko05163…	Purine metabolism|Endocrine resistance|Rap1 signaling pathway|cGMP-PKG signaling pathway|cAMP signaling pathway|Chemokine signaling pathway|Phospholipase D signaling pathway|Oocyte meiosis|Longevity regulating pathway|Longevity regulating pathway - multiple species|Adrenergic signaling in cardiomyocytes|Vascular smooth muscle contraction|Apelin signaling pathway|Gap junction|Platelet activation|C…
ENSBGRG00000008216	1471.777258	958.1271247	1985.427391	2.072044615	1.051055067	0.00286134	0.033423657	Up	4.40139131	5.291546581	8.829560964	3.420315077	1.77071795	3.082484758	CCND1	cyclin D1 [Source:HGNC Symbol%3BAcc:HGNC:1582]	GO:0001676,GO:0004095,GO:0005739,GO:0005741,GO:0005743,GO:0006006,GO:0006635,GO:0006641,GO:0009437,GO:0014070,GO:0016021,GO:0030855,GO:0031307,GO:0032000,GO:0042493,GO:0042755,GO:0042802,GO:0043231,GO:0046320,GO:0050796,GO:0051260,GO:0071398,GO:1990698	long-chain fatty acid metabolic process|carnitine O-palmitoyltransferase activity|mitochondrion|mitochondrial outer membrane|mitochondrial inner membrane|glucose metabolic process|fatty acid beta-oxidation|triglyceride metabolic process|carnitine metabolic process|response to organic cyclic compound|integral component of membrane|epithelial cell differentiation|integral component of mitochondrial…	ko00071,ko03320,ko04152,ko04714,ko04920,ko04922,ko04931	Fatty acid degradation|PPAR signaling pathway|AMPK signaling pathway|Thermogenesis|Adipocytokine signaling pathway|Glucagon signaling pathway|Insulin resistance
ENSBGRG00000008222	41433.58339	23824.98194	59042.18484	2.478139661	1.309257496	4.09E-07	2.30E-05	Up	62.21714909	67.12784283	39.15335852	23.48536288	15.76405121	22.71561987	ATP1A1	ATPase Na+/K+ transporting subunit alpha 1 [Source:HGNC Symbol%3BAcc:HGNC:799]	GO:0002028,GO:0005391,GO:0005524,GO:0005886,GO:0006883,GO:0010107,GO:0015991,GO:0016021,GO:0030007,GO:0036376,GO:0042383,GO:0046872	regulation of sodium ion transport|sodium:potassium-exchanging ATPase activity|ATP binding|plasma membrane|cellular sodium ion homeostasis|potassium ion import|ATP hydrolysis coupled proton transport|integral component of membrane|cellular potassium ion homeostasis|sodium ion export across plasma membrane|sarcolemma|metal ion binding	ko04022,ko04024,ko04260,ko04261,ko04911,ko04918,ko04919,ko04925,ko04960,ko04961,ko04964,ko04970,ko04971,ko04972,ko04973,ko04974,ko04976,ko04978	cGMP-PKG signaling pathway|cAMP signaling pathway|Cardiac muscle contraction|Adrenergic signaling in cardiomyocytes|Insulin secretion|Thyroid hormone synthesis|Thyroid hormone signaling pathway|Aldosterone synthesis and secretion|Aldosterone-regulated sodium reabsorption|Endocrine and other factor-regulated calcium reabsorption|Proximal tubule bicarbonate reclamation|Salivary secretion|Gastric ac…
ENSBGRG00000008235	26.49550816	3.616166471	49.37484985	13.8839756	3.79534883	0.000277478	0.005647288	Up	0.113638136	0.085305091	0.031471343	0.003155288	0.011094021	0	GPRIN2	G protein regulated inducer of neurite outgrowth 2 [Source:HGNC Symbol%3BAcc:HGNC:23730]	GO:0003964,GO:0004519,GO:0006310,GO:0046872	RNA-directed DNA polymerase activity|endonuclease activity|DNA recombination|metal ion binding	ko04742	Taste transduction
ENSBGRG00000008249	452.403203	291.7886389	613.0177671	2.101223115	1.07122936	0.003300691	0.037106468	Up	0.219820496	0.357029727	0.40270911	0.123628327	0.098047749	0.206088262	CAB39	calcium binding protein 39 [Source:HGNC Symbol%3BAcc:HGNC:20292]	GO:0005634,GO:0005737	nucleus|cytoplasm
ENSBGRG00000008291	2739.100334	3890.108056	1588.092611	0.408248643	-1.292480004	2.92E-08	2.25E-06	Down	0.589329288	0.763853699	0.67631769	1.587203031	1.080807603	1.883390089	BCO2	beta-carotene oxygenase 2 [Source:HGNC Symbol%3BAcc:HGNC:18503]	GO:0003964,GO:0006310,GO:0009036,GO:0032197,GO:0032199,GO:0046872,GO:0090305	RNA-directed DNA polymerase activity|DNA recombination|type II site-specific deoxyribonuclease activity|transposition, RNA-mediated|reverse transcription involved in RNA-mediated transposition|metal ion binding|nucleic acid phosphodiester bond hydrolysis
ENSBGRG00000008299	63463.66683	86306.07566	40621.25801	0.470662685	-1.087234617	1.35E-05	0.000452712	Down	43.91812409	28.16277854	30.57820525	63.45680097	60.24344681	74.98469781	ANXA2	annexin A2 [Source:HGNC Symbol%3BAcc:HGNC:537]	GO:0005634,GO:0005737	nucleus|cytoplasm
ENSBGRG00000008306	13.25031697	22.11921661	4.381417325	0.197528826	-2.33986489	0.004015187	0.04279487	Down	0.003405741	0.002144243	0.002357994	0.009220003	0.014202003	0.012433554	C14orf39	chromosome 14 open reading frame 39 [Source:HGNC Symbol%3BAcc:HGNC:19849]	GO:0005634,GO:0005737	nucleus|cytoplasm
ENSBGRG00000008323	1790.409235	570.1754199	3010.64305	5.278323439	2.400079757	1.01E-10	1.54E-08	Up	2.209413476	1.827819627	1.425260095	0.500417496	0.249807389	0.19659166	ASS1	argininosuccinate synthase 1 [Source:HGNC Symbol%3BAcc:HGNC:758]	GO:0000050,GO:0000052,GO:0000053,GO:0004055,GO:0005524,GO:0005737,GO:0005739,GO:0005829,GO:0006526,GO:0006531,GO:0007623,GO:0016597,GO:0042802,GO:0043209,GO:0045429,GO:0071499,GO:1903038	urea cycle|citrulline metabolic process|argininosuccinate metabolic process|argininosuccinate synthase activity|ATP binding|cytoplasm|mitochondrion|cytosol|arginine biosynthetic process|aspartate metabolic process|circadian rhythm|amino acid binding|identical protein binding|myelin sheath|positive regulation of nitric oxide biosynthetic process|cellular response to laminar fluid shear stress|nega…
ENSBGRG00000008342	677.2407622	111.7131053	1242.768419	11.11820669	3.474852202	1.23E-08	1.06E-06	Up	0.051010683	0.124088381	0.266489459	0.020759904	0.00975666	0.006074758	TMEM121	transmembrane protein 121 [Source:HGNC Symbol%3BAcc:HGNC:20511]	GO:0003964,GO:0006310,GO:0009036,GO:0032197,GO:0032199,GO:0046872,GO:0090305	RNA-directed DNA polymerase activity|DNA recombination|type II site-specific deoxyribonuclease activity|transposition, RNA-mediated|reverse transcription involved in RNA-mediated transposition|metal ion binding|nucleic acid phosphodiester bond hydrolysis
ENSBGRG00000008348	104.326512	59.47206386	149.1809602	2.511632832	1.328625576	0.003694301	0.040324593	Up	0.178831906	0.151463039	0.339609148	0.086068051	0.084917775	0.071996024	AGAP2	ArfGAP with GTPase domain%2C ankyrin repeat and PH domain 2 [Source:HGNC Symbol%3BAcc:HGNC:16921]	GO:0003924,GO:0005096,GO:0005525,GO:0005634,GO:0005730,GO:0005739,GO:0005829,GO:0014068,GO:0019901,GO:0030295,GO:0033601,GO:0043524,GO:0045944,GO:0046427,GO:0046872,GO:0060749,GO:2001240	GTPase activity|GTPase activator activity|GTP binding|nucleus|nucleolus|mitochondrion|cytosol|positive regulation of phosphatidylinositol 3-kinase signaling|protein kinase binding|protein kinase activator activity|positive regulation of mammary gland epithelial cell proliferation|negative regulation of neuron apoptotic process|positive regulation of transcription by RNA polymerase II|positive reg…	ko04068,ko04144	FoxO signaling pathway|Endocytosis
ENSBGRG00000008417	9.022026209	0.415453979	17.62859844	42.79313103	5.419307335	0.000909188	0.014294685	Up	0.013062946	0.018211146	0.004134512	0	0.00067668	0	SLC6A3	solute carrier family 6 member 3 [Source:HGNC Symbol%3BAcc:HGNC:11049]	GO:0005328,GO:0005330,GO:0005886,GO:0005887,GO:0009986,GO:0015872,GO:0030424,GO:0035240,GO:0043005,GO:0046872	neurotransmitter:sodium symporter activity|dopamine:sodium symporter activity|plasma membrane|integral component of plasma membrane|cell surface|dopamine transport|axon|dopamine binding|neuron projection|metal ion binding	ko04721,ko04728,ko05012,ko05030,ko05031,ko05034	Synaptic vesicle cycle|Dopaminergic synapse|Parkinson disease|Cocaine addiction|Amphetamine addiction|Alcoholism
ENSBGRG00000008424	20343.25442	3955.012761	36731.49608	9.287377828	3.215271328	0.001037514	0.015822771	Up	9.925789017	13.76347616	66.71300308	1.950557041	2.277255462	4.801545482	CD163	CD163 molecule [Source:HGNC Symbol%3BAcc:HGNC:1631]	GO:0005044,GO:0005576,GO:0006953,GO:0009897,GO:0016021	scavenger receptor activity|extracellular region|acute-phase response|external side of plasma membrane|integral component of membrane
ENSBGRG00000008431	5426.961261	7754.065026	3099.857497	0.399795047	-1.322667494	6.70E-08	4.72E-06	Down	1.292460857	1.114164936	1.686733989	3.188226217	3.115953616	2.996386167	VCAM1	vascular cell adhesion molecule 1 [Source:HGNC Symbol%3BAcc:HGNC:12663]	GO:0005634,GO:0005737	nucleus|cytoplasm
ENSBGRG00000008440	370.4291638	184.63403	556.2242976	3.011546666	1.590504615	0.000655925	0.010982292	Up	0.952933033	1.814990483	2.887939524	0.737573328	0.320033471	0.685709931	HCRTR1	hypocretin receptor 1 [Source:HGNC Symbol%3BAcc:HGNC:4848]	GO:0004930,GO:0005887,GO:0007186,GO:0007218,GO:0007631,GO:0016499,GO:0051480,GO:0070374	G protein-coupled receptor activity|integral component of plasma membrane|G protein-coupled receptor signaling pathway|neuropeptide signaling pathway|feeding behavior|orexin receptor activity|regulation of cytosolic calcium ion concentration|positive regulation of ERK1 and ERK2 cascade	ko04080	Neuroactive ligand-receptor interaction
ENSBGRG00000008525	399.2678873	589.2645575	209.2712171	0.355228551	-1.493180554	5.87E-13	1.47E-10	Down	0.0141218	0.01501921	0.014912746	0.041517568	0.035605692	0.035376155	AKAP6	A-kinase anchoring protein 6 [Source:HGNC Symbol%3BAcc:HGNC:376]	GO:0001508,GO:0005635,GO:0005737,GO:0005901,GO:0006605,GO:0008179,GO:0010738,GO:0010880,GO:0014701,GO:0014704,GO:0016529,GO:0019933,GO:0030307,GO:0030315,GO:0031965,GO:0032516,GO:0032947,GO:0034237,GO:0034704,GO:0043495,GO:0044325,GO:0048471,GO:0051018,GO:0051281,GO:0060306,GO:0060316,GO:0061051,GO:0070886,GO:0071320,GO:0071345,GO:1901381,GO:1902261	action potential|nuclear envelope|cytoplasm|caveola|protein targeting|adenylate cyclase binding|regulation of protein kinase A signaling|regulation of release of sequestered calcium ion into cytosol by sarcoplasmic reticulum|junctional sarcoplasmic reticulum membrane|intercalated disc|sarcoplasmic reticulum|cAMP-mediated signaling|positive regulation of cell growth|T-tubule|nuclear membrane|posit…
ENSBGRG00000008535	51.24316435	86.63377444	15.85255426	0.182718541	-2.452305058	0.00252785	0.030501903	Down	0.011506389	0.001207398	0.008497652	0.01615187	0.044504915	0.044218008	MYOM2	myomesin 2 [Source:HGNC Symbol%3BAcc:HGNC:7614]	GO:0002074,GO:0005739,GO:0005865,GO:0006936,GO:0008307,GO:0019900,GO:0030017,GO:0030018,GO:0030240,GO:0030241,GO:0031430,GO:0032982,GO:0045214,GO:0048739,GO:0051015,GO:0051371,GO:0055003,GO:0055008	extraocular skeletal muscle development|mitochondrion|striated muscle thin filament|muscle contraction|structural constituent of muscle|kinase binding|sarcomere|Z disc|skeletal muscle thin filament assembly|skeletal muscle myosin thick filament assembly|M band|myosin filament|sarcomere organization|cardiac muscle fiber development|actin filament binding|muscle alpha-actinin binding|cardiac myofib…
ENSBGRG00000008550	97.20539956	57.62461288	136.7861862	2.374870017	1.247848553	0.002135738	0.02719585	Up	0.086322564	0.050379143	0.073734009	0.028883279	0.029542947	0.02180471	LURAP1L	leucine rich adaptor protein 1 like [Source:HGNC Symbol%3BAcc:HGNC:31452]	GO:0003964,GO:0004519,GO:0006310,GO:0046872	RNA-directed DNA polymerase activity|endonuclease activity|DNA recombination|metal ion binding
ENSBGRG00000008568	188.4289845	307.6647959	69.19317314	0.225266272	-2.150296775	2.67E-05	0.000800759	Down	0.01757115	0.010371318	0.04040697	0.090380195	0.086014992	0.103095187	FAT2	FAT atypical cadherin 2 [Source:HGNC Symbol%3BAcc:HGNC:3596]	GO:0005509,GO:0005794,GO:0005886,GO:0005913,GO:0007156,GO:0010631,GO:0016021,GO:0031589,GO:0070062	calcium ion binding|Golgi apparatus|plasma membrane|cell-cell adherens junction|homophilic cell adhesion via plasma membrane adhesion molecules|epithelial cell migration|integral component of membrane|cell-substrate adhesion|extracellular exosome
ENSBGRG00000008572	552.8161357	932.0256321	173.6066393	0.186038025	-2.426330566	9.88E-14	2.84E-11	Down	3.611485628	2.218989875	2.181109911	17.32373527	11.18650023	10.81862835	FLRT3	fibronectin leucine rich transmembrane protein 3 [Source:HGNC Symbol%3BAcc:HGNC:3762]	GO:0003345,GO:0005104,GO:0005615,GO:0005789,GO:0005829,GO:0005886,GO:0005887,GO:0005911,GO:0005925,GO:0007411,GO:0007416,GO:0007507,GO:0008543,GO:0030054,GO:0030674,GO:0031012,GO:0031175,GO:0042803,GO:0043679,GO:0044295,GO:0045499,GO:0048598,GO:0048678,GO:0051965,GO:0060322,GO:0097060,GO:0098742,GO:0098978,GO:0099055,GO:0099560,GO:1990138	proepicardium cell migration involved in pericardium morphogenesis|fibroblast growth factor receptor binding|extracellular space|endoplasmic reticulum membrane|cytosol|plasma membrane|integral component of plasma membrane|cell-cell junction|focal adhesion|axon guidance|synapse assembly|heart development|fibroblast growth factor receptor signaling pathway|cell junction|protein binding, bridging|ex…
ENSBGRG00000008584	2530.346564	863.6472757	4197.045853	4.860375484	2.281067772	0.000431034	0.00799982	Up	0.993274244	1.341227284	5.810527591	0.258543572	0.664415797	0.587495741	INPPL1	inositol polyphosphate phosphatase like 1 [Source:HGNC Symbol%3BAcc:HGNC:6080]	GO:0005542,GO:0005576,GO:0005768,GO:0015884,GO:0016324,GO:0030136,GO:0031362,GO:0038023,GO:0061714,GO:1904447	folic acid binding|extracellular region|endosome|folic acid transport|apical plasma membrane|clathrin-coated vesicle|anchored component of external side of plasma membrane|signaling receptor activity|folic acid receptor activity|folate import across plasma membrane
ENSBGRG00000008585	133.9188988	75.01261656	192.8251811	2.569569705	1.361526789	1.14E-05	0.000392089	Up	1.747909077	1.583682719	2.108293535	0.720598506	0.540507961	0.675115259	LYL1	LYL1 basic helix-loop-helix family member [Source:HGNC Symbol%3BAcc:HGNC:6734]			ko05202	Transcriptional misregulation in cancer
ENSBGRG00000008598	191.1689136	255.6988187	126.6390085	0.49488996	-1.014820321	0.002164335	0.027477986	Down	0.261835382	0.198450861	0.211998381	0.373833751	0.304789091	0.567194582	CSDC2	cold shock domain containing C2 [Source:HGNC Symbol%3BAcc:HGNC:30359]	GO:0003677,GO:0003723,GO:0003730,GO:0005634,GO:0005737,GO:0006355,GO:0006397,GO:0008134,GO:0043488	DNA binding|RNA binding|mRNA 3'-UTR binding|nucleus|cytoplasm|regulation of transcription, DNA-templated|mRNA processing|transcription factor binding|regulation of mRNA stability	ko00051,ko00520	Fructose and mannose metabolism|Amino sugar and nucleotide sugar metabolism
ENSBGRG00000008610	4420.852819	6106.380289	2735.325348	0.447948476	-1.158595295	1.02E-05	0.00035472	Down	3.206432181	3.399396469	3.902326614	7.513686335	4.732947717	9.360385023	ITGA7	integrin subunit alpha 7 [Source:HGNC Symbol%3BAcc:HGNC:6143]	GO:0005886,GO:0007160,GO:0007229,GO:0007517,GO:0008305,GO:0008360,GO:0009986,GO:0030198,GO:0034113,GO:0035987,GO:0046872	plasma membrane|cell-matrix adhesion|integrin-mediated signaling pathway|muscle organ development|integrin complex|regulation of cell shape|cell surface|extracellular matrix organization|heterotypic cell-cell adhesion|endodermal cell differentiation|metal ion binding	ko04151,ko04510,ko04512,ko04810,ko05165,ko05410,ko05412,ko05414	PI3K-Akt signaling pathway|Focal adhesion|ECM-receptor interaction|Regulation of actin cytoskeleton|Human papillomavirus infection|Hypertrophic cardiomyopathy (HCM)|Arrhythmogenic right ventricular cardiomyopathy (ARVC)|Dilated cardiomyopathy (DCM)
ENSBGRG00000008623	12.12879397	22.78580249	1.471785447	0.063907641	-3.967867758	0.002828924	0.033252363	Down	0.028381742	0.02680358	0.011790208	0.737615049	0.03087454	0.21268349	METRN	meteorin%2C glial cell differentiation regulator [Source:HGNC Symbol%3BAcc:HGNC:14151]	GO:0005615,GO:0010001,GO:0050772	extracellular space|glial cell differentiation|positive regulation of axonogenesis
ENSBGRG00000008633	57740.62395	103236.237	12245.01085	0.118611946	-3.075678773	2.12E-09	2.42E-07	Down	8.505257763	3.592837014	9.063125361	31.27778288	88.21284379	38.01358696	ACSS2	acyl-CoA synthetase short chain family member 2 [Source:HGNC Symbol%3BAcc:HGNC:15814]	GO:0003987,GO:0005524,GO:0005654,GO:0005737,GO:0005759,GO:0005829,GO:0006069,GO:0008610,GO:0016208,GO:0019413,GO:0019427,GO:0019542,GO:0043231	acetate-CoA ligase activity|ATP binding|nucleoplasm|cytoplasm|mitochondrial matrix|cytosol|ethanol oxidation|lipid biosynthetic process|AMP binding|acetate biosynthetic process|acetyl-CoA biosynthetic process from acetate|propionate biosynthetic process|intracellular membrane-bounded organelle
ENSBGRG00000008636	163.5114866	261.9874073	65.035566	0.248306169	-2.009807989	0.001297864	0.018641557	Down	0.00443811	0.000950035	0.006686335	0.018390696	0.010299549	0.016782369	DYNC1I1	dynein cytoplasmic 1 intermediate chain 1 [Source:HGNC Symbol%3BAcc:HGNC:2963]	GO:0003964,GO:0004519,GO:0006310,GO:0046872	RNA-directed DNA polymerase activity|endonuclease activity|DNA recombination|metal ion binding
ENSBGRG00000008642	53.59852652	2.887530116	104.3095229	35.29379877	5.141342815	5.08E-07	2.82E-05	Up	0.01111748	0.090198487	0.068435859	0.003283329	0	0.001165185	TMEM121	transmembrane protein 121 [Source:HGNC Symbol%3BAcc:HGNC:20511]	GO:0005634,GO:0005737	nucleus|cytoplasm
ENSBGRG00000008669	300.1559734	171.2846052	429.0273417	2.504161257	1.324327468	0.002041385	0.026244858	Up	0.665467144	0.410370945	0.215360992	0.145961204	0.151755727	0.168436028	UROS	uroporphyrinogen III synthase [Source:HGNC Symbol%3BAcc:HGNC:12592]			ko05168	Herpes simplex virus 1 infection
ENSBGRG00000008670	2467.996765	3540.022386	1395.971145	0.394339803	-1.342488757	0.000597694	0.010215188	Down	1.487922068	0.768971407	1.14303251	1.717711023	3.464506009	2.520384716	THBS2	thrombospondin 2 [Source:HGNC Symbol%3BAcc:HGNC:11786]	GO:0005509,GO:0005604,GO:0007155,GO:0008201,GO:0016525,GO:0031091,GO:0051965	calcium ion binding|basement membrane|cell adhesion|heparin binding|negative regulation of angiogenesis|platelet alpha granule|positive regulation of synapse assembly	ko04145,ko04151,ko04510,ko04512,ko05144,ko05165	Phagosome|PI3K-Akt signaling pathway|Focal adhesion|ECM-receptor interaction|Malaria|Human papillomavirus infection
ENSBGRG00000008672	170.6789895	249.3124064	92.04557254	0.369968089	-1.434527257	3.18E-06	0.000137221	Down	0.08362092	0.108713591	0.126317838	0.235198037	0.262263979	0.282952823	MTFR1L	mitochondrial fission regulator 1 like [Source:HGNC Symbol%3BAcc:HGNC:28836]	GO:0005496,GO:0005886,GO:0007275,GO:0016021,GO:0038023,GO:0048477	steroid binding|plasma membrane|multicellular organism development|integral component of membrane|signaling receptor activity|oogenesis
ENSBGRG00000008676	4330.129983	453.8897471	8206.370218	18.08319199	4.176577455	8.11E-17	3.79E-14	Up	9.300486245	30.73373839	33.45553195	1.352135975	1.565419007	0.697173956	IGHM	immunoglobulin heavy constant mu [Source:HGNC Symbol%3BAcc:HGNC:5541]	GO:0003823,GO:0005576	antigen binding|extracellular region
ENSBGRG00000008709	133.1462318	234.2429852	32.0494784	0.136528502	-2.872725929	0.000585222	0.010051739	Down	0.067092282	0.031177944	0.010617584	0.193740662	0.443702877	0.05033815	DAO	D-amino acid oxidase [Source:HGNC Symbol%3BAcc:HGNC:2671]	GO:0003884,GO:0005102,GO:0005777,GO:0005778,GO:0005782,GO:0005829,GO:0006562,GO:0006625,GO:0034641,GO:0036088,GO:0042416,GO:0046983,GO:0048037,GO:0055130,GO:0070178,GO:0071949	D-amino-acid oxidase activity|signaling receptor binding|peroxisome|peroxisomal membrane|peroxisomal matrix|cytosol|proline catabolic process|protein targeting to peroxisome|cellular nitrogen compound metabolic process|D-serine catabolic process|dopamine biosynthetic process|protein dimerization activity|cofactor binding|D-alanine catabolic process|D-serine metabolic process|FAD binding	ko04742	Taste transduction
ENSBGRG00000008714	311.4434963	82.30847057	540.578522	6.577448848	2.717528124	0.000122244	0.002922353	Up	10.35813419	15.06298598	10.33731048	0.178750508	2.334385688	2.259866573	TBX20	T-box transcription factor 20 [Source:HGNC Symbol%3BAcc:HGNC:11598]			ko03420,ko04066,ko04110,ko04114,ko04120,ko04141,ko04310,ko04341,ko04350,ko04710,ko05131,ko05170,ko05200,ko05211	Nucleotide excision repair|HIF-1 signaling pathway|Cell cycle|Oocyte meiosis|Ubiquitin mediated proteolysis|Protein processing in endoplasmic reticulum|Wnt signaling pathway|Hedgehog signaling pathway - fly|TGF-beta signaling pathway|Circadian rhythm|Shigellosis|Human immunodeficiency virus 1 infection|Pathways in cancer|Renal cell carcinoma
ENSBGRG00000008727	3018.233926	4030.074253	2006.3936	0.497862258	-1.006181443	0.001501215	0.02103771	Down	1.700338028	1.541128313	1.621910274	2.028267685	2.478654668	4.397678207	MTFR1L	mitochondrial fission regulator 1 like [Source:HGNC Symbol%3BAcc:HGNC:28836]	GO:0005634,GO:0005737	nucleus|cytoplasm	ko05168	Herpes simplex virus 1 infection
ENSBGRG00000008732	154.4785722	66.19669969	242.7604448	3.668571186	1.87521828	3.71E-07	2.12E-05	Up	0.159833614	0.235976864	0.147871763	0.053662446	0.047833774	0.031381856	ETV3L	ETS variant transcription factor 3 like [Source:HGNC Symbol%3BAcc:HGNC:33834]	GO:0003964,GO:0006310,GO:0009036,GO:0032197,GO:0032199,GO:0046872,GO:0090305	RNA-directed DNA polymerase activity|DNA recombination|type II site-specific deoxyribonuclease activity|transposition, RNA-mediated|reverse transcription involved in RNA-mediated transposition|metal ion binding|nucleic acid phosphodiester bond hydrolysis
ENSBGRG00000008735	13.92678616	2.628667325	25.224905	9.54958488	3.255438021	0.002527471	0.030501903	Up	0.172683047	0.375086386	0.832127988	0.074797861	0.037569997	0.019908158	FUT7	fucosyltransferase 7 [Source:HGNC Symbol%3BAcc:HGNC:4018]			ko00601	Glycosphingolipid biosynthesis - lacto and neolacto series
ENSBGRG00000008772	1092.627046	1617.114746	568.1393472	0.351405425	-1.508791631	7.79E-05	0.002037091	Down	0.638770551	0.494468713	0.755174312	1.047771315	2.233850484	1.503023531	GSS	glutathione synthetase [Source:HGNC Symbol%3BAcc:HGNC:4624]	GO:0003964,GO:0006310,GO:0009036,GO:0032197,GO:0032199,GO:0046872,GO:0090305	RNA-directed DNA polymerase activity|DNA recombination|type II site-specific deoxyribonuclease activity|transposition, RNA-mediated|reverse transcription involved in RNA-mediated transposition|metal ion binding|nucleic acid phosphodiester bond hydrolysis
ENSBGRG00000008786	751.0224262	325.9922049	1176.052648	3.608142443	1.851256295	9.82E-06	0.000345704	Up	0.271710125	0.428394418	0.733352595	0.104309957	0.090592815	0.170339227	ADCY7	adenylate cyclase 7 [Source:HGNC Symbol%3BAcc:HGNC:238]	GO:0002819,GO:0004016,GO:0005524,GO:0005622,GO:0005886,GO:0005887,GO:0006171,GO:0007189,GO:0046872,GO:0071285,GO:0071361,GO:1900016	regulation of adaptive immune response|adenylate cyclase activity|ATP binding|intracellular|plasma membrane|integral component of plasma membrane|cAMP biosynthetic process|adenylate cyclase-activating G protein-coupled receptor signaling pathway|metal ion binding|cellular response to lithium ion|cellular response to ethanol|negative regulation of cytokine production involved in inflammatory respo…
ENSBGRG00000008859	558.2854437	261.0175385	855.5533489	3.279335725	1.713403607	0.001447885	0.020372964	Up	0.389029541	0.643393887	1.536466145	0.141793817	0.242564948	0.328171873	CYTIP	cytohesin 1 interacting protein [Source:HGNC Symbol%3BAcc:HGNC:9506]	GO:0005654,GO:0005737,GO:0005769,GO:0005829,GO:0005938,GO:0030155	nucleoplasm|cytoplasm|early endosome|cytosol|cell cortex|regulation of cell adhesion
ENSBGRG00000008868	30.61310114	5.795707968	55.43049431	9.591471339	3.261752143	0.000151541	0.003449893	Up	2.370882533	2.526107735	0.53033118	0.197490481	0.231459458	0.070085279	IGHM	immunoglobulin heavy constant mu [Source:HGNC Symbol%3BAcc:HGNC:5541]	GO:0003823,GO:0006910,GO:0006911,GO:0006958,GO:0009897,GO:0034987,GO:0042571,GO:0042742,GO:0045087,GO:0050853,GO:0050871	antigen binding|phagocytosis, recognition|phagocytosis, engulfment|complement activation, classical pathway|external side of plasma membrane|immunoglobulin receptor binding|immunoglobulin complex, circulating|defense response to bacterium|innate immune response|B cell receptor signaling pathway|positive regulation of B cell activation
ENSBGRG00000008875	620.3752128	70.62861417	1170.121811	16.59220775	4.052433958	1.77E-10	2.54E-08	Up	26.94937852	13.45470617	23.8897849	1.146269181	2.019865881	0.240071122	NEIL3	nei like DNA glycosylase 3 [Source:HGNC Symbol%3BAcc:HGNC:24573]	GO:0002079,GO:0006958,GO:0007338,GO:0009986,GO:0016021,GO:0045087	inner acrosomal membrane|complement activation, classical pathway|single fertilization|cell surface|integral component of membrane|innate immune response	ko04610,ko05162	Complement and coagulation cascades|Measles
ENSBGRG00000008878	7090.464066	11373.20909	2807.719038	0.246880991	-2.018112338	0.00155277	0.021637344	Down	0.313772185	0.098440149	0.757993682	0.778751513	1.937488062	1.562990132	ADAMTS16	ADAM metallopeptidase with thrombospondin type 1 motif 16 [Source:HGNC Symbol%3BAcc:HGNC:17108]	GO:0003964,GO:0006310,GO:0009036,GO:0032197,GO:0032199,GO:0046872,GO:0090305	RNA-directed DNA polymerase activity|DNA recombination|type II site-specific deoxyribonuclease activity|transposition, RNA-mediated|reverse transcription involved in RNA-mediated transposition|metal ion binding|nucleic acid phosphodiester bond hydrolysis
ENSBGRG00000008888	140.8778885	257.742684	24.01309292	0.093148117	-3.424329582	8.41E-10	1.04E-07	Down	0.008196501	0.007740736	0.00731434	0.029914767	0.066377709	0.130193428	CDH17	cadherin 17 [Source:HGNC Symbol%3BAcc:HGNC:1756]	GO:0003964,GO:0006310,GO:0009036,GO:0032197,GO:0032199,GO:0046872,GO:0090305	RNA-directed DNA polymerase activity|DNA recombination|type II site-specific deoxyribonuclease activity|transposition, RNA-mediated|reverse transcription involved in RNA-mediated transposition|metal ion binding|nucleic acid phosphodiester bond hydrolysis
ENSBGRG00000008906	328.1616804	201.4499141	454.8734468	2.258268939	1.175217308	4.44E-06	0.000180554	Up	0.720236655	0.688301601	0.668584006	0.246537985	0.233646861	0.358218777	AP3M2	adaptor related protein complex 3 subunit mu 2 [Source:HGNC Symbol%3BAcc:HGNC:570]	GO:0005794,GO:0006886,GO:0008089,GO:0030119,GO:0030131,GO:0030659,GO:0048490,GO:1904115	Golgi apparatus|intracellular protein transport|anterograde axonal transport|AP-type membrane coat adaptor complex|clathrin adaptor complex|cytoplasmic vesicle membrane|anterograde synaptic vesicle transport|axon cytoplasm
ENSBGRG00000008913	783.0275342	1199.61161	366.4434578	0.305543969	-1.710548091	5.74E-05	0.001572952	Down	0.10179723	0.143492039	0.109171116	0.159626637	0.427179959	0.44401498	DIRAS3	DIRAS family GTPase 3 [Source:HGNC Symbol%3BAcc:HGNC:687]	GO:0003964,GO:0006310,GO:0009036,GO:0032197,GO:0032199,GO:0046872,GO:0090305	RNA-directed DNA polymerase activity|DNA recombination|type II site-specific deoxyribonuclease activity|transposition, RNA-mediated|reverse transcription involved in RNA-mediated transposition|metal ion binding|nucleic acid phosphodiester bond hydrolysis
ENSBGRG00000008925	180.6400937	11.59855602	349.6816314	30.11467538	4.912394802	0.001861522	0.024534882	Up	0.032427151	0.108639674	0.000307317	0.002269768	0.000938885	0.000995021	IGHM	immunoglobulin heavy constant mu [Source:HGNC Symbol%3BAcc:HGNC:5541]	GO:0003964,GO:0006310,GO:0009036,GO:0032197,GO:0032199,GO:0046872,GO:0090305	RNA-directed DNA polymerase activity|DNA recombination|type II site-specific deoxyribonuclease activity|transposition, RNA-mediated|reverse transcription involved in RNA-mediated transposition|metal ion binding|nucleic acid phosphodiester bond hydrolysis
ENSBGRG00000008929	3465.299006	5483.193838	1447.404175	0.263940852	-1.921713433	1.45E-19	9.29E-17	Down	2.805044197	2.141050382	2.535752939	9.737311639	6.931978649	9.302497185	DDR1	discoidin domain receptor tyrosine kinase 1 [Source:HGNC Symbol%3BAcc:HGNC:2730]	GO:0004714,GO:0004888,GO:0005518,GO:0005524,GO:0005737,GO:0005887,GO:0007565,GO:0007595,GO:0009968,GO:0010715,GO:0014909,GO:0030154,GO:0038062,GO:0038063,GO:0038083,GO:0043066,GO:0043235,GO:0044319,GO:0046872,GO:0061302,GO:0070374	transmembrane receptor protein tyrosine kinase activity|transmembrane signaling receptor activity|collagen binding|ATP binding|cytoplasm|integral component of plasma membrane|female pregnancy|lactation|negative regulation of signal transduction|regulation of extracellular matrix disassembly|smooth muscle cell migration|cell differentiation|protein tyrosine kinase collagen receptor activity|collag…
ENSBGRG00000008965	60.67641744	90.8164455	30.53638938	0.335274493	-1.576585364	0.001645966	0.022536172	Down	0.032966916	0.032863452	0.023585764	0.129905219	0.049808938	0.065455914	MYH7B	myosin heavy chain 7B [Source:HGNC Symbol%3BAcc:HGNC:15906]	GO:0003774,GO:0005524,GO:0016020,GO:0032982,GO:0051015,GO:0097512	motor activity|ATP binding|membrane|myosin filament|actin filament binding|cardiac myofibril	ko04530,ko05130,ko05132	Tight junction|Pathogenic Escherichia coli infection|Salmonella infection
ENSBGRG00000008993	279992.1936	376412.8675	183571.5198	0.487686342	-1.035974525	2.00E-06	9.29E-05	Down	164.1135334	121.0611429	136.2647963	252.979715	226.9080581	308.8080683	SPARC	secreted protein acidic and cysteine rich [Source:HGNC Symbol%3BAcc:HGNC:11219]	GO:0005509,GO:0005518,GO:0005604,GO:0005615	calcium ion binding|collagen binding|basement membrane|extracellular space
ENSBGRG00000009021	277.8498375	400.3601884	155.3394866	0.388375504	-1.364475885	0.000414227	0.007771367	Down	0.072949384	0.147095964	0.107566567	0.25477755	0.313851802	0.181083103	ASB5	ankyrin repeat and SOCS box containing 5 [Source:HGNC Symbol%3BAcc:HGNC:17180]	GO:0005622,GO:0016567,GO:0035556,GO:0045732	intracellular|protein ubiquitination|intracellular signal transduction|positive regulation of protein catabolic process
ENSBGRG00000009029	635.9144914	919.9246925	351.9042902	0.382524206	-1.386377051	0.000681279	0.011340872	Down	0.07847264	0.083464551	0.056805711	0.193089681	0.226090407	0.088229639	EGLN3	egl-9 family hypoxia inducible factor 3 [Source:HGNC Symbol%3BAcc:HGNC:14661]	GO:0005634,GO:0005737	nucleus|cytoplasm
ENSBGRG00000009031	2336.624277	300.2554818	4372.993073	14.55504379	3.863447275	4.74E-11	7.59E-09	Up	2.299830245	3.16878861	0.959551581	0.26662075	0.043648049	0.099874745	FCRL3	Fc receptor like 3 [Source:HGNC Symbol%3BAcc:HGNC:18506]	GO:0005634,GO:0005737	nucleus|cytoplasm
ENSBGRG00000009032	136.644363	193.2890296	79.99969649	0.414774124	-1.269602203	0.002625152	0.031548939	Down	0.075486581	0.129746277	0.179369344	0.241958536	0.243065277	0.362029919	ABCA7	ATP binding cassette subfamily A member 7 [Source:HGNC Symbol%3BAcc:HGNC:37]			ko02010	ABC transporters
ENSBGRG00000009096	12785.95178	5034.345954	20537.55761	4.079345938	2.028337856	1.70E-08	1.40E-06	Up	130.336493	258.0822405	132.8935739	57.02220964	28.16130025	31.07195475	FOS	Fos proto-oncogene%2C AP-1 transcription factor subunit [Source:HGNC Symbol%3BAcc:HGNC:3796]	GO:0000978,GO:0000979,GO:0001077,GO:0001102,GO:0003677,GO:0003682,GO:0003690,GO:0003700,GO:0005634,GO:0005654,GO:0005667,GO:0005783,GO:0005829,GO:0006355,GO:0007179,GO:0007399,GO:0031668,GO:0032993,GO:0034614,GO:0035914,GO:0035976,GO:0035994,GO:0042493,GO:0045672,GO:0046982,GO:0060395,GO:0070412,GO:0071276,GO:0071277	RNA polymerase II proximal promoter sequence-specific DNA binding|RNA polymerase II core promoter sequence-specific DNA binding|proximal promoter DNA-binding transcription activator activity, RNA polymerase II-specific|RNA polymerase II activating transcription factor binding|DNA binding|chromatin binding|double-stranded DNA binding|DNA-binding transcription factor activity|nucleus|nucleoplasm|tr…	ko01522,ko04010,ko04024,ko04210,ko04380,ko04620,ko04657,ko04658,ko04659,ko04660,ko04662,ko04668,ko04713,ko04725,ko04728,ko04915,ko04917,ko04921,ko04926,ko04928,ko04935,ko05031,ko05130,ko05132,ko05133,ko05135,ko05140,ko05142,ko05161,ko05162,ko05166,ko05167,ko05170,ko05200,ko05210,ko05224,ko05231,ko05235,ko05323,ko05418	Endocrine resistance|MAPK signaling pathway|cAMP signaling pathway|Apoptosis|Osteoclast differentiation|Toll-like receptor signaling pathway|IL-17 signaling pathway|Th1 and Th2 cell differentiation|Th17 cell differentiation|T cell receptor signaling pathway|B cell receptor signaling pathway|TNF signaling pathway|Circadian entrainment|Cholinergic synapse|Dopaminergic synapse|Estrogen signaling pat…
ENSBGRG00000009116	95.86224229	60.08366491	131.6408197	2.195171115	1.134333403	0.003086024	0.03522022	Up	3.410303013	3.245835243	4.493569565	1.586810885	1.767967556	1.2286392	TMEM30B	transmembrane protein 30B [Source:HGNC Symbol%3BAcc:HGNC:27254]	GO:0005783,GO:0005794,GO:0005886,GO:0015247,GO:0015917,GO:0016021,GO:0045332,GO:0070863	endoplasmic reticulum|Golgi apparatus|plasma membrane|aminophospholipid transmembrane transporter activity|aminophospholipid transport|integral component of membrane|phospholipid translocation|positive regulation of protein exit from endoplasmic reticulum
ENSBGRG00000009144	64.19590939	102.4860389	25.90577983	0.251808839	-1.989599168	8.83E-06	0.000316646	Down	0.034225201	0.022965713	0.017210864	0.081925892	0.095037631	0.088259755	ADGRB2	adhesion G protein-coupled receptor B2 [Source:HGNC Symbol%3BAcc:HGNC:944]	GO:0004930,GO:0005813,GO:0005886,GO:0005887,GO:0007166,GO:0007186,GO:0007189,GO:0007422,GO:0016021,GO:0016525,GO:0033173,GO:0051965	G protein-coupled receptor activity|centrosome|plasma membrane|integral component of plasma membrane|cell surface receptor signaling pathway|G protein-coupled receptor signaling pathway|adenylate cyclase-activating G protein-coupled receptor signaling pathway|peripheral nervous system development|integral component of membrane|negative regulation of angiogenesis|calcineurin-NFAT signaling cascade…
ENSBGRG00000009164	336.1693724	466.8550777	205.483667	0.439653007	-1.185562757	9.93E-05	0.002501724	Down	0.242340948	0.1510359	0.140330842	0.393196684	0.344400311	0.364992093	SMOC2	SPARC related modular calcium binding 2 [Source:HGNC Symbol%3BAcc:HGNC:20323]	GO:0005524,GO:0005737,GO:0005813,GO:0005874,GO:0007018,GO:0008017,GO:0008569,GO:0046603,GO:0051289,GO:0051294,GO:0051647	ATP binding|cytoplasm|centrosome|microtubule|microtubule-based movement|microtubule binding|ATP-dependent microtubule motor activity, minus-end-directed|negative regulation of mitotic centrosome separation|protein homotetramerization|establishment of spindle orientation|nucleus localization
ENSBGRG00000009168	448.4776278	728.557285	168.3979706	0.23110949	-2.113351595	5.63E-10	7.32E-08	Down	0.793626352	0.403300714	0.816361595	2.782820411	2.507772161	2.675140113	TENT5B	terminal nucleotidyltransferase 5B [Source:HGNC Symbol%3BAcc:HGNC:28273]	GO:1990817	RNA adenylyltransferase activity
ENSBGRG00000009174	72.30715017	13.56593069	131.0483696	9.566429197	3.257980519	6.48E-07	3.49E-05	Up	0.040882896	0.033004989	0.063002856	0.008925642	0.001434635	0.003040824	IGHM	immunoglobulin heavy constant mu [Source:HGNC Symbol%3BAcc:HGNC:5541]	GO:0003964,GO:0006310,GO:0009036,GO:0032197,GO:0032199,GO:0046872,GO:0090305	RNA-directed DNA polymerase activity|DNA recombination|type II site-specific deoxyribonuclease activity|transposition, RNA-mediated|reverse transcription involved in RNA-mediated transposition|metal ion binding|nucleic acid phosphodiester bond hydrolysis
ENSBGRG00000009181	478.2799864	223.4633799	733.0965929	3.279467214	1.713461452	2.02E-09	2.36E-07	Up	4.646516281	5.495992724	3.304217835	1.214526479	0.95863573	1.556914682	GSTK1	glutathione S-transferase kappa 1 [Source:HGNC Symbol%3BAcc:HGNC:16906]	GO:0004364,GO:0004602,GO:0005102,GO:0005622,GO:0005739,GO:0005759,GO:0005777,GO:0005782,GO:0005829,GO:0006625,GO:0006749,GO:0015035,GO:0016020,GO:0030855,GO:0070062,GO:1901687	glutathione transferase activity|glutathione peroxidase activity|signaling receptor binding|intracellular|mitochondrion|mitochondrial matrix|peroxisome|peroxisomal matrix|cytosol|protein targeting to peroxisome|glutathione metabolic process|protein disulfide oxidoreductase activity|membrane|epithelial cell differentiation|extracellular exosome|glutathione derivative biosynthetic process	ko00480,ko00980,ko00982,ko04146,ko05204	Glutathione metabolism|Metabolism of xenobiotics by cytochrome P450|Drug metabolism - cytochrome P450|Peroxisome|Chemical carcinogenesis
ENSBGRG00000009248	171.5850737	81.10711948	262.0630279	3.230037251	1.691550803	0.00015536	0.003524051	Up	0.12594714	0.121959351	0.050404406	0.033039837	0.02933155	0.020450849	IL12RB2	interleukin 12 receptor subunit beta 2 [Source:HGNC Symbol%3BAcc:HGNC:5972]	GO:0004896,GO:0009897,GO:0016517,GO:0019955,GO:0019972,GO:0042022,GO:0043235	cytokine receptor activity|external side of plasma membrane|interleukin-12 receptor activity|cytokine binding|interleukin-12 binding|interleukin-12 receptor complex|receptor complex	ko04060,ko04630,ko04658,ko05200,ko05321	Cytokine-cytokine receptor interaction|Jak-STAT signaling pathway|Th1 and Th2 cell differentiation|Pathways in cancer|Inflammatory bowel disease (IBD)
ENSBGRG00000009274	1440.332397	522.079421	2358.585373	4.518528832	2.175853128	0.001655956	0.022583472	Up	16.39360831	24.60869156	104.1677395	3.749585702	10.70434204	14.79502667	C3AR1	complement C3a receptor 1 [Source:HGNC Symbol%3BAcc:HGNC:1319]			ko04080,ko04610,ko05150	Neuroactive ligand-receptor interaction|Complement and coagulation cascades|Staphylococcus aureus infection
ENSBGRG00000009289	809.3831746	1339.112468	279.6538816	0.208752496	-2.260134646	6.53E-06	0.000247924	Down	0.736328677	0.32285744	0.314878697	0.921312438	2.414783058	2.560946935	MYH9	myosin heavy chain 9 [Source:HGNC Symbol%3BAcc:HGNC:7579]	GO:0005634,GO:0005737	nucleus|cytoplasm
ENSBGRG00000009310	16.44228046	0	32.88456091	1644817.811	20.64949636	1.27E-07	8.37E-06	Up	0	0	0.705615461	0	0	0	IGHM	immunoglobulin heavy constant mu [Source:HGNC Symbol%3BAcc:HGNC:5541]	GO:0003823,GO:0006910,GO:0006911,GO:0006958,GO:0009897,GO:0034987,GO:0042571,GO:0042742,GO:0045087,GO:0050853,GO:0050871	antigen binding|phagocytosis, recognition|phagocytosis, engulfment|complement activation, classical pathway|external side of plasma membrane|immunoglobulin receptor binding|immunoglobulin complex, circulating|defense response to bacterium|innate immune response|B cell receptor signaling pathway|positive regulation of B cell activation
ENSBGRG00000009316	64.52813534	0.353994309	128.7022764	312.4520192	8.287490853	5.59E-10	7.32E-08	Up	1.624932071	0.681299723	0.558638536	0.007584496	0	0	MYH9	myosin heavy chain 9 [Source:HGNC Symbol%3BAcc:HGNC:7579]	GO:0005319,GO:0005576,GO:0005737,GO:0006954,GO:0008289,GO:0016020,GO:0042157,GO:0043123	lipid transporter activity|extracellular region|cytoplasm|inflammatory response|lipid binding|membrane|lipoprotein metabolic process|positive regulation of I-kappaB kinase/NF-kappaB signaling
ENSBGRG00000009322	122.1509155	37.24643121	207.0553998	5.575300703	2.479049619	5.26E-06	0.000205228	Up	0.836579535	0.417733763	0.329552317	0.059873592	0.125525132	0.066515156	ZDBF2	zinc finger DBF-type containing 2 [Source:HGNC Symbol%3BAcc:HGNC:29313]	GO:0003676,GO:0008270	nucleic acid binding|zinc ion binding
ENSBGRG00000009326	160.7042842	294.674893	26.73367536	0.091253599	-3.453974732	4.68E-16	1.84E-13	Down	0.007459025	0.015967007	0.019004703	0.114696435	0.130908442	0.178292305	KCNK12	potassium two pore domain channel subfamily K member 12 [Source:HGNC Symbol%3BAcc:HGNC:6274]	GO:0005244,GO:0005887,GO:0022841,GO:0034765,GO:0071805	voltage-gated ion channel activity|integral component of plasma membrane|potassium ion leak channel activity|regulation of ion transmembrane transport|potassium ion transmembrane transport
ENSBGRG00000009343	60.24766109	97.53772227	22.95759992	0.235828439	-2.08419039	0.003721159	0.040540924	Down	0.298345275	0.24653636	0.361483434	0.551913811	2.217753266	0.558925478	MCHR1	melanin concentrating hormone receptor 1 [Source:HGNC Symbol%3BAcc:HGNC:4479]	GO:0004930,GO:0005887,GO:0007218,GO:0030273,GO:0042923	G protein-coupled receptor activity|integral component of plasma membrane|neuropeptide signaling pathway|melanin-concentrating hormone receptor activity|neuropeptide binding
ENSBGRG00000009344	78.88589684	46.93019255	110.8416011	2.366253568	1.242604681	0.004773507	0.048776716	Up	0.04428687	0.037078286	0.029749054	0.013264777	0.018450625	0.010139004	SERPINI1	serpin family I member 1 [Source:HGNC Symbol%3BAcc:HGNC:8943]	GO:0005634,GO:0005737	nucleus|cytoplasm
ENSBGRG00000009357	409.6255066	169.6766798	649.5743333	3.825036846	1.935473645	2.31E-08	1.83E-06	Up	0.210249419	0.30976371	0.164598604	0.075654691	0.044244564	0.04235222	KCNMB4	potassium calcium-activated channel subfamily M regulatory beta subunit 4 [Source:HGNC Symbol%3BAcc:HGNC:6289]	GO:0005634,GO:0043066,GO:0046872,GO:0071157	nucleus|negative regulation of apoptotic process|metal ion binding|negative regulation of cell cycle arrest	ko04115,ko05206	p53 signaling pathway|MicroRNAs in cancer
ENSBGRG00000009368	125.9832443	190.8408675	61.1256211	0.319794231	-1.644784181	0.001283999	0.018480463	Down	0.001838891	0.001714375	0.001057713	0.007275884	0.003667406	0.002174367	ASTN2	astrotactin 2 [Source:HGNC Symbol%3BAcc:HGNC:17021]			ko04120	Ubiquitin mediated proteolysis
ENSBGRG00000009380	798.047147	109.2121799	1486.882114	13.62283857	3.767955441	9.02E-08	6.16E-06	Up	4.457027871	4.812291856	1.269716445	0.255151486	0.376093607	0.040619652	CCL24	C-C motif chemokine ligand 24 [Source:HGNC Symbol%3BAcc:HGNC:10623]	GO:0003964,GO:0006310,GO:0009036,GO:0032197,GO:0032199,GO:0046872,GO:0090305	RNA-directed DNA polymerase activity|DNA recombination|type II site-specific deoxyribonuclease activity|transposition, RNA-mediated|reverse transcription involved in RNA-mediated transposition|metal ion binding|nucleic acid phosphodiester bond hydrolysis	ko04060,ko04061,ko04062	Cytokine-cytokine receptor interaction|Viral protein interaction with cytokine and cytokine receptor|Chemokine signaling pathway
ENSBGRG00000009390	468.8395978	745.7352049	191.9439907	0.257151852	-1.959307551	3.20E-05	0.000931631	Down	0.112080879	0.029503788	0.053784951	0.274826106	0.197252327	0.226497544	MAP3K9	mitogen-activated protein kinase kinase kinase 9 [Source:HGNC Symbol%3BAcc:HGNC:6861]	GO:0000165,GO:0004674,GO:0004706,GO:0004708,GO:0005524,GO:0005622,GO:0006468,GO:0006915,GO:0007257,GO:0042803,GO:0043065,GO:0046777	MAPK cascade|protein serine/threonine kinase activity|JUN kinase kinase kinase activity|MAP kinase kinase activity|ATP binding|intracellular|protein phosphorylation|apoptotic process|activation of JUN kinase activity|protein homodimerization activity|positive regulation of apoptotic process|protein autophosphorylation	ko04013,ko04361	MAPK signaling pathway - fly|Axon regeneration
ENSBGRG00000009398	96.77715482	148.3678635	45.18644615	0.304259179	-1.716627305	0.000360642	0.006978199	Down	1.118046277	0.583096538	0.693214142	1.626323617	3.122301809	2.27011763	JDP2	Jun dimerization protein 2 [Source:HGNC Symbol%3BAcc:HGNC:17546]	GO:0003964,GO:0006310,GO:0009036,GO:0032197,GO:0032199,GO:0046872,GO:0090305	RNA-directed DNA polymerase activity|DNA recombination|type II site-specific deoxyribonuclease activity|transposition, RNA-mediated|reverse transcription involved in RNA-mediated transposition|metal ion binding|nucleic acid phosphodiester bond hydrolysis
ENSBGRG00000009401	906.8133513	368.4832356	1445.143467	3.920682841	1.971104942	1.40E-11	2.63E-09	Up	0.861979389	0.883659087	0.620472473	0.174045951	0.126398555	0.251978825	GPR1	G protein-coupled receptor 1 [Source:HGNC Symbol%3BAcc:HGNC:4463]	GO:0004930,GO:0005654,GO:0005886,GO:0005887,GO:0007186,GO:0007218,GO:0042923,GO:0043231	G protein-coupled receptor activity|nucleoplasm|plasma membrane|integral component of plasma membrane|G protein-coupled receptor signaling pathway|neuropeptide signaling pathway|neuropeptide binding|intracellular membrane-bounded organelle
ENSBGRG00000009403	77.46673131	132.7953457	22.13811692	0.167302333	-2.579470531	3.75E-08	2.80E-06	Down	0.001273675	0.002921213	0.002267589	0.015073062	0.011183313	0.008705426	CNKSR2	connector enhancer of kinase suppressor of Ras 2 [Source:HGNC Symbol%3BAcc:HGNC:19701]	GO:0005737,GO:0009966,GO:0042802,GO:0043005,GO:0043025,GO:0070062,GO:0098978,GO:0099147,GO:0099173	cytoplasm|regulation of signal transduction|identical protein binding|neuron projection|neuronal cell body|extracellular exosome|glutamatergic synapse|extrinsic component of postsynaptic density membrane|postsynapse organization
ENSBGRG00000009458	24.25022546	6.723003498	41.77744743	6.157922449	2.622443699	0.000411641	0.00773125	Up	0.518088702	0.672760651	0.260059854	0.105192524	0.035224562	0.074661294	MKRN3	makorin ring finger protein 3 [Source:HGNC Symbol%3BAcc:HGNC:7114]	GO:0016567,GO:0016740,GO:0042802,GO:0046872,GO:1990904	protein ubiquitination|transferase activity|identical protein binding|metal ion binding|ribonucleoprotein complex
ENSBGRG00000009468	115.150631	166.5328318	63.76843019	0.382396933	-1.386857141	0.002910151	0.03383535	Down	0.292949605	0.128929023	0.153596557	0.363426994	0.55382197	0.432823668	ERG28	ergosterol biosynthesis 28 homolog [Source:HGNC Symbol%3BAcc:HGNC:1187]	GO:0005789,GO:0006696,GO:0016021,GO:0030133,GO:0030674	endoplasmic reticulum membrane|ergosterol biosynthetic process|integral component of membrane|transport vesicle|protein binding, bridging	ko04742	Taste transduction
ENSBGRG00000009469	176.8384284	73.36219243	280.3146643	3.816192899	1.932134098	2.70E-05	0.000808417	Up	1.341904415	2.131148784	0.725260493	0.377106905	0.207094733	0.417541569	MYH9	myosin heavy chain 9 [Source:HGNC Symbol%3BAcc:HGNC:7579]	GO:0005102,GO:0005576,GO:0005789,GO:0006629,GO:0006869,GO:0006953,GO:0007275,GO:0008035,GO:0008203,GO:0008289,GO:0016020,GO:0042157,GO:0060135	signaling receptor binding|extracellular region|endoplasmic reticulum membrane|lipid metabolic process|lipid transport|acute-phase response|multicellular organism development|high-density lipoprotein particle binding|cholesterol metabolic process|lipid binding|membrane|lipoprotein metabolic process|maternal process involved in female pregnancy
ENSBGRG00000009486	4973.910862	7764.612784	2183.20894	0.281176169	-1.830453769	0.000358267	0.006947812	Down	18.38777226	6.641672431	16.12529994	23.48676918	68.645938	37.62780206	CRYAB	crystallin alpha B [Source:HGNC Symbol%3BAcc:HGNC:2389]	GO:0005212,GO:0005634,GO:0005737,GO:0042803,GO:0046872	structural constituent of eye lens|nucleus|cytoplasm|protein homodimerization activity|metal ion binding	ko04141,ko04213	Protein processing in endoplasmic reticulum|Longevity regulating pathway - multiple species
ENSBGRG00000009552	2735.293482	1121.561434	4349.02553	3.878472662	1.955488633	5.98E-07	3.25E-05	Up	14.20072408	20.63835616	10.58075719	2.66381717	5.002037564	2.607472093	PROCR	protein C receptor [Source:HGNC Symbol%3BAcc:HGNC:9452]	GO:0005813,GO:0007596,GO:0016021,GO:0038023,GO:0050819	centrosome|blood coagulation|integral component of membrane|signaling receptor activity|negative regulation of coagulation	ko04610	Complement and coagulation cascades
ENSBGRG00000009579	10.09066412	1.117558568	19.06376966	16.77032623	4.067838849	0.000936824	0.014622742	Up	0.311540651	0.418098537	0.2724605	0.017755815	0	0.037807024	CGAS	cyclic GMP-AMP synthase [Source:HGNC Symbol%3BAcc:HGNC:21367]	GO:0003723,GO:0005737,GO:0032991	RNA binding|cytoplasm|protein-containing complex
ENSBGRG00000009643	558.9525757	180.2598017	937.6453498	5.202583474	2.379228208	0.000511287	0.009145472	Up	0.250562764	0.120902953	0.278113308	0.051749514	0.054132441	0.005812721	MME	membrane metalloendopeptidase [Source:HGNC Symbol%3BAcc:HGNC:7154]	GO:0005634,GO:0005737	nucleus|cytoplasm
ENSBGRG00000009672	1037.579363	518.9081337	1556.250592	2.998851278	1.584409976	1.83E-07	1.13E-05	Up	0.125953309	0.21928198	0.140065688	0.062149347	0.045742401	0.038065356	PID1	phosphotyrosine interaction domain containing 1 [Source:HGNC Symbol%3BAcc:HGNC:26084]	GO:0001933,GO:0005737,GO:0010628,GO:0044320,GO:0045944,GO:0046325,GO:0046627,GO:0051881,GO:0070346,GO:0070584,GO:0071345,GO:0071354,GO:0071356,GO:0071398,GO:1903077,GO:2000377,GO:2000379,GO:2001170,GO:2001171,GO:2001274	negative regulation of protein phosphorylation|cytoplasm|positive regulation of gene expression|cellular response to leptin stimulus|positive regulation of transcription by RNA polymerase II|negative regulation of glucose import|negative regulation of insulin receptor signaling pathway|regulation of mitochondrial membrane potential|positive regulation of fat cell proliferation|mitochondrion morph…
ENSBGRG00000009713	65.23308247	99.85035876	30.61580618	0.307223874	-1.702637763	0.00270331	0.032191926	Down	0.023697404	0.068455596	0.045167795	0.110193046	0.08340191	0.215346602	TSPAN33	tetraspanin 33 [Source:HGNC Symbol%3BAcc:HGNC:28743]	GO:0005887,GO:0007166	integral component of plasma membrane|cell surface receptor signaling pathway	ko04742	Taste transduction
ENSBGRG00000009835	142.2613153	89.83804057	194.68459	2.166076494	1.115084192	9.91E-05	0.002498693	Up	0.950396877	0.966592556	1.105466201	0.459165368	0.339321845	0.47760701	PATL2	PAT1 homolog 2 [Source:HGNC Symbol%3BAcc:HGNC:33630]	GO:0001916,GO:0002237,GO:0002481,GO:0002726,GO:0005576,GO:0005794,GO:0005829,GO:0006955,GO:0009897,GO:0010977,GO:0019885,GO:0033077,GO:0033216,GO:0042026,GO:0042612,GO:0042802,GO:0045646,GO:0048260,GO:0055072,GO:0071283,GO:1900121,GO:1900390,GO:1904434,GO:1904437,GO:1990712	positive regulation of T cell mediated cytotoxicity|response to molecule of bacterial origin|antigen processing and presentation of exogenous protein antigen via MHC class Ib, TAP-dependent|positive regulation of T cell cytokine production|extracellular region|Golgi apparatus|cytosol|immune response|external side of plasma membrane|negative regulation of neuron projection development|antigen proc…
ENSBGRG00000009848	71.86274389	32.72776138	110.9977264	3.403487393	1.767013766	0.001613048	0.022155694	Up	0.033609425	0.02634468	0.058081369	0.009462675	0.014990164	0.006587056	NEURL1	neuralized E3 ubiquitin protein ligase 1 [Source:HGNC Symbol%3BAcc:HGNC:7761]	GO:0004842,GO:0005886,GO:0006513,GO:0007219,GO:0007288,GO:0007399,GO:0007420,GO:0007519,GO:0007595,GO:0008285,GO:0014069,GO:0030054,GO:0043065,GO:0043197,GO:0043204,GO:0045183,GO:0045211,GO:0045741,GO:0045746,GO:0046872,GO:0048170,GO:0048471,GO:0051491,GO:0060999,GO:0061630,GO:0071230,GO:0090129,GO:0097440	ubiquitin-protein transferase activity|plasma membrane|protein monoubiquitination|Notch signaling pathway|sperm axoneme assembly|nervous system development|brain development|skeletal muscle tissue development|lactation|negative regulation of cell proliferation|postsynaptic density|cell junction|positive regulation of apoptotic process|dendritic spine|perikaryon|translation factor activity, non-nu…
ENSBGRG00000009855	6506.59745	4088.953973	8924.240927	2.182642829	1.126076065	0.002491785	0.03038501	Up	17.11788001	27.06592131	16.74700643	7.735662907	11.53279759	5.322911567	MFAP5	microfibril associated protein 5 [Source:HGNC Symbol%3BAcc:HGNC:29673]	GO:0001527,GO:0060216	microfibril|definitive hemopoiesis
ENSBGRG00000010008	3934.055871	2559.054331	5309.057411	2.074444093	1.052724777	0.004792985	0.048946805	Up	16.73735451	15.9316662	7.551836955	6.669369609	3.486197916	7.659018445	ADAM15	ADAM metallopeptidase domain 15 [Source:HGNC Symbol%3BAcc:HGNC:193]	GO:0001525,GO:0001669,GO:0001953,GO:0002418,GO:0004222,GO:0005178,GO:0005886,GO:0005912,GO:0007160,GO:0007229,GO:0008237,GO:0008584,GO:0009986,GO:0016021,GO:0017124,GO:0022617,GO:0030198,GO:0030308,GO:0030336,GO:0030574,GO:0031514,GO:0042246,GO:0045087,GO:0046872,GO:0060317,GO:0070062,GO:1900121,GO:1904628,GO:1990910	angiogenesis|acrosomal vesicle|negative regulation of cell-matrix adhesion|immune response to tumor cell|metalloendopeptidase activity|integrin binding|plasma membrane|adherens junction|cell-matrix adhesion|integrin-mediated signaling pathway|metallopeptidase activity|male gonad development|cell surface|integral component of membrane|SH3 domain binding|extracellular matrix disassembly|extracellul…
ENSBGRG00000010012	2198.75847	3014.60582	1382.911119	0.458655693	-1.124516549	2.14E-09	2.42E-07	Down	0.203260068	0.172337513	0.160092778	0.360878839	0.315875167	0.385465872	AR	androgen receptor [Source:HGNC Symbol%3BAcc:HGNC:644]	GO:0003964,GO:0006310,GO:0009036,GO:0032197,GO:0032199,GO:0046872,GO:0090305	RNA-directed DNA polymerase activity|DNA recombination|type II site-specific deoxyribonuclease activity|transposition, RNA-mediated|reverse transcription involved in RNA-mediated transposition|metal ion binding|nucleic acid phosphodiester bond hydrolysis	ko04114,ko05200,ko05215	Oocyte meiosis|Pathways in cancer|Prostate cancer
ENSBGRG00000010016	148.843327	82.84941047	214.8372435	2.597446193	1.377093864	0.000916205	0.014378845	Up	5.488625465	7.283906923	11.71324287	2.83579288	3.239005718	2.440088366	POLR2L	RNA polymerase II subunit L [Source:HGNC Symbol%3BAcc:HGNC:9199]	GO:0003779,GO:0005886,GO:0006915,GO:0006935,GO:0006952,GO:0007010,GO:0007165	actin binding|plasma membrane|apoptotic process|chemotaxis|defense response|cytoskeleton organization|signal transduction	ko04625,ko05152	C-type lectin receptor signaling pathway|Tuberculosis
ENSBGRG00000010031	78.69705627	7.939945286	149.4541673	18.77741991	4.23092694	5.02E-06	0.000199253	Up	0.013255756	0.098957121	0.040906492	0.001367082	0.000343334	0.00582179	PIWIL2	piwi like RNA-mediated gene silencing 2 [Source:HGNC Symbol%3BAcc:HGNC:17644]	GO:0005634,GO:0005737	nucleus|cytoplasm
ENSBGRG00000010037	83.22125793	5.27335441	161.1691614	30.43084586	4.927462531	7.60E-07	4.00E-05	Up	4.068119475	4.810599748	0.187773208	0.094129842	0.03782416	0.140299867	FAM98A	family with sequence similarity 98 member A [Source:HGNC Symbol%3BAcc:HGNC:24520]	GO:0000122,GO:0001503,GO:0001843,GO:0002726,GO:0004842,GO:0005164,GO:0005634,GO:0005811,GO:0005829,GO:0005938,GO:0006974,GO:0007249,GO:0007250,GO:0008270,GO:0009898,GO:0019886,GO:0030316,GO:0031435,GO:0031624,GO:0031625,GO:0031666,GO:0031996,GO:0032743,GO:0035631,GO:0042088,GO:0042102,GO:0042475,GO:0042802,GO:0042826,GO:0042981,GO:0043011,GO:0043123,GO:0043422,GO:0043507,GO:0045084,GO:0045410,GO:…	negative regulation of transcription by RNA polymerase II|ossification|neural tube closure|positive regulation of T cell cytokine production|ubiquitin-protein transferase activity|tumor necrosis factor receptor binding|nucleus|lipid droplet|cytosol|cell cortex|cellular response to DNA damage stimulus|I-kappaB kinase/NF-kappaB signaling|activation of NF-kappaB-inducing kinase activity|zinc ion bin…	ko04010,ko04013,ko04064,ko04120,ko04140,ko04144,ko04214,ko04380,ko04620,ko04621,ko04622,ko04657,ko04722,ko05130,ko05131,ko05132,ko05133,ko05135,ko05140,ko05142,ko05145,ko05152,ko05160,ko05161,ko05162,ko05168,ko05169,ko05170,ko05200,ko05222,ko05235	MAPK signaling pathway|MAPK signaling pathway - fly|NF-kappa B signaling pathway|Ubiquitin mediated proteolysis|Autophagy - animal|Endocytosis|Apoptosis - fly|Osteoclast differentiation|Toll-like receptor signaling pathway|NOD-like receptor signaling pathway|RIG-I-like receptor signaling pathway|IL-17 signaling pathway|Neurotrophin signaling pathway|Pathogenic Escherichia coli infection|Shigellos…
ENSBGRG00000010059	326.1831373	112.9555373	539.4107372	4.775108154	2.25553341	1.49E-06	7.13E-05	Up	0.198468312	0.20454148	0.065822621	0.034843483	0.031767302	0.021197537	PRKCQ	protein kinase C theta [Source:HGNC Symbol%3BAcc:HGNC:9410]	GO:0003964,GO:0006310,GO:0009036,GO:0032197,GO:0032199,GO:0046872,GO:0090305	RNA-directed DNA polymerase activity|DNA recombination|type II site-specific deoxyribonuclease activity|transposition, RNA-mediated|reverse transcription involved in RNA-mediated transposition|metal ion binding|nucleic acid phosphodiester bond hydrolysis
ENSBGRG00000010067	178.6288853	248.2633948	108.9943758	0.438275544	-1.190089915	0.002393368	0.029581546	Down	0.489944459	0.3940423	0.217974493	0.961835837	0.691150564	0.623150058	GDF11	growth differentiation factor 11 [Source:HGNC Symbol%3BAcc:HGNC:4216]	GO:0001501,GO:0001656,GO:0001657,GO:0005125,GO:0005160,GO:0005615,GO:0005654,GO:0007399,GO:0007498,GO:0008083,GO:0008285,GO:0010862,GO:0021512,GO:0031016,GO:0032991,GO:0042981,GO:0043231,GO:0043408,GO:0045665,GO:0048468,GO:0048469,GO:0048593,GO:0060021,GO:0060395	skeletal system development|metanephros development|ureteric bud development|cytokine activity|transforming growth factor beta receptor binding|extracellular space|nucleoplasm|nervous system development|mesoderm development|growth factor activity|negative regulation of cell proliferation|positive regulation of pathway-restricted SMAD protein phosphorylation|spinal cord anterior/posterior patterni…	ko04060	Cytokine-cytokine receptor interaction
ENSBGRG00000010069	247.9082795	51.26448337	444.5520757	8.684425116	3.11843035	2.30E-06	0.000103858	Up	0.036267672	0.086394352	0.257248792	0.011430335	0.017076715	0.010921048	SERINC1	serine incorporator 1 [Source:HGNC Symbol%3BAcc:HGNC:13464]	GO:0003964,GO:0006310,GO:0009036,GO:0032197,GO:0032199,GO:0046872,GO:0090305	RNA-directed DNA polymerase activity|DNA recombination|type II site-specific deoxyribonuclease activity|transposition, RNA-mediated|reverse transcription involved in RNA-mediated transposition|metal ion binding|nucleic acid phosphodiester bond hydrolysis
ENSBGRG00000010086	1771.924562	2409.461891	1134.387233	0.470871072	-1.086596	0.001422654	0.020066969	Down	0.968067737	0.795447647	1.105912781	1.476756928	2.482045935	1.472169829	KPNA2	karyopherin subunit alpha 2 [Source:HGNC Symbol%3BAcc:HGNC:6395]	GO:0005634,GO:0005737	nucleus|cytoplasm	ko05164	Influenza A
ENSBGRG00000010188	826.9652713	260.3599941	1393.570548	5.354525816	2.420758819	0.000104851	0.002610542	Up	0.420945258	0.63441792	2.417241554	0.117385388	0.223794183	0.248121427	CORO1C	coronin 1C [Source:HGNC Symbol%3BAcc:HGNC:2254]			ko04514,ko05150	Cell adhesion molecules (CAMs)|Staphylococcus aureus infection
ENSBGRG00000010195	960.2348446	420.5624799	1499.907209	3.566958319	1.834694357	0.000647602	0.010895733	Up	1.226193773	1.937934056	5.99043258	0.74977742	0.706920511	0.900808739	IRF5	interferon regulatory factor 5 [Source:HGNC Symbol%3BAcc:HGNC:6120]	GO:0003700,GO:0005634,GO:0005737,GO:0006357,GO:0019221,GO:0044212,GO:0045087,GO:0051607	DNA-binding transcription factor activity|nucleus|cytoplasm|regulation of transcription by RNA polymerase II|cytokine-mediated signaling pathway|transcription regulatory region DNA binding|innate immune response|defense response to virus	ko04620	Toll-like receptor signaling pathway
ENSBGRG00000010196	11.45401361	22.62370355	0.284323662	0.01372073	-6.187499	0.003148353	0.035762214	Down	0	0.001222921	0	0.071514533	0.015495257	0	CENPM	centromere protein M [Source:HGNC Symbol%3BAcc:HGNC:18352]	GO:0000281,GO:0000921,GO:0003924,GO:0005525,GO:0005940,GO:0015630,GO:0030054,GO:0031105,GO:0032160,GO:0032947,GO:0042802,GO:0043005,GO:0060271,GO:0099569	mitotic cytokinesis|septin ring assembly|GTPase activity|GTP binding|septin ring|microtubule cytoskeleton|cell junction|septin complex|septin filament array|protein-containing complex scaffold activity|identical protein binding|neuron projection|cilium assembly|presynaptic cytoskeleton	ko05100,ko05131	Bacterial invasion of epithelial cells|Shigellosis
ENSBGRG00000010199	1749.046643	2387.413304	1110.679982	0.465120924	-1.104322251	1.75E-10	2.54E-08	Down	0.200284411	0.198447516	0.164686909	0.400744402	0.323098636	0.376841573	RAI14	retinoic acid induced 14 [Source:HGNC Symbol%3BAcc:HGNC:14873]	GO:0001650,GO:0005634,GO:0005829,GO:0005856,GO:0005938,GO:0007283,GO:0030054,GO:0030154	fibrillar center|nucleus|cytosol|cytoskeleton|cell cortex|spermatogenesis|cell junction|cell differentiation
ENSBGRG00000010204	223.09963	377.8565757	68.34268424	0.180334021	-2.471256503	2.65E-07	1.59E-05	Down	0.773798624	0.34798652	0.2142985	2.30098077	1.810456756	2.647953702	TMEM119	transmembrane protein 119 [Source:HGNC Symbol%3BAcc:HGNC:27884]	GO:0001649,GO:0005789,GO:0005886,GO:0007283,GO:0016021,GO:0030501,GO:0031214,GO:0033690,GO:0045669,GO:0048515,GO:1903012	osteoblast differentiation|endoplasmic reticulum membrane|plasma membrane|spermatogenesis|integral component of membrane|positive regulation of bone mineralization|biomineral tissue development|positive regulation of osteoblast proliferation|positive regulation of osteoblast differentiation|spermatid differentiation|positive regulation of bone development
ENSBGRG00000010205	1218.798625	695.3057922	1742.291458	2.505793534	1.325267548	1.82E-05	0.0005811	Up	4.325945776	4.343456347	7.236049655	2.002735935	1.45494858	2.384204497	SERPINB1	serpin family B member 1 [Source:HGNC Symbol%3BAcc:HGNC:3311]	GO:0004867,GO:0005615,GO:0005737,GO:0010951	serine-type endopeptidase inhibitor activity|extracellular space|cytoplasm|negative regulation of endopeptidase activity
ENSBGRG00000010211	19.65572084	3.032353244	36.27908843	11.9326012	3.576836666	0.003515465	0.038739615	Up	0.04811338	0.003029203	0.07017669	0.002315596	0.001163094	0.006163178	CD1E	CD1e molecule [Source:HGNC Symbol%3BAcc:HGNC:1638]	GO:0002250,GO:0005765,GO:0005886,GO:0010008,GO:0016021	adaptive immune response|lysosomal membrane|plasma membrane|endosome membrane|integral component of membrane	ko04530,ko04640,ko05146	Tight junction|Hematopoietic cell lineage|Amoebiasis
ENSBGRG00000010229	2433.638921	1000.916638	3866.361203	3.863036745	1.9497354	2.24E-05	0.000696086	Up	4.833089545	7.975247991	17.71242144	2.197105542	1.965832433	3.097755742	TLR4	toll like receptor 4 [Source:HGNC Symbol%3BAcc:HGNC:11850]	GO:0001530,GO:0001875,GO:0002224,GO:0002755,GO:0004888,GO:0005769,GO:0005887,GO:0006954,GO:0032497,GO:0034142,GO:0042116,GO:0045087,GO:0046696,GO:0050702,GO:0050707,GO:0050829,GO:1900227	lipopolysaccharide binding|lipopolysaccharide receptor activity|toll-like receptor signaling pathway|MyD88-dependent toll-like receptor signaling pathway|transmembrane signaling receptor activity|early endosome|integral component of plasma membrane|inflammatory response|detection of lipopolysaccharide|toll-like receptor 4 signaling pathway|macrophage activation|innate immune response|lipopolysacc…	ko04064,ko04066,ko04145,ko04151,ko04217,ko04620,ko04621,ko05130,ko05131,ko05132,ko05133,ko05134,ko05135,ko05140,ko05142,ko05144,ko05145,ko05146,ko05152,ko05161,ko05162,ko05164,ko05170,ko05205,ko05235,ko05321,ko05323	NF-kappa B signaling pathway|HIF-1 signaling pathway|Phagosome|PI3K-Akt signaling pathway|Necroptosis|Toll-like receptor signaling pathway|NOD-like receptor signaling pathway|Pathogenic Escherichia coli infection|Shigellosis|Salmonella infection|Pertussis|Legionellosis|Yersinia infection|Leishmaniasis|Chagas disease (American trypanosomiasis)|Malaria|Toxoplasmosis|Amoebiasis|Tuberculosis|Hepatiti…
ENSBGRG00000010232	305.032377	43.40126496	566.663489	13.0677908	3.707943359	2.03E-21	1.76E-18	Up	0.818126774	1.081950002	0.613130031	0.040405654	0.045100526	0.08922125	DDO	D-aspartate oxidase [Source:HGNC Symbol%3BAcc:HGNC:2727]	GO:0005777,GO:0008445,GO:0046416,GO:0071949	peroxisome|D-aspartate oxidase activity|D-amino acid metabolic process|FAD binding	ko00250,ko04146	Alanine, aspartate and glutamate metabolism|Peroxisome
ENSBGRG00000010269	487.7176284	153.244532	822.1907248	5.360836036	2.42245801	5.76E-08	4.12E-06	Up	1.679024658	1.824562323	3.736896637	0.650209588	0.278207875	0.323685233	PPP1R9A	protein phosphatase 1 regulatory subunit 9A [Source:HGNC Symbol%3BAcc:HGNC:14946]
ENSBGRG00000010325	90.66916792	6.911634207	174.4267016	25.25813366	4.658676136	4.95E-06	0.000197439	Up	1.598110383	1.905116005	10.83973621	0.02836981	0.056999152	0.453053588	XCR1	X-C motif chemokine receptor 1 [Source:HGNC Symbol%3BAcc:HGNC:1625]			ko04060,ko04061,ko04062,ko05163,ko05167	Cytokine-cytokine receptor interaction|Viral protein interaction with cytokine and cytokine receptor|Chemokine signaling pathway|Human cytomegalovirus infection|Kaposi sarcoma-associated herpesvirus infection
ENSBGRG00000010335	46.78714093	10.82496329	82.74931857	7.720319038	2.948660467	0.00046765	0.008534438	Up	1.050863004	1.935238416	3.907073444	0.056897815	0.485843604	0.242302266	CCR3	C-C motif chemokine receptor 3 [Source:HGNC Symbol%3BAcc:HGNC:1604]	GO:0005737,GO:0006935,GO:0006954,GO:0006955,GO:0007204,GO:0009897,GO:0016021,GO:0016493,GO:0019722,GO:0019956,GO:0019957,GO:0060326	cytoplasm|chemotaxis|inflammatory response|immune response|positive regulation of cytosolic calcium ion concentration|external side of plasma membrane|integral component of membrane|C-C chemokine receptor activity|calcium-mediated signaling|chemokine binding|C-C chemokine binding|cell chemotaxis	ko04060,ko04061,ko04062,ko05163,ko05167,ko05203	Cytokine-cytokine receptor interaction|Viral protein interaction with cytokine and cytokine receptor|Chemokine signaling pathway|Human cytomegalovirus infection|Kaposi sarcoma-associated herpesvirus infection|Viral carcinogenesis
ENSBGRG00000010345	255.5962908	81.23027331	429.9623082	5.289162207	2.40303922	4.53E-09	4.47E-07	Up	3.649251261	4.074485088	4.592670428	0.613193814	0.371554723	1.170947851	CCR2	C-C motif chemokine receptor 2 [Source:HGNC Symbol%3BAcc:HGNC:1603]	GO:0001974,GO:0005737,GO:0005886,GO:0006935,GO:0006954,GO:0006955,GO:0007204,GO:0009897,GO:0016021,GO:0016493,GO:0019722,GO:0019956,GO:0019957,GO:0060326,GO:0090026	blood vessel remodeling|cytoplasm|plasma membrane|chemotaxis|inflammatory response|immune response|positive regulation of cytosolic calcium ion concentration|external side of plasma membrane|integral component of membrane|C-C chemokine receptor activity|calcium-mediated signaling|chemokine binding|C-C chemokine binding|cell chemotaxis|positive regulation of monocyte chemotaxis	ko04060,ko04061,ko04062	Cytokine-cytokine receptor interaction|Viral protein interaction with cytokine and cytokine receptor|Chemokine signaling pathway
ENSBGRG00000010370	97.86140628	63.0309151	132.6918975	2.102278546	1.071953835	0.001890688	0.024779257	Up	3.596851706	3.947043337	3.198822991	2.002334041	1.377734867	1.255694584	FAM177A1	family with sequence similarity 177 member A1 [Source:HGNC Symbol%3BAcc:HGNC:19829]	GO:0000381,GO:0000398,GO:0003697,GO:0003723,GO:0003727,GO:0003729,GO:0005634,GO:0005654,GO:0005681,GO:0005737,GO:0006405,GO:0008543,GO:0016020,GO:0016032,GO:0016070,GO:0019904,GO:0032211,GO:0032212,GO:0035198,GO:0036002,GO:0042149,GO:0042802,GO:0051028,GO:0051168,GO:0051170,GO:0061752,GO:0070062,GO:0071013,GO:0098505,GO:1903936,GO:1990904	regulation of alternative mRNA splicing, via spliceosome|mRNA splicing, via spliceosome|single-stranded DNA binding|RNA binding|single-stranded RNA binding|mRNA binding|nucleus|nucleoplasm|spliceosomal complex|cytoplasm|RNA export from nucleus|fibroblast growth factor receptor signaling pathway|membrane|viral process|RNA metabolic process|protein domain specific binding|negative regulation of tel…	ko03040	Spliceosome
ENSBGRG00000010388	647.0784495	894.4603547	399.6965443	0.446756534	-1.162439266	0.000646819	0.010895733	Down	3.03236743	2.3944603	1.778112275	4.916353119	5.946266258	3.541504636	MSX1	msh homeobox 1 [Source:HGNC Symbol%3BAcc:HGNC:7391]	GO:0005634,GO:0006355,GO:0007275,GO:0043565	nucleus|regulation of transcription, DNA-templated|multicellular organism development|sequence-specific DNA binding	ko05166	Human T-cell leukemia virus 1 infection
ENSBGRG00000010403	112.2206301	50.54609001	173.8951703	3.448632296	1.786024312	0.000641841	0.010830433	Up	5.450582063	6.30821499	3.152198021	0.578658308	1.598589152	1.663366124	CCR5	C-C motif chemokine receptor 5 (gene/pseudogene) [Source:HGNC Symbol%3BAcc:HGNC:1606]	GO:0000165,GO:0003779,GO:0005737,GO:0005768,GO:0006935,GO:0006954,GO:0006955,GO:0007204,GO:0007267,GO:0009897,GO:0014808,GO:0016021,GO:0016493,GO:0019722,GO:0019956,GO:0019957,GO:0060326,GO:0070723,GO:0071222,GO:0071791	MAPK cascade|actin binding|cytoplasm|endosome|chemotaxis|inflammatory response|immune response|positive regulation of cytosolic calcium ion concentration|cell-cell signaling|external side of plasma membrane|release of sequestered calcium ion into cytosol by sarcoplasmic reticulum|integral component of membrane|C-C chemokine receptor activity|calcium-mediated signaling|chemokine binding|C-C chemok…	ko04060,ko04061,ko04062,ko04144,ko05145,ko05163,ko05167,ko05170,ko05203	Cytokine-cytokine receptor interaction|Viral protein interaction with cytokine and cytokine receptor|Chemokine signaling pathway|Endocytosis|Toxoplasmosis|Human cytomegalovirus infection|Kaposi sarcoma-associated herpesvirus infection|Human immunodeficiency virus 1 infection|Viral carcinogenesis
ENSBGRG00000010422	1257.05934	693.1322964	1820.986385	2.627308666	1.393585704	0.004736878	0.048517196	Up	0.171294874	0.224307359	0.653233544	0.134328192	0.09227694	0.142800565	INPP5D	inositol polyphosphate-5-phosphatase D [Source:HGNC Symbol%3BAcc:HGNC:6079]	GO:0003964,GO:0006310,GO:0009036,GO:0032197,GO:0032199,GO:0046872,GO:0090305	RNA-directed DNA polymerase activity|DNA recombination|type II site-specific deoxyribonuclease activity|transposition, RNA-mediated|reverse transcription involved in RNA-mediated transposition|metal ion binding|nucleic acid phosphodiester bond hydrolysis
ENSBGRG00000010433	5475.467896	7981.168078	2969.767715	0.372071338	-1.426348838	1.65E-05	0.000540382	Down	7.90317245	7.648082344	4.835529791	19.07468485	9.437445155	21.98942254	MAP1A	microtubule associated protein 1A [Source:HGNC Symbol%3BAcc:HGNC:6835]	GO:0000226,GO:0003779,GO:0005198,GO:0005737,GO:0005829,GO:0005874,GO:0005875,GO:0007409,GO:0007613,GO:0008017,GO:0008093,GO:0008306,GO:0015631,GO:0016358,GO:0030424,GO:0030425,GO:0032435,GO:0042995,GO:0043005,GO:0043025,GO:0043194,GO:0043198,GO:0044307,GO:0045202,GO:0048167,GO:0050882,GO:0070050,GO:0099641,GO:0099642,GO:0150001,GO:1901588,GO:1902817,GO:1903829,GO:1904115,GO:1990535,GO:2000010	microtubule cytoskeleton organization|actin binding|structural molecule activity|cytoplasm|cytosol|microtubule|microtubule associated complex|axonogenesis|memory|microtubule binding|cytoskeletal adaptor activity|associative learning|tubulin binding|dendrite development|axon|dendrite|negative regulation of proteasomal ubiquitin-dependent protein catabolic process|cell projection|neuron projection|…
ENSBGRG00000010447	587.466075	330.6535437	844.2786063	2.5535291	1.3524925	0.001575434	0.021834816	Up	0.206795672	0.644795828	0.290759026	0.162284486	0.129783898	0.10810453	NUDT6	nudix hydrolase 6 [Source:HGNC Symbol%3BAcc:HGNC:8053]	GO:0003964,GO:0006310,GO:0009036,GO:0032197,GO:0032199,GO:0046872,GO:0090305	RNA-directed DNA polymerase activity|DNA recombination|type II site-specific deoxyribonuclease activity|transposition, RNA-mediated|reverse transcription involved in RNA-mediated transposition|metal ion binding|nucleic acid phosphodiester bond hydrolysis
ENSBGRG00000010476	634.1060849	895.2174259	372.9947438	0.416644364	-1.263111629	0.001986609	0.025713915	Down	0.037734528	0.023783194	0.034939772	0.084636175	0.086087208	0.037489721	GRIA3	glutamate ionotropic receptor AMPA type subunit 3 [Source:HGNC Symbol%3BAcc:HGNC:4573]	GO:0001540,GO:0001919,GO:0004970,GO:0004971,GO:0005886,GO:0008328,GO:0010226,GO:0014069,GO:0030054,GO:0030165,GO:0030425,GO:0032279,GO:0032281,GO:0032991,GO:0043025,GO:0043083,GO:0043195,GO:0043197,GO:0043198,GO:0043204,GO:0060992,GO:0098978,GO:0099055,GO:0099056,GO:0099061	amyloid-beta binding|regulation of receptor recycling|ionotropic glutamate receptor activity|AMPA glutamate receptor activity|plasma membrane|ionotropic glutamate receptor complex|response to lithium ion|postsynaptic density|cell junction|PDZ domain binding|dendrite|asymmetric synapse|AMPA glutamate receptor complex|protein-containing complex|neuronal cell body|synaptic cleft|terminal bouton|dend…
ENSBGRG00000010479	233.9728838	64.7376329	403.2081347	6.234481965	2.640269689	1.74E-07	1.09E-05	Up	6.350889562	12.35281173	16.03161751	0.965739779	1.322941588	2.804081196	CCRL2	C-C motif chemokine receptor like 2 [Source:HGNC Symbol%3BAcc:HGNC:1612]	GO:0005737,GO:0005887,GO:0006935,GO:0006954,GO:0006955,GO:0007204,GO:0009897,GO:0016493,GO:0019722,GO:0019956,GO:0019957,GO:0048020,GO:0060326	cytoplasm|integral component of plasma membrane|chemotaxis|inflammatory response|immune response|positive regulation of cytosolic calcium ion concentration|external side of plasma membrane|C-C chemokine receptor activity|calcium-mediated signaling|chemokine binding|C-C chemokine binding|CCR chemokine receptor binding|cell chemotaxis
ENSBGRG00000010502	459.0922692	141.4136777	776.7708606	5.497932859	2.458889289	5.44E-06	0.00021124	Up	0.571541909	0.479078187	1.708352109	0.118410806	0.201115446	0.132562801	CD1E	CD1e molecule [Source:HGNC Symbol%3BAcc:HGNC:1638]	GO:0003964,GO:0006310,GO:0009036,GO:0032197,GO:0032199,GO:0046872,GO:0090305	RNA-directed DNA polymerase activity|DNA recombination|type II site-specific deoxyribonuclease activity|transposition, RNA-mediated|reverse transcription involved in RNA-mediated transposition|metal ion binding|nucleic acid phosphodiester bond hydrolysis
ENSBGRG00000010536	3379.977286	1936.519477	4823.435095	2.490682795	1.316541297	0.000409985	0.007725112	Up	1.561277652	3.944121706	1.863532542	1.175474004	0.719428031	0.778270188	FGF2	fibroblast growth factor 2 [Source:HGNC Symbol%3BAcc:HGNC:3676]
ENSBGRG00000010547	261.1848209	107.8165685	414.5530732	3.837868815	1.940305399	0.000674706	0.011264009	Up	4.647896925	4.773630634	2.09260676	1.7620553	0.329542706	0.698492295	NMB	neuromedin B [Source:HGNC Symbol%3BAcc:HGNC:7842]	GO:0005576,GO:0007218	extracellular region|neuropeptide signaling pathway	ko04080	Neuroactive ligand-receptor interaction
ENSBGRG00000010551	3346.951354	4669.219786	2024.682921	0.433616402	-1.205508766	0.000162295	0.003656198	Down	1.65274652	1.03972676	1.577523228	3.596003468	3.203113031	2.129977673	PPIP5K1	diphosphoinositol pentakisphosphate kinase 1 [Source:HGNC Symbol%3BAcc:HGNC:29023]	GO:0000827,GO:0000828,GO:0000829,GO:0000832,GO:0005524,GO:0005654,GO:0005829,GO:0005886,GO:0006020,GO:0032958,GO:0033857,GO:0052723,GO:0052724,GO:0102092	inositol-1,3,4,5,6-pentakisphosphate kinase activity|inositol hexakisphosphate kinase activity|inositol heptakisphosphate kinase activity|inositol hexakisphosphate 5-kinase activity|ATP binding|nucleoplasm|cytosol|plasma membrane|inositol metabolic process|inositol phosphate biosynthetic process|diphosphoinositol-pentakisphosphate kinase activity|inositol hexakisphosphate 1-kinase activity|inosit…	ko04070	Phosphatidylinositol signaling system
ENSBGRG00000010666	4031.619761	2558.302747	5504.936776	2.152021742	1.105692654	2.06E-08	1.65E-06	Up	4.987156597	5.785882165	4.781674963	2.152726521	2.318347806	2.029974745	TMEM184C	transmembrane protein 184C [Source:HGNC Symbol%3BAcc:HGNC:25587]	GO:0003964,GO:0006310,GO:0009036,GO:0032197,GO:0032199,GO:0046872,GO:0090305	RNA-directed DNA polymerase activity|DNA recombination|type II site-specific deoxyribonuclease activity|transposition, RNA-mediated|reverse transcription involved in RNA-mediated transposition|metal ion binding|nucleic acid phosphodiester bond hydrolysis
ENSBGRG00000010689	10.49276578	1.184902267	19.8006293	17.06015649	4.092558975	0.000876836	0.013861704	Up	0.06040778	0.06697035	0.039278056	0.002844098	0.005714214	0	TFAP2C	transcription factor AP-2 gamma [Source:HGNC Symbol%3BAcc:HGNC:11744]
ENSBGRG00000010725	292.9818942	182.4087052	403.5550833	2.214158786	1.146758687	0.003608234	0.039534984	Up	5.866594064	10.35124968	10.70230479	2.486863144	3.293132293	5.247078837	KNSTRN	kinetochore localized astrin (SPAG5) binding protein [Source:HGNC Symbol%3BAcc:HGNC:30767]	GO:0000070,GO:0000776,GO:0000777,GO:0000922,GO:0005634,GO:0005829,GO:0007051,GO:0007059,GO:0015630,GO:0035371,GO:0051301,GO:0051988,GO:0072686	mitotic sister chromatid segregation|kinetochore|condensed chromosome kinetochore|spindle pole|nucleus|cytosol|spindle organization|chromosome segregation|microtubule cytoskeleton|microtubule plus-end|cell division|regulation of attachment of spindle microtubules to kinetochore|mitotic spindle
ENSBGRG00000010766	11505.93117	21121.50026	1890.362076	0.089499161	-3.481982026	0.000726822	0.011983548	Down	6.11773163	4.755309565	2.379375732	15.75989651	94.53424813	15.17448697	INSIG1	insulin induced gene 1 [Source:HGNC Symbol%3BAcc:HGNC:6083]	GO:0006641,GO:0006695,GO:0010894,GO:0032933,GO:0032937,GO:0036316,GO:0042472,GO:0042474,GO:0042632,GO:0045599,GO:0045717,GO:0060021,GO:0060363,GO:0070862,GO:1901303	triglyceride metabolic process|cholesterol biosynthetic process|negative regulation of steroid biosynthetic process|SREBP signaling pathway|SREBP-SCAP-Insig complex|SREBP-SCAP complex retention in endoplasmic reticulum|inner ear morphogenesis|middle ear morphogenesis|cholesterol homeostasis|negative regulation of fat cell differentiation|negative regulation of fatty acid biosynthetic process|roof…
ENSBGRG00000010792	1555.662748	2579.25704	532.0684553	0.206239533	-2.277607193	7.85E-18	4.24E-15	Down	14.15588569	13.36875023	9.517477682	45.82220388	59.7015612	55.53799414	PTP4A2	protein tyrosine phosphatase 4A2 [Source:HGNC Symbol%3BAcc:HGNC:9635]	GO:0000226,GO:0000278,GO:0003924,GO:0005200,GO:0005525,GO:0005737,GO:0005874,GO:0007017	microtubule cytoskeleton organization|mitotic cell cycle|GTPase activity|structural constituent of cytoskeleton|GTP binding|cytoplasm|microtubule|microtubule-based process	ko04145,ko04210,ko04530,ko04540,ko05010,ko05016,ko05130	Phagosome|Apoptosis|Tight junction|Gap junction|Alzheimer disease|Huntington disease|Pathogenic Escherichia coli infection
ENSBGRG00000010808	40.23700487	67.32864569	13.14536406	0.194573552	-2.361612473	1.08E-05	0.000373297	Down	0.00321937	0.004256501	0.00160485	0.014641975	0.013074621	0.014103791	GTF2A1L	general transcription factor IIA subunit 1 like [Source:HGNC Symbol%3BAcc:HGNC:30727]	GO:0004964,GO:0005622,GO:0005886,GO:0005887,GO:0007189,GO:0007190,GO:0007200,GO:0008528,GO:0009755,GO:0022602,GO:0042700,GO:0045762,GO:0071373	luteinizing hormone receptor activity|intracellular|plasma membrane|integral component of plasma membrane|adenylate cyclase-activating G protein-coupled receptor signaling pathway|activation of adenylate cyclase activity|phospholipase C-activating G protein-coupled receptor signaling pathway|G protein-coupled peptide receptor activity|hormone-mediated signaling pathway|ovulation cycle process|lut…	ko04020,ko04024,ko04080,ko04913,ko04917	Calcium signaling pathway|cAMP signaling pathway|Neuroactive ligand-receptor interaction|Ovarian steroidogenesis|Prolactin signaling pathway
ENSBGRG00000010821	223.1970029	48.03539225	398.3586136	8.254234743	3.045134468	1.21E-13	3.41E-11	Up	0.271425085	0.271445118	0.239826223	0.049319946	0.016738358	0.021286979	KCNK3	potassium two pore domain channel subfamily K member 3 [Source:HGNC Symbol%3BAcc:HGNC:6278]	GO:0005216,GO:0005252,GO:0005267,GO:0005615,GO:0005886,GO:0005887,GO:0006813,GO:0007268,GO:0007420,GO:0008022,GO:0008083,GO:0022841,GO:0034220,GO:0042493,GO:0044548,GO:0051481,GO:0061337,GO:0071294,GO:0071456,GO:0071805,GO:0090102	ion channel activity|open rectifier potassium channel activity|potassium channel activity|extracellular space|plasma membrane|integral component of plasma membrane|potassium ion transport|chemical synaptic transmission|brain development|protein C-terminus binding|growth factor activity|potassium ion leak channel activity|ion transmembrane transport|response to drug|S100 protein binding|negative r…	ko04925,ko04927,ko04934	Aldosterone synthesis and secretion|Cortisol synthesis and secretion|Cushing syndrome
ENSBGRG00000010828	54.48752579	30.87819453	78.09685704	2.519367298	1.333061467	0.003576329	0.039285049	Up	0.017124855	0.019518692	0.012592467	0.007673432	0.00364014	0.006580926	ANKRD31	ankyrin repeat domain 31 [Source:HGNC Symbol%3BAcc:HGNC:26853]
ENSBGRG00000010851	262.2933767	388.9352175	135.6515358	0.348739383	-1.519778799	1.43E-07	9.10E-06	Down	0.041822778	0.062067076	0.040538913	0.154917002	0.106879767	0.113652805	MEGF9	multiple EGF like domains 9 [Source:HGNC Symbol%3BAcc:HGNC:3234]	GO:0005604,GO:0016021	basement membrane|integral component of membrane
ENSBGRG00000010852	16930.2977	23932.90324	9927.692163	0.414808875	-1.269481334	3.01E-06	0.000130171	Down	3.157981013	3.375506256	1.907358008	5.446020392	6.302711082	6.529370433	SULF1	sulfatase 1 [Source:HGNC Symbol%3BAcc:HGNC:20391]	GO:0003964,GO:0006310,GO:0009036,GO:0032197,GO:0032199,GO:0046872,GO:0090305	RNA-directed DNA polymerase activity|DNA recombination|type II site-specific deoxyribonuclease activity|transposition, RNA-mediated|reverse transcription involved in RNA-mediated transposition|metal ion binding|nucleic acid phosphodiester bond hydrolysis
ENSBGRG00000010859	113.3842592	64.73038555	162.0381329	2.505496302	1.325096408	0.004333669	0.045190987	Up	0.386006109	0.387149584	0.763229724	0.152293654	0.146480036	0.265629662	ABRACL	ABRA C-terminal like [Source:HGNC Symbol%3BAcc:HGNC:21230]	GO:0032970	regulation of actin filament-based process	ko05168	Herpes simplex virus 1 infection
ENSBGRG00000010880	184.9824904	91.49926568	278.4657152	3.039073842	1.603631729	0.003864224	0.041705136	Up	6.525266099	11.9650098	2.967914294	3.171993274	1.062167424	2.223893882	TCAP	titin-cap [Source:HGNC Symbol%3BAcc:HGNC:11610]	GO:0001756,GO:0003009,GO:0007512,GO:0008307,GO:0014898,GO:0030018,GO:0030240,GO:0030241,GO:0030674,GO:0030916,GO:0031432,GO:0035995,GO:0036122,GO:0044325,GO:0045214,GO:0048739,GO:0048769,GO:0051373,GO:0055003,GO:0055008,GO:0060048,GO:0070080	somitogenesis|skeletal muscle contraction|adult heart development|structural constituent of muscle|cardiac muscle hypertrophy in response to stress|Z disc|skeletal muscle thin filament assembly|skeletal muscle myosin thick filament assembly|protein binding, bridging|otic vesicle formation|titin binding|detection of muscle stretch|BMP binding|ion channel binding|sarcomere organization|cardiac musc…
ENSBGRG00000010951	1957.061956	3672.35729	241.7666217	0.06586588	-3.924324883	3.10E-12	6.69E-10	Down	0.051296751	0.022338253	0.142536563	1.008198332	0.867414194	1.164702411	SPRY4	sprouty RTK signaling antagonist 4 [Source:HGNC Symbol%3BAcc:HGNC:15533]	GO:0003964,GO:0006310,GO:0009036,GO:0032197,GO:0032199,GO:0046872,GO:0090305	RNA-directed DNA polymerase activity|DNA recombination|type II site-specific deoxyribonuclease activity|transposition, RNA-mediated|reverse transcription involved in RNA-mediated transposition|metal ion binding|nucleic acid phosphodiester bond hydrolysis
ENSBGRG00000010956	499.4296306	692.3753325	306.4839286	0.442503167	-1.176240314	0.000199383	0.004282571	Down	1.258018413	1.159322981	0.893477479	1.852994187	1.725354565	3.251557853	P3H4	prolyl 3-hydroxylase family member 4 (inactive) [Source:HGNC Symbol%3BAcc:HGNC:16946]	GO:0000795,GO:0005783,GO:0017185,GO:0030199,GO:0032964,GO:0046849,GO:1902494	synaptonemal complex|endoplasmic reticulum|peptidyl-lysine hydroxylation|collagen fibril organization|collagen biosynthetic process|bone remodeling|catalytic complex
ENSBGRG00000010967	661.4864593	1073.699863	249.2730552	0.232090528	-2.107240449	7.29E-11	1.13E-08	Down	0.227536376	0.173509027	0.160276572	0.680261994	0.915520731	0.563744653	HABP4	hyaluronan binding protein 4 [Source:HGNC Symbol%3BAcc:HGNC:17062]	GO:0002576,GO:0003723,GO:0005576,GO:0005634,GO:0005730,GO:0005737,GO:0005829,GO:0006397,GO:0008380,GO:0010494,GO:0015030,GO:0016528,GO:0016607,GO:0030017,GO:0033120,GO:0043392,GO:0045948,GO:0071260,GO:0097504	platelet degranulation|RNA binding|extracellular region|nucleus|nucleolus|cytoplasm|cytosol|mRNA processing|RNA splicing|cytoplasmic stress granule|Cajal body|sarcoplasm|nuclear speck|sarcomere|positive regulation of RNA splicing|negative regulation of DNA binding|positive regulation of translational initiation|cellular response to mechanical stimulus|Gemini of coiled bodies	ko04742	Taste transduction
ENSBGRG00000010970	22339.10496	32091.86934	12586.34058	0.392197483	-1.350347818	2.54E-16	1.07E-13	Down	4.094436314	3.971769939	3.774721648	8.815492178	9.047349384	9.44446829	ITGA6	integrin subunit alpha 6 [Source:HGNC Symbol%3BAcc:HGNC:6142]	GO:0005604,GO:0005886,GO:0005913,GO:0005925,GO:0007044,GO:0007160,GO:0007229,GO:0009897,GO:0009925,GO:0009986,GO:0010668,GO:0010811,GO:0022409,GO:0030056,GO:0030175,GO:0030198,GO:0030335,GO:0031581,GO:0031589,GO:0031668,GO:0031994,GO:0034676,GO:0035878,GO:0038132,GO:0042327,GO:0043065,GO:0043236,GO:0043547,GO:0043588,GO:0044877,GO:0045296,GO:0045944,GO:0046847,GO:0046872,GO:0048565,GO:0050873,GO:…	basement membrane|plasma membrane|cell-cell adherens junction|focal adhesion|cell-substrate junction assembly|cell-matrix adhesion|integrin-mediated signaling pathway|external side of plasma membrane|basal plasma membrane|cell surface|ectodermal cell differentiation|positive regulation of cell-substrate adhesion|positive regulation of cell-cell adhesion|hemidesmosome|filopodium|extracellular matr…	ko05168	Herpes simplex virus 1 infection
ENSBGRG00000011004	4051.159832	2418.239045	5684.080619	2.350444641	1.232933702	1.85E-06	8.70E-05	Up	0.325447774	0.490008381	0.425979327	0.205227284	0.143261614	0.130733583	ARHGAP10	Rho GTPase activating protein 10 [Source:HGNC Symbol%3BAcc:HGNC:26099]	GO:0005634,GO:0005737	nucleus|cytoplasm
ENSBGRG00000011030	656.04771	253.1812644	1058.914156	4.182783274	2.064463248	1.08E-07	7.24E-06	Up	0.594476049	0.64268605	0.805559771	0.198176329	0.165462862	0.076849212	HPGD	15-hydroxyprostaglandin dehydrogenase [Source:HGNC Symbol%3BAcc:HGNC:5154]	GO:0003964,GO:0006310,GO:0009036,GO:0032197,GO:0032199,GO:0046872,GO:0090305	RNA-directed DNA polymerase activity|DNA recombination|type II site-specific deoxyribonuclease activity|transposition, RNA-mediated|reverse transcription involved in RNA-mediated transposition|metal ion binding|nucleic acid phosphodiester bond hydrolysis
ENSBGRG00000011056	211.7539106	86.78602663	336.7217945	3.879942133	1.956035136	0.003621309	0.039602912	Up	0.071049871	0.126806032	0.441227228	0.048249464	0.027510091	0.078440636	LPXN	leupaxin [Source:HGNC Symbol%3BAcc:HGNC:14061]	GO:0002102,GO:0003712,GO:0005634,GO:0005737,GO:0005829,GO:0005886,GO:0005925,GO:0007155,GO:0007162,GO:0007165,GO:0016020,GO:0016607,GO:0033628,GO:0042995,GO:0046872,GO:0048471,GO:0050859,GO:0065003	podosome|transcription coregulator activity|nucleus|cytoplasm|cytosol|plasma membrane|focal adhesion|cell adhesion|negative regulation of cell adhesion|signal transduction|membrane|nuclear speck|regulation of cell adhesion mediated by integrin|cell projection|metal ion binding|perinuclear region of cytoplasm|negative regulation of B cell receptor signaling pathway|protein-containing complex assem…
ENSBGRG00000011108	1093.900931	1598.514203	589.2876588	0.368643335	-1.439702421	0.002291257	0.028734538	Down	0.181214651	0.152656273	0.143590307	0.161830578	0.328459385	0.688284789	PIR	pirin [Source:HGNC Symbol%3BAcc:HGNC:30048]	GO:0000083,GO:0000122,GO:0000977,GO:0000981,GO:0001077,GO:0001078,GO:0008134,GO:0043565,GO:0045944,GO:0046983,GO:0051726,GO:0071339,GO:0090575	regulation of transcription involved in G1/S transition of mitotic cell cycle|negative regulation of transcription by RNA polymerase II|RNA polymerase II regulatory region sequence-specific DNA binding|DNA-binding transcription factor activity, RNA polymerase II-specific|proximal promoter DNA-binding transcription activator activity, RNA polymerase II-specific|proximal promoter DNA-binding transc…
ENSBGRG00000011115	1968.262462	1298.436061	2638.088862	2.03194801	1.02286349	0.004292492	0.044869919	Up	3.033593462	1.960124611	1.575738178	0.733669438	1.224975172	0.927040271	SLC25A33	solute carrier family 25 member 33 [Source:HGNC Symbol%3BAcc:HGNC:29681]	GO:0000002,GO:0002082,GO:0005743,GO:0006390,GO:0006864,GO:0007005,GO:0008284,GO:0015218,GO:0016021,GO:0030307,GO:0031930,GO:0031966,GO:0032869,GO:0034551,GO:0051881,GO:0071156,GO:1903426,GO:1990314,GO:1990519	mitochondrial genome maintenance|regulation of oxidative phosphorylation|mitochondrial inner membrane|mitochondrial transcription|pyrimidine nucleotide transport|mitochondrion organization|positive regulation of cell proliferation|pyrimidine nucleotide transmembrane transporter activity|integral component of membrane|positive regulation of cell growth|mitochondria-nucleus signaling pathway|mitoch…
ENSBGRG00000011187	3596.702712	1175.880985	6017.524439	5.117641239	2.355479014	0.000144052	0.00330993	Up	2.871405777	4.701281889	20.37186932	1.513925226	1.455005445	2.069616682	SRGN	serglycin [Source:HGNC Symbol%3BAcc:HGNC:9361]	GO:0003964,GO:0006310,GO:0009036,GO:0032197,GO:0032199,GO:0046872,GO:0090305	RNA-directed DNA polymerase activity|DNA recombination|type II site-specific deoxyribonuclease activity|transposition, RNA-mediated|reverse transcription involved in RNA-mediated transposition|metal ion binding|nucleic acid phosphodiester bond hydrolysis
ENSBGRG00000011191	2933.063255	4438.628999	1427.497511	0.321602161	-1.636650992	0.000831736	0.013307009	Down	2.954516695	3.048518713	2.773141843	13.46701542	8.529501461	2.684533123	TEX14	testis expressed 14%2C intercellular bridge forming factor [Source:HGNC Symbol%3BAcc:HGNC:11737]	GO:0000281,GO:0000287,GO:0000921,GO:0003924,GO:0005525,GO:0005654,GO:0005739,GO:0005940,GO:0007286,GO:0007420,GO:0008021,GO:0015630,GO:0017157,GO:0030382,GO:0031105,GO:0031398,GO:0031514,GO:0032160,GO:0032947,GO:0036126,GO:0042803,GO:0042995,GO:0043065,GO:0043209,GO:0048240,GO:0051260,GO:0060271,GO:0097227,GO:2001244	mitotic cytokinesis|magnesium ion binding|septin ring assembly|GTPase activity|GTP binding|nucleoplasm|mitochondrion|septin ring|spermatid development|brain development|synaptic vesicle|microtubule cytoskeleton|regulation of exocytosis|sperm mitochondrion organization|septin complex|positive regulation of protein ubiquitination|motile cilium|septin filament array|protein-containing complex scaffo…	ko04210,ko04215	Apoptosis|Apoptosis - multiple species
ENSBGRG00000011195	1032.124675	1426.262912	637.9864387	0.447177646	-1.161080025	0.002107198	0.026950612	Down	0.346482967	0.391594649	0.22342042	0.9993421	0.351855462	0.632508892	CDH11	cadherin 11 [Source:HGNC Symbol%3BAcc:HGNC:1750]	GO:0001501,GO:0001503,GO:0005509,GO:0005737,GO:0005886,GO:0005913,GO:0007043,GO:0007155,GO:0007156,GO:0008092,GO:0009986,GO:0016021,GO:0016339,GO:0016342,GO:0021957,GO:0034332,GO:0042803,GO:0044331,GO:0045296,GO:0050804,GO:0070062,GO:0098609,GO:0098685,GO:0098978	skeletal system development|ossification|calcium ion binding|cytoplasm|plasma membrane|cell-cell adherens junction|cell-cell junction assembly|cell adhesion|homophilic cell adhesion via plasma membrane adhesion molecules|cytoskeletal protein binding|cell surface|integral component of membrane|calcium-dependent cell-cell adhesion via plasma membrane cell adhesion molecules|catenin complex|corticos…
ENSBGRG00000011196	55.91984291	97.59125648	14.24842933	0.145315192	-2.782742556	0.000188992	0.004092227	Down	0.004857669	0.000509729	0.0026906	0.02454789	0.015070107	0.011407966	APBA2	amyloid beta precursor protein binding family A member 2 [Source:HGNC Symbol%3BAcc:HGNC:579]	GO:0005634,GO:0005737	nucleus|cytoplasm
ENSBGRG00000011215	3753.085879	2486.852486	5019.319272	2.018137597	1.013024541	1.67E-05	0.000543332	Up	16.69059403	15.78049564	11.16911373	7.088775834	5.06501677	7.584604093	KLF11	Kruppel like factor 11 [Source:HGNC Symbol%3BAcc:HGNC:11811]	GO:0000083,GO:0000122,GO:0000981,GO:0003700,GO:0005634,GO:0005654,GO:0005829,GO:0005925,GO:0006357,GO:0006366,GO:0006915,GO:0008285,GO:0016604,GO:0043065,GO:0044212,GO:0046872,GO:1901653	regulation of transcription involved in G1/S transition of mitotic cell cycle|negative regulation of transcription by RNA polymerase II|DNA-binding transcription factor activity, RNA polymerase II-specific|DNA-binding transcription factor activity|nucleus|nucleoplasm|cytosol|focal adhesion|regulation of transcription by RNA polymerase II|transcription by RNA polymerase II|apoptotic process|negati…
ENSBGRG00000011222	233.4052594	105.0160411	361.7944778	3.448298659	1.785884732	0.000168903	0.003770631	Up	0.157604341	0.396908747	0.316756128	0.045511001	0.066129518	0.116805697	CASS4	Cas scaffold protein family member 4 [Source:HGNC Symbol%3BAcc:HGNC:15878]	GO:0005737,GO:0005856,GO:0005925,GO:0007155,GO:0016477,GO:0030335,GO:0061098,GO:0090527,GO:1900026	cytoplasm|cytoskeleton|focal adhesion|cell adhesion|cell migration|positive regulation of cell migration|positive regulation of protein tyrosine kinase activity|actin filament reorganization|positive regulation of substrate adhesion-dependent cell spreading
ENSBGRG00000011225	2518.304943	4169.016802	867.5930852	0.208134821	-2.264409748	6.77E-05	0.001805892	Down	0.30553118	0.337372388	0.649842237	1.013428055	3.431042974	0.960256544	AACS	acetoacetyl-CoA synthetase [Source:HGNC Symbol%3BAcc:HGNC:21298]	GO:0001889,GO:0005524,GO:0005829,GO:0006631,GO:0007584,GO:0010243,GO:0014070,GO:0014074,GO:0030729,GO:0032024,GO:0034201,GO:0042493,GO:0042594,GO:0045471,GO:0047760,GO:0050872,GO:0060612,GO:0071333,GO:0071394,GO:0071397	liver development|ATP binding|cytosol|fatty acid metabolic process|response to nutrient|response to organonitrogen compound|response to organic cyclic compound|response to purine-containing compound|acetoacetate-CoA ligase activity|positive regulation of insulin secretion|response to oleic acid|response to drug|response to starvation|response to ethanol|butyrate-CoA ligase activity|white fat cell…	ko04742	Taste transduction
ENSBGRG00000011277	6.871444282	13.47553441	0.267354154	0.023117077	-5.434897195	0.001819711	0.024112571	Down	0	0	0.015564013	0.081142543	0.366811637	0.259162265	OR52E2	olfactory receptor family 52 subfamily E member 2 [Source:HGNC Symbol%3BAcc:HGNC:14769]	GO:0005344,GO:0005833,GO:0019825,GO:0020037,GO:0031721,GO:0031838,GO:0042744,GO:0043177,GO:0046872,GO:0051291,GO:0098869	oxygen carrier activity|hemoglobin complex|oxygen binding|heme binding|hemoglobin alpha binding|haptoglobin-hemoglobin complex|hydrogen peroxide catabolic process|organic acid binding|metal ion binding|protein heterooligomerization|cellular oxidant detoxification	ko05143,ko05144	African trypanosomiasis|Malaria
ENSBGRG00000011283	18.97094211	1.892890886	36.04899333	18.94425777	4.243688711	0.000586792	0.010063563	Up	0.969334413	0.308959227	0.110735982	0.039362655	0.026361802	0	SLPI	secretory leukocyte peptidase inhibitor [Source:HGNC Symbol%3BAcc:HGNC:11092]	GO:0004867,GO:0005615,GO:0006955,GO:0019731,GO:0032496,GO:0045087	serine-type endopeptidase inhibitor activity|extracellular space|immune response|antibacterial humoral response|response to lipopolysaccharide|innate immune response
ENSBGRG00000011285	33.19712818	15.58773221	50.80652415	3.272870841	1.71055667	0.003932313	0.042176561	Up	0.013879972	0.013524311	0.00842012	0.001908611	0.003834683	0.00406396	PAK5	p21 (RAC1) activated kinase 5 [Source:HGNC Symbol%3BAcc:HGNC:15916]	GO:0003964,GO:0006310,GO:0009036,GO:0032197,GO:0032199,GO:0046872,GO:0090305	RNA-directed DNA polymerase activity|DNA recombination|type II site-specific deoxyribonuclease activity|transposition, RNA-mediated|reverse transcription involved in RNA-mediated transposition|metal ion binding|nucleic acid phosphodiester bond hydrolysis	ko04012,ko04014,ko04360,ko04510,ko04660,ko04810,ko05170,ko05211	ErbB signaling pathway|Ras signaling pathway|Axon guidance|Focal adhesion|T cell receptor signaling pathway|Regulation of actin cytoskeleton|Human immunodeficiency virus 1 infection|Renal cell carcinoma
ENSBGRG00000011370	765.8976079	1209.110527	322.6846893	0.266779056	-1.906282684	3.72E-08	2.80E-06	Down	0.948965249	1.169489419	0.582657898	4.164093071	2.745274268	2.242173059	IL17RE	interleukin 17 receptor E [Source:HGNC Symbol%3BAcc:HGNC:18439]	GO:0005576,GO:0005737,GO:0005886,GO:0006954,GO:0016021,GO:0030368,GO:0097400	extracellular region|cytoplasm|plasma membrane|inflammatory response|integral component of membrane|interleukin-17 receptor activity|interleukin-17-mediated signaling pathway	ko04060,ko04657	Cytokine-cytokine receptor interaction|IL-17 signaling pathway
ENSBGRG00000011379	162.7745165	65.41106989	260.137963	3.982692528	1.993744105	0.003152638	0.03576785	Up	0.096603103	0.191586161	0.59303817	0.038356767	0.075896786	0.086621956	JARID2	jumonji and AT-rich interaction domain containing 2 [Source:HGNC Symbol%3BAcc:HGNC:6196]
ENSBGRG00000011452	129.4808342	194.6111987	64.35046975	0.330751692	-1.596179558	0.000748565	0.0122665	Down	0.033592902	0.030118647	0.023670513	0.047888723	0.117031404	0.067652041	SLC28A1	solute carrier family 28 member 1 [Source:HGNC Symbol%3BAcc:HGNC:11001]	GO:0005337,GO:0005415,GO:0005887,GO:0015389,GO:1901642	nucleoside transmembrane transporter activity|nucleoside:sodium symporter activity|integral component of plasma membrane|pyrimidine- and adenine-specific:sodium symporter activity|nucleoside transmembrane transport
ENSBGRG00000011457	194.0776634	281.3769938	106.778333	0.37951306	-1.397778561	0.000460274	0.008460719	Down	0.101643276	0.057594852	0.115525321	0.193718369	0.170721181	0.302797679	CNTF	ciliary neurotrophic factor [Source:HGNC Symbol%3BAcc:HGNC:2169]	GO:0005634,GO:0005737	nucleus|cytoplasm
ENSBGRG00000011492	1330.249617	553.5762	2106.923034	3.805717288	1.928168393	0.000264258	0.005461853	Up	6.799702827	7.898531406	1.383847586	1.50646823	1.160756616	1.129236448	SULT1C4	sulfotransferase family 1C member 4 [Source:HGNC Symbol%3BAcc:HGNC:11457]			ko04742	Taste transduction
ENSBGRG00000011503	610.8311919	266.863356	954.7990277	3.576875508	1.838699907	0.000399589	0.007574089	Up	0.887308566	0.676915019	2.294704204	0.435991187	0.171567549	0.40504243	UCN3	urocortin 3 [Source:HGNC Symbol%3BAcc:HGNC:17781]	GO:0005634,GO:0005737	nucleus|cytoplasm
ENSBGRG00000011532	2293.267748	1324.367962	3262.167533	2.46335627	1.300625297	2.20E-07	1.35E-05	Up	10.68507232	12.75304101	7.43550594	3.599040786	3.817791503	3.848689524	FAM210B	family with sequence similarity 210 member B [Source:HGNC Symbol%3BAcc:HGNC:16102]	GO:0005741,GO:0016021,GO:0031224,GO:0043249,GO:0045648,GO:0071392	mitochondrial outer membrane|integral component of membrane|intrinsic component of membrane|erythrocyte maturation|positive regulation of erythrocyte differentiation|cellular response to estradiol stimulus
ENSBGRG00000011535	1384.77067	2760.189762	9.351577718	0.003372378	-8.212017876	1.68E-08	1.40E-06	Down	0.014605123	0.0005305	0.001400121	0.930076833	0.318980268	3.396064418	SLC2A5	solute carrier family 2 member 5 [Source:HGNC Symbol%3BAcc:HGNC:11010]	GO:0005634,GO:0005737	nucleus|cytoplasm
ENSBGRG00000011560	162.8102467	90.91625778	234.7042356	2.584542448	1.369908897	0.000684257	0.011377611	Up	6.209738992	4.901627826	6.179538141	1.229459181	1.915638697	2.938411498	TOR4A	torsin family 4 member A [Source:HGNC Symbol%3BAcc:HGNC:25981]	GO:0002576,GO:0005524,GO:0005576,GO:0016021,GO:0031093	platelet degranulation|ATP binding|extracellular region|integral component of membrane|platelet alpha granule lumen
ENSBGRG00000011563	3342.333974	6598.126067	86.54188004	0.013110221	-6.253164187	6.68E-29	1.15E-25	Down	0.020823098	0.017319838	0.014602227	0.378986544	0.866595343	2.432793548	EIF1	eukaryotic translation initiation factor 1 [Source:HGNC Symbol%3BAcc:HGNC:3249]	GO:0005198,GO:0005737,GO:0005882	structural molecule activity|cytoplasm|intermediate filament	ko04915,ko05150	Estrogen signaling pathway|Staphylococcus aureus infection
ENSBGRG00000011608	656.0508126	366.5104077	945.5912176	2.580003079	1.367372787	0.001133669	0.016883778	Up	11.58961951	11.96563376	28.56847452	6.907296531	4.436340249	7.353769207	UGT2A1	UDP glucuronosyltransferase family 2 member A1 complex locus [Source:HGNC Symbol%3BAcc:HGNC:12542]	GO:0005543,GO:0005770,GO:0005829,GO:0006699,GO:0008203,GO:0008289,GO:0015248,GO:0015485,GO:0016020,GO:0016192,GO:0019886,GO:0032934,GO:0043231,GO:0070062	phospholipid binding|late endosome|cytosol|bile acid biosynthetic process|cholesterol metabolic process|lipid binding|sterol transporter activity|cholesterol binding|membrane|vesicle-mediated transport|antigen processing and presentation of exogenous peptide antigen via MHC class II|sterol binding|intracellular membrane-bounded organelle|extracellular exosome
ENSBGRG00000011665	1355.28796	2092.751079	617.8248401	0.295266284	-1.759911466	5.77E-08	4.12E-06	Down	0.586544543	0.696676752	0.593944832	1.721201002	2.547074826	1.371053879	SLC2A1	solute carrier family 2 member 1 [Source:HGNC Symbol%3BAcc:HGNC:11005]	GO:0005355,GO:0005887,GO:0030864,GO:0042470,GO:0043621,GO:0065003,GO:1904659	glucose transmembrane transporter activity|integral component of plasma membrane|cortical actin cytoskeleton|melanosome|protein self-association|protein-containing complex assembly|glucose transmembrane transport	ko04066,ko04911,ko04919,ko04920,ko04922,ko04931,ko04976,ko05166,ko05200,ko05211,ko05230	HIF-1 signaling pathway|Insulin secretion|Thyroid hormone signaling pathway|Adipocytokine signaling pathway|Glucagon signaling pathway|Insulin resistance|Bile secretion|Human T-cell leukemia virus 1 infection|Pathways in cancer|Renal cell carcinoma|Central carbon metabolism in cancer
ENSBGRG00000011667	28.63692598	46.55469069	10.71916127	0.229564861	-2.123026267	0.002503842	0.030462547	Down	0.197795089	0.202363123	0.164334193	1.053090639	0.251028916	0.988141137	ELL2	elongation factor for RNA polymerase II 2 [Source:HGNC Symbol%3BAcc:HGNC:17064]	GO:0003964,GO:0006310,GO:0009036,GO:0032197,GO:0032199,GO:0046872,GO:0090305	RNA-directed DNA polymerase activity|DNA recombination|type II site-specific deoxyribonuclease activity|transposition, RNA-mediated|reverse transcription involved in RNA-mediated transposition|metal ion binding|nucleic acid phosphodiester bond hydrolysis
ENSBGRG00000011673	170.1703913	35.11783738	305.2229453	8.702607729	3.121447768	0.001193707	0.017509389	Up	0.095068372	0.366034766	3.031835846	0.079190336	0.155127493	0.130678993	SIRPB2	signal regulatory protein beta 2 [Source:HGNC Symbol%3BAcc:HGNC:16247]	GO:0005886,GO:0016021	plasma membrane|integral component of membrane
ENSBGRG00000011727	1230.264092	562.830838	1897.697346	3.370779114	1.753082091	4.94E-15	1.71E-12	Up	9.543665932	8.861153369	6.593369272	2.566915429	1.986686847	2.181515466	ABHD1	abhydrolase domain containing 1 [Source:HGNC Symbol%3BAcc:HGNC:17553]	GO:0016021,GO:0016298,GO:0034338,GO:0044255,GO:0047372,GO:0051792,GO:0051793	integral component of membrane|lipase activity|short-chain carboxylesterase activity|cellular lipid metabolic process|acylglycerol lipase activity|medium-chain fatty acid biosynthetic process|medium-chain fatty acid catabolic process
ENSBGRG00000011773	11.6406065	0	23.28121301	110.0653807	6.782216953	1.52E-05	0.000501888	Up	0.016287639	0.015381967	0.00634325	0	0	0	PNPLA1	patatin like phospholipase domain containing 1 [Source:HGNC Symbol%3BAcc:HGNC:21246]	GO:0005634,GO:0005737	nucleus|cytoplasm
ENSBGRG00000011800	3653.659289	2383.329818	4923.98876	2.066029069	1.046860553	0.00262994	0.031557458	Up	7.296427526	6.51348979	3.352056158	2.586963339	2.878211361	1.959921487	KLHL25	kelch like family member 25 [Source:HGNC Symbol%3BAcc:HGNC:25732]	GO:0005737,GO:0005829,GO:0006446,GO:0006511,GO:0016567,GO:0031463,GO:0043687	cytoplasm|cytosol|regulation of translational initiation|ubiquitin-dependent protein catabolic process|protein ubiquitination|Cul3-RING ubiquitin ligase complex|post-translational protein modification
ENSBGRG00000011824	237.0757087	322.2898556	151.8615618	0.471186896	-1.085628678	0.001377265	0.019554448	Down	0.7787387	1.132573096	0.621119871	1.832726169	1.722510171	1.256901287	B4GALNT1	beta-1%2C4-N-acetyl-galactosaminyltransferase 1 [Source:HGNC Symbol%3BAcc:HGNC:4117]			ko00604	Glycosphingolipid biosynthesis - ganglio series
ENSBGRG00000011835	839.1016451	246.7894371	1431.413853	5.799651049	2.535966099	7.09E-09	6.63E-07	Up	3.670709456	2.42278157	1.061173527	0.426610894	0.380944224	0.304593057	FZD8	frizzled class receptor 8 [Source:HGNC Symbol%3BAcc:HGNC:4046]	GO:0005634,GO:0005737	nucleus|cytoplasm
ENSBGRG00000011854	98.6076111	180.0572413	17.15798088	0.095182072	-3.393166322	0.000753411	0.012283782	Down	0.003177471	0.003300867	0.002243949	0.076041977	0.001555448	0.009524372	COL4A3	collagen type IV alpha 3 chain [Source:HGNC Symbol%3BAcc:HGNC:2204]	GO:0003964,GO:0004519,GO:0006310,GO:0046872	RNA-directed DNA polymerase activity|endonuclease activity|DNA recombination|metal ion binding
ENSBGRG00000011874	3155.633747	1682.603222	4628.664272	2.751437727	1.460185677	9.53E-09	8.52E-07	Up	0.801206386	0.949087902	1.125266715	0.263302024	0.341503842	0.336970026	PEPD	peptidase D [Source:HGNC Symbol%3BAcc:HGNC:8840]	GO:0005634,GO:0005737	nucleus|cytoplasm
ENSBGRG00000011996	302.0157606	162.9047027	441.1268185	2.704404942	1.435311188	1.69E-08	1.40E-06	Up	3.897318784	4.222343747	3.763662512	1.54379682	0.936020981	1.546330979	IFI6	interferon alpha inducible protein 6 [Source:HGNC Symbol%3BAcc:HGNC:4054]	GO:0001836,GO:0005739,GO:0005743,GO:0006915,GO:0016021,GO:0042058,GO:0043066,GO:0043154,GO:0045087,GO:0051607,GO:0051902,GO:0072593,GO:0097190,GO:0097193,GO:0098586,GO:2001240	release of cytochrome c from mitochondria|mitochondrion|mitochondrial inner membrane|apoptotic process|integral component of membrane|regulation of epidermal growth factor receptor signaling pathway|negative regulation of apoptotic process|negative regulation of cysteine-type endopeptidase activity involved in apoptotic process|innate immune response|defense response to virus|negative regulation …
ENSBGRG00000012032	61.28150355	113.697614	8.865393093	0.077753336	-3.68495162	0.000876711	0.013861704	Down	0.000756887	0.001429601	0	0.012867974	0.001152711	0.011954543	DSCAM	DS cell adhesion molecule [Source:HGNC Symbol%3BAcc:HGNC:3039]	GO:0005634,GO:0005737	nucleus|cytoplasm
ENSBGRG00000012099	18026.11837	10927.91014	25124.32661	2.299085572	1.201060164	0.000105949	0.002626528	Up	0.858629982	1.049493414	1.072117716	0.360460717	0.246299158	0.586760862	LAMA2	laminin subunit alpha 2 [Source:HGNC Symbol%3BAcc:HGNC:6482]	GO:0003964,GO:0004519,GO:0006310,GO:0046872	RNA-directed DNA polymerase activity|endonuclease activity|DNA recombination|metal ion binding
ENSBGRG00000012122	638.513378	378.6855096	898.3412464	2.372698277	1.246528653	0.003606439	0.039534984	Up	0.635026996	0.852405943	1.895012008	0.489343709	0.3893847	0.427746931	MR1	major histocompatibility complex%2C class I-related [Source:HGNC Symbol%3BAcc:HGNC:4975]	GO:0002367,GO:0002474,GO:0005783,GO:0005886,GO:0006955,GO:0016021,GO:0032611,GO:0032620,GO:0042612,GO:0045087,GO:0050829	cytokine production involved in immune response|antigen processing and presentation of peptide antigen via MHC class I|endoplasmic reticulum|plasma membrane|immune response|integral component of membrane|interleukin-1 beta production|interleukin-17 production|MHC class I protein complex|innate immune response|defense response to Gram-negative bacterium
ENSBGRG00000012160	1049.181564	596.3916086	1501.971518	2.518309902	1.332455831	2.67E-08	2.07E-06	Up	15.86050541	21.34770906	22.3303646	7.598958195	5.553022126	8.462427936	HMGB2	high mobility group box 2 [Source:HGNC Symbol%3BAcc:HGNC:5000]	GO:0000400,GO:0000790,GO:0000793,GO:0001158,GO:0002437,GO:0003677,GO:0003690,GO:0003697,GO:0005615,GO:0005623,GO:0005634,GO:0005737,GO:0006265,GO:0006310,GO:0006334,GO:0006338,GO:0006357,GO:0006935,GO:0007283,GO:0007289,GO:0008134,GO:0008144,GO:0008301,GO:0008584,GO:0010628,GO:0010629,GO:0019904,GO:0032392,GO:0032496,GO:0042493,GO:0043388,GO:0044378,GO:0045087,GO:0045089,GO:0045944,GO:0048471,GO:…	four-way junction DNA binding|nuclear chromatin|condensed chromosome|enhancer sequence-specific DNA binding|inflammatory response to antigenic stimulus|DNA binding|double-stranded DNA binding|single-stranded DNA binding|extracellular space|cell|nucleus|cytoplasm|DNA topological change|DNA recombination|nucleosome assembly|chromatin remodeling|regulation of transcription by RNA polymerase II|chemo…
ENSBGRG00000012192	148.3327629	40.58963643	256.0758894	6.279082272	2.650553715	8.44E-07	4.42E-05	Up	0.020019362	0.016480905	0.011250104	0.004424189	0.001015869	0.001614912	NTRK3	neurotrophic receptor tyrosine kinase 3 [Source:HGNC Symbol%3BAcc:HGNC:8033]
ENSBGRG00000012212	552.9215803	347.3504384	758.4927223	2.184103538	1.127041249	3.52E-06	0.000147095	Up	0.189932301	0.222825802	0.206437558	0.099099742	0.087873627	0.068961587	WARS2	tryptophanyl tRNA synthetase 2%2C mitochondrial [Source:HGNC Symbol%3BAcc:HGNC:12730]	GO:0003964,GO:0006310,GO:0009036,GO:0032197,GO:0032199,GO:0046872,GO:0090305	RNA-directed DNA polymerase activity|DNA recombination|type II site-specific deoxyribonuclease activity|transposition, RNA-mediated|reverse transcription involved in RNA-mediated transposition|metal ion binding|nucleic acid phosphodiester bond hydrolysis
ENSBGRG00000012218	60.62216379	94.65066283	26.59366475	0.279485226	-1.839156073	0.002022193	0.026081017	Down	0.683563885	0.295879118	0.224803933	2.004752235	0.944994245	1.001495689	FAM167B	family with sequence similarity 167 member B [Source:HGNC Symbol%3BAcc:HGNC:28133]
ENSBGRG00000012225	28.4200451	5.100743462	51.73934674	10.01647516	3.324303002	0.001942949	0.025280276	Up	0.589547787	0.357921057	0.049981049	0.0651437	0.006544167	0.020806334	FAM170A	family with sequence similarity 170 member A [Source:HGNC Symbol%3BAcc:HGNC:27963]	GO:0003677,GO:0005634,GO:0006366,GO:0045893,GO:0046872	DNA binding|nucleus|transcription by RNA polymerase II|positive regulation of transcription, DNA-templated|metal ion binding
ENSBGRG00000012245	257.9514511	75.70306036	440.1998418	5.817629245	2.540431357	0.000573326	0.0098966	Up	0.031714962	0.060177698	0.310395312	0.017329254	0.018991112	0.027506348	MARCHF7	membrane associated ring-CH-type finger 7 [Source:HGNC Symbol%3BAcc:HGNC:17393]
ENSBGRG00000012269	745.275933	1034.635481	455.9163848	0.440871802	-1.181568888	3.05E-05	0.000896873	Down	0.701546937	0.695014877	1.092874864	1.746541423	1.745177762	1.635429757	TIGAR	TP53 induced glycolysis regulatory phosphatase [Source:HGNC Symbol%3BAcc:HGNC:1185]	GO:0002931,GO:0004083,GO:0004331,GO:0005634,GO:0005737,GO:0005739,GO:0005741,GO:0005829,GO:0006003,GO:0006914,GO:0006915,GO:0006974,GO:0009410,GO:0010332,GO:0010666,GO:0030388,GO:0043069,GO:0043456,GO:0045739,GO:0045820,GO:0060576,GO:0071279,GO:0071456,GO:1901215,GO:1901525,GO:1902153,GO:1903301,GO:1904024,GO:2000378	response to ischemia|bisphosphoglycerate 2-phosphatase activity|fructose-2,6-bisphosphate 2-phosphatase activity|nucleus|cytoplasm|mitochondrion|mitochondrial outer membrane|cytosol|fructose 2,6-bisphosphate metabolic process|autophagy|apoptotic process|cellular response to DNA damage stimulus|response to xenobiotic stimulus|response to gamma radiation|positive regulation of cardiac muscle cell a…	ko00051,ko05230	Fructose and mannose metabolism|Central carbon metabolism in cancer
ENSBGRG00000012281	233.0261746	327.4214353	138.6309139	0.422947283	-1.241450242	0.002324703	0.028981636	Down	0.587181345	0.31053749	0.25368105	0.70084325	0.922644823	0.824369037	P2RX6	purinergic receptor P2X 6 [Source:HGNC Symbol%3BAcc:HGNC:8538]
ENSBGRG00000012288	66.25679792	103.0426751	29.47092072	0.284884138	-1.811552798	0.004766761	0.048736603	Down	0.022462285	0.006112299	0.006958843	0.0272098	0.031475814	0.055303657	CRMP1	collapsin response mediator protein 1 [Source:HGNC Symbol%3BAcc:HGNC:2365]	GO:0000226,GO:0005813,GO:0005819,GO:0005829,GO:0006139,GO:0007399,GO:0007411,GO:0010977,GO:0016810,GO:0030496,GO:0031005,GO:1904530	microtubule cytoskeleton organization|centrosome|spindle|cytosol|nucleobase-containing compound metabolic process|nervous system development|axon guidance|negative regulation of neuron projection development|hydrolase activity, acting on carbon-nitrogen (but not peptide) bonds|midbody|filamin binding|negative regulation of actin filament binding
ENSBGRG00000012337	55.88605145	82.61370752	29.15839537	0.354385279	-1.49660942	0.001054406	0.016023815	Down	0.008380847	0.010792952	0.016141646	0.030113938	0.031494902	0.028986149	LAMC2	laminin subunit gamma 2 [Source:HGNC Symbol%3BAcc:HGNC:6493]	GO:0005201,GO:0005576,GO:0005607,GO:0005615,GO:0005938,GO:0007155,GO:0008201,GO:0008284,GO:0008544,GO:0016020,GO:0030198,GO:0030335,GO:0031581,GO:0048471,GO:0048731,GO:0062023,GO:0070831	extracellular matrix structural constituent|extracellular region|laminin-2 complex|extracellular space|cell cortex|cell adhesion|heparin binding|positive regulation of cell proliferation|epidermis development|membrane|extracellular matrix organization|positive regulation of cell migration|hemidesmosome assembly|perinuclear region of cytoplasm|system development|collagen-containing extracellular m…	ko04151,ko04510,ko04512,ko05145,ko05146,ko05165,ko05200,ko05222	PI3K-Akt signaling pathway|Focal adhesion|ECM-receptor interaction|Toxoplasmosis|Amoebiasis|Human papillomavirus infection|Pathways in cancer|Small cell lung cancer
ENSBGRG00000012388	9.942332325	19.56677267	0.317891984	0.01591502	-5.973467198	0.000550441	0.009587671	Down	0.005999197	0	0	0.019489192	0.182731151	0.124493588	KRT13	keratin 13 [Source:HGNC Symbol%3BAcc:HGNC:6415]	GO:0005198,GO:0007010,GO:0009314,GO:0043587,GO:0045095,GO:0045111,GO:0070062,GO:0071300	structural molecule activity|cytoskeleton organization|response to radiation|tongue morphogenesis|keratin filament|intermediate filament cytoskeleton|extracellular exosome|cellular response to retinoic acid	ko04915,ko05150	Estrogen signaling pathway|Staphylococcus aureus infection
ENSBGRG00000012402	16.09724629	30.23853666	1.955955924	0.065406606	-3.934419832	0.000816553	0.013080305	Down	0.00261767	0.004944229	0.008699359	0.048188482	0.014237912	0.175034723	HAO2	hydroxyacid oxidase 2 [Source:HGNC Symbol%3BAcc:HGNC:4810]	GO:0003854,GO:0004769,GO:0006694,GO:0008207,GO:0016021,GO:0016491,GO:0016616,GO:0021766,GO:0030868,GO:0031966,GO:0043231,GO:0051412,GO:0102294	3-beta-hydroxy-delta5-steroid dehydrogenase activity|steroid delta-isomerase activity|steroid biosynthetic process|C21-steroid hormone metabolic process|integral component of membrane|oxidoreductase activity|oxidoreductase activity, acting on the CH-OH group of donors, NAD or NADP as acceptor|hippocampus development|smooth endoplasmic reticulum membrane|mitochondrial membrane|intracellular membra…	ko00140,ko04913,ko04925,ko04927,ko04934	Steroid hormone biosynthesis|Ovarian steroidogenesis|Aldosterone synthesis and secretion|Cortisol synthesis and secretion|Cushing syndrome
ENSBGRG00000012459	933.7220691	1331.788413	535.6557253	0.402371018	-1.3134017	0.0002784	0.005656249	Down	0.045683709	0.09479904	0.071704967	0.114449231	0.192874818	0.161134092	NMNAT2	nicotinamide nucleotide adenylyltransferase 2 [Source:HGNC Symbol%3BAcc:HGNC:16789]	GO:0005634,GO:0005737	nucleus|cytoplasm	ko05168	Herpes simplex virus 1 infection
ENSBGRG00000012471	849.817861	1283.206626	416.4290965	0.324591137	-1.623304489	5.09E-06	0.0002013	Down	0.296059659	0.381080785	0.296992514	0.838300361	1.227815082	0.58909151	CXXC5	CXXC finger protein 5 [Source:HGNC Symbol%3BAcc:HGNC:26943]	GO:0000122,GO:0005654,GO:0005829,GO:0008134,GO:0008270,GO:0043565	negative regulation of transcription by RNA polymerase II|nucleoplasm|cytosol|transcription factor binding|zinc ion binding|sequence-specific DNA binding
ENSBGRG00000012482	216.1440902	70.71510051	361.5730799	5.117855286	2.355539354	0.000326629	0.006442711	Up	0.102362787	0.140863345	0.588640685	0.037212719	0.05090442	0.06069151	CCR6	C-C motif chemokine receptor 6 [Source:HGNC Symbol%3BAcc:HGNC:1607]			ko04060,ko04061,ko04062	Cytokine-cytokine receptor interaction|Viral protein interaction with cytokine and cytokine receptor|Chemokine signaling pathway
ENSBGRG00000012499	96.09089352	23.75324471	168.4285423	7.137508774	2.835420614	1.31E-11	2.54E-09	Up	0.058034649	0.059178805	0.073656578	0.006168779	0.01045743	0.007388455	TESC	tescalcin [Source:HGNC Symbol%3BAcc:HGNC:26065]	GO:0003964,GO:0046872	RNA-directed DNA polymerase activity|metal ion binding
ENSBGRG00000012509	418.3278303	568.9213565	267.7343041	0.470858338	-1.086635017	2.13E-06	9.80E-05	Down	0.037139946	0.049967651	0.039183492	0.075807786	0.079521371	0.086654731	KIF21A	kinesin family member 21A [Source:HGNC Symbol%3BAcc:HGNC:19349]	GO:0005634,GO:0005737	nucleus|cytoplasm
ENSBGRG00000012510	1232.217536	118.0348805	2346.400191	19.84876545	4.310977372	5.69E-47	9.83E-43	Up	4.970587107	3.435410984	2.983064406	0.216093345	0.125940573	0.184400159	IRF4	interferon regulatory factor 4 [Source:HGNC Symbol%3BAcc:HGNC:6119]			ko04659	Th17 cell differentiation
ENSBGRG00000012540	2036.59805	2724.640603	1348.555496	0.494823427	-1.015014289	0.000119984	0.002887468	Down	0.403127663	0.287635265	0.24240546	0.685249518	0.476083009	0.560609035	CGNL1	cingulin like 1 [Source:HGNC Symbol%3BAcc:HGNC:25931]	GO:0003774,GO:0005923,GO:0007015,GO:0016459,GO:0051058	motor activity|bicellular tight junction|actin filament organization|myosin complex|negative regulation of small GTPase mediated signal transduction	ko04530	Tight junction
ENSBGRG00000012550	1315.282581	566.3074346	2064.257726	3.645732747	1.866208807	1.57E-08	1.32E-06	Up	0.117817298	0.161696042	0.226629931	0.048729718	0.044509996	0.032335854	ATP8B4	ATPase phospholipid transporting 8B4 (putative) [Source:HGNC Symbol%3BAcc:HGNC:13536]	GO:0003964,GO:0046872	RNA-directed DNA polymerase activity|metal ion binding
ENSBGRG00000012571	322.0961053	204.3889299	439.8032807	2.152108561	1.105750855	0.001979216	0.025674835	Up	7.681273157	18.32208125	13.8664158	6.360732367	4.700209253	5.730049194	SYNE2	spectrin repeat containing nuclear envelope protein 2 [Source:HGNC Symbol%3BAcc:HGNC:17084]	GO:0004462,GO:0005634,GO:0005829,GO:0005886,GO:0005975,GO:0006357,GO:0006749,GO:0008270,GO:0009438,GO:0030316,GO:0043066	lactoylglutathione lyase activity|nucleus|cytosol|plasma membrane|carbohydrate metabolic process|regulation of transcription by RNA polymerase II|glutathione metabolic process|zinc ion binding|methylglyoxal metabolic process|osteoclast differentiation|negative regulation of apoptotic process	ko00620	Pyruvate metabolism
ENSBGRG00000012592	36.65057331	12.22617683	61.0749698	4.997907645	2.321324243	0.000875767	0.013861704	Up	0.073395481	0.028967186	0.108306348	0.015421171	0.013108369	0.010103361	TSPOAP1	TSPO associated protein 1 [Source:HGNC Symbol%3BAcc:HGNC:16831]	GO:0005737,GO:0005739,GO:0005829,GO:0006700,GO:0030156,GO:0044305,GO:0098978,GO:0099626	cytoplasm|mitochondrion|cytosol|C21-steroid hormone biosynthetic process|benzodiazepine receptor binding|calyx of Held|glutamatergic synapse|voltage-gated calcium channel activity involved in regulation of presynaptic cytosolic calcium levels
ENSBGRG00000012596	300.0302501	153.0865558	446.9739443	2.923129632	1.54751381	0.00267317	0.031943086	Up	0.533035478	0.84922519	1.688636917	0.185364935	0.39363974	0.364716357	THEMIS2	thymocyte selection associated family member 2 [Source:HGNC Symbol%3BAcc:HGNC:16839]	GO:0005634,GO:0005737,GO:0006954,GO:0007155,GO:0050852	nucleus|cytoplasm|inflammatory response|cell adhesion|T cell receptor signaling pathway
ENSBGRG00000012620	3635.293822	1604.868628	5665.719016	3.530381183	1.819823963	9.98E-12	1.98E-09	Up	2.413626994	2.749685916	1.489688592	0.539623138	0.526955882	0.634021909	ACAA1	acetyl-CoA acyltransferase 1 [Source:HGNC Symbol%3BAcc:HGNC:82]	GO:0005634,GO:0005737	nucleus|cytoplasm
ENSBGRG00000012624	2100.020548	792.1503437	3407.890753	4.30171657	2.104912472	2.67E-05	0.000800759	Up	1.216761836	1.714943215	0.880471859	0.434677528	0.269649643	0.092715374	LVRN	laeverin [Source:HGNC Symbol%3BAcc:HGNC:26904]	GO:0005737,GO:0005886,GO:0006508,GO:0008270,GO:0016021,GO:0042277,GO:0043171,GO:0070006	cytoplasm|plasma membrane|proteolysis|zinc ion binding|integral component of membrane|peptide binding|peptide catabolic process|metalloaminopeptidase activity
ENSBGRG00000012654	18.50252026	33.61049678	3.394543745	0.101618486	-3.29876522	0.000587075	0.010063563	Down	0.000110226	0.000832775	0.000274737	0.003461476	0.001558794	0.005972595	NSG2	neuronal vesicle trafficking associated 2 [Source:HGNC Symbol%3BAcc:HGNC:24955]	GO:0005634,GO:0005737,GO:0051879	nucleus|cytoplasm|Hsp90 protein binding	ko05020	Prion diseases
ENSBGRG00000012659	1268.833199	70.32013252	2467.346266	35.09644786	5.133253116	0.001692123	0.022920722	Up	0.894607065	2.464317203	0.089533099	0.000463074	0.033028622	0.052258614	A2M	alpha-2-macroglobulin [Source:HGNC Symbol%3BAcc:HGNC:7]	GO:0005634,GO:0005737	nucleus|cytoplasm
ENSBGRG00000012679	17.76793336	6.790347197	28.74551952	4.21556798	2.075727024	0.004852097	0.049346307	Up	0.003955965	0.006575349	0.004075553	0.001542178	0.000860684	0.000729716	TOX2	TOX high mobility group box family member 2 [Source:HGNC Symbol%3BAcc:HGNC:16095]	GO:0001085,GO:0003677,GO:0005634,GO:0008585,GO:0034698,GO:0045944	RNA polymerase II transcription factor binding|DNA binding|nucleus|female gonad development|response to gonadotropin|positive regulation of transcription by RNA polymerase II	ko05168	Herpes simplex virus 1 infection
ENSBGRG00000012704	680.6559524	367.827896	993.4840088	2.700394492	1.433170181	0.000370797	0.007118897	Up	4.471079698	4.635742394	1.719250933	1.480408362	1.162435894	0.965996008	EEFSEC	eukaryotic elongation factor%2C selenocysteine-tRNA specific [Source:HGNC Symbol%3BAcc:HGNC:24614]
ENSBGRG00000012732	83.343571	17.90321716	148.7839248	8.311137388	3.055045925	2.48E-05	0.000757289	Up	0.145207845	0.089367957	0.527305264	0.02826829	0.021298194	0.035738396	GPRC5C	G protein-coupled receptor class C group 5 member C [Source:HGNC Symbol%3BAcc:HGNC:13309]	GO:0002376,GO:0005886,GO:0016021,GO:0050715	immune system process|plasma membrane|integral component of membrane|positive regulation of cytokine secretion
ENSBGRG00000012735	706.1228833	950.615287	461.6304797	0.485551105	-1.042304945	3.06E-06	0.000132319	Down	0.440120059	0.336405159	0.386052976	0.714894415	0.719025518	0.737376189	SLC25A15	solute carrier family 25 member 15 [Source:HGNC Symbol%3BAcc:HGNC:10985]	GO:0003964,GO:0006310,GO:0009036,GO:0032197,GO:0032199,GO:0046872,GO:0090305	RNA-directed DNA polymerase activity|DNA recombination|type II site-specific deoxyribonuclease activity|transposition, RNA-mediated|reverse transcription involved in RNA-mediated transposition|metal ion binding|nucleic acid phosphodiester bond hydrolysis	ko05168	Herpes simplex virus 1 infection
ENSBGRG00000012753	68.15944483	110.1457557	26.17313398	0.236975596	-2.077189598	0.000193097	0.004165443	Down	0.736252339	0.494038299	0.386337411	2.727507325	2.381677706	1.00516413	SCX	scleraxis bHLH transcription factor [Source:HGNC Symbol%3BAcc:HGNC:32322]	GO:0000980,GO:0000981,GO:0001205,GO:0001707,GO:0001894,GO:0001958,GO:0002062,GO:0003179,GO:0003188,GO:0003677,GO:0005634,GO:0005667,GO:0006351,GO:0008284,GO:0010628,GO:0030154,GO:0030199,GO:0030509,GO:0032967,GO:0035914,GO:0035989,GO:0035990,GO:0035992,GO:0035993,GO:0043066,GO:0043425,GO:0043565,GO:0045892,GO:0045893,GO:0045944,GO:0046982,GO:0048706,GO:0060008,GO:0060325,GO:0061035,GO:0061036,GO:…	RNA polymerase II distal enhancer sequence-specific DNA binding|DNA-binding transcription factor activity, RNA polymerase II-specific|distal enhancer DNA-binding transcription activator activity, RNA polymerase II-specific|mesoderm formation|tissue homeostasis|endochondral ossification|chondrocyte differentiation|heart valve morphogenesis|heart valve formation|DNA binding|nucleus|transcription fa…
ENSBGRG00000012782	94.57111121	32.94522143	156.197001	4.720430456	2.238918425	0.00016403	0.003685657	Up	5.547967394	4.141679186	3.468040213	1.687897614	0.517307253	0.365491456	MMP16	matrix metallopeptidase 16 [Source:HGNC Symbol%3BAcc:HGNC:7162]	GO:0003964,GO:0004519,GO:0006310,GO:0046872	RNA-directed DNA polymerase activity|endonuclease activity|DNA recombination|metal ion binding
ENSBGRG00000012784	9489.759281	4489.662765	14489.8558	3.227350703	1.690350358	1.15E-05	0.000393657	Up	53.30334379	42.32821379	17.28309805	10.44252162	9.759883285	11.41759765	BNIP3	BCL2 interacting protein 3 [Source:HGNC Symbol%3BAcc:HGNC:1084]	GO:0005635,GO:0005739,GO:0005741,GO:0005783,GO:0016021,GO:0035694,GO:0043065,GO:0043068,GO:0097345	nuclear envelope|mitochondrion|mitochondrial outer membrane|endoplasmic reticulum|integral component of membrane|mitochondrial protein catabolic process|positive regulation of apoptotic process|positive regulation of programmed cell death|mitochondrial outer membrane permeabilization	ko04742	Taste transduction
ENSBGRG00000012786	6430.886653	9087.506072	3774.267233	0.415312872	-1.267729507	0.000362478	0.006990249	Down	2.877893333	2.344929937	1.431967207	3.234660881	4.993579517	6.182967245	PPL	periplakin [Source:HGNC Symbol%3BAcc:HGNC:9273]	GO:0001533,GO:0005198,GO:0005200,GO:0005634,GO:0005737,GO:0005739,GO:0005829,GO:0005856,GO:0009612,GO:0016020,GO:0030057,GO:0042060,GO:0045104,GO:0045296,GO:0070062,GO:0070268	cornified envelope|structural molecule activity|structural constituent of cytoskeleton|nucleus|cytoplasm|mitochondrion|cytosol|cytoskeleton|response to mechanical stimulus|membrane|desmosome|wound healing|intermediate filament cytoskeleton organization|cadherin binding|extracellular exosome|cornification
ENSBGRG00000012798	17468.35704	26310.67039	8626.043689	0.327859332	-1.608851137	6.46E-05	0.001740405	Down	14.4671669	9.674864139	21.52127259	29.36048533	55.91264104	39.50892667	PGD	phosphogluconate dehydrogenase [Source:HGNC Symbol%3BAcc:HGNC:8891]	GO:0004616,GO:0005737,GO:0006098,GO:0019521,GO:0050661	phosphogluconate dehydrogenase (decarboxylating) activity|cytoplasm|pentose-phosphate shunt|D-gluconate metabolic process|NADP binding	ko00030,ko00480	Pentose phosphate pathway|Glutathione metabolism
ENSBGRG00000012800	4926.866023	8790.312809	1063.419236	0.120952876	-3.047483022	4.55E-14	1.41E-11	Down	20.65278249	7.616909792	9.64490655	78.0806475	92.81601885	114.4722972	SLITRK4	SLIT and NTRK like family member 4 [Source:HGNC Symbol%3BAcc:HGNC:23502]	GO:0005886,GO:0007409,GO:0016021,GO:0050807,GO:0051965,GO:0098978	plasma membrane|axonogenesis|integral component of membrane|regulation of synapse organization|positive regulation of synapse assembly|glutamatergic synapse
ENSBGRG00000012814	81.55408856	20.16187041	142.9463067	7.074203197	2.822567659	1.55E-08	1.30E-06	Up	0.012300183	0.007247296	0.005245339	0.001296598	0.000947294	0.000941187	CNBD1	cyclic nucleotide binding domain containing 1 [Source:HGNC Symbol%3BAcc:HGNC:26663]	GO:0003964,GO:0006310,GO:0009036,GO:0032197,GO:0032199,GO:0046872,GO:0090305	RNA-directed DNA polymerase activity|DNA recombination|type II site-specific deoxyribonuclease activity|transposition, RNA-mediated|reverse transcription involved in RNA-mediated transposition|metal ion binding|nucleic acid phosphodiester bond hydrolysis
ENSBGRG00000012866	2276.154505	3141.752551	1410.55646	0.449008993	-1.155183755	0.000208943	0.004462706	Down	0.258601126	0.342315666	0.364983842	0.842191851	0.66955147	0.43248014	LRIG1	leucine rich repeats and immunoglobulin like domains 1 [Source:HGNC Symbol%3BAcc:HGNC:17360]	GO:0005615,GO:0005886,GO:0007605,GO:0016021,GO:0022405,GO:0031012,GO:0032474,GO:0060384	extracellular space|plasma membrane|sensory perception of sound|integral component of membrane|hair cycle process|extracellular matrix|otolith morphogenesis|innervation
ENSBGRG00000012893	619.2945125	351.787597	886.8014279	2.520472449	1.333694184	0.000185245	0.004026216	Up	1.82858271	2.251443019	3.076412962	0.873345218	0.518678983	1.233880704	TRIM21	tripartite motif containing 21 [Source:HGNC Symbol%3BAcc:HGNC:11312]	GO:0000209,GO:0000932,GO:0003677,GO:0003723,GO:0004842,GO:0005634,GO:0005737,GO:0005776,GO:0006513,GO:0007049,GO:0008270,GO:0010508,GO:0016567,GO:0031410,GO:0031648,GO:0032088,GO:0034341,GO:0045787,GO:0051865,GO:0090086	protein polyubiquitination|P-body|DNA binding|RNA binding|ubiquitin-protein transferase activity|nucleus|cytoplasm|autophagosome|protein monoubiquitination|cell cycle|zinc ion binding|positive regulation of autophagy|protein ubiquitination|cytoplasmic vesicle|protein destabilization|negative regulation of NF-kappaB transcription factor activity|response to interferon-gamma|positive regulation of …	ko05322	Systemic lupus erythematosus
ENSBGRG00000012924	593.0598847	372.5196803	813.600089	2.183270863	1.126491126	0.000582867	0.010021244	Up	0.482306803	0.532317559	0.249843516	0.207128866	0.152238098	0.164690081	STX3	syntaxin 3 [Source:HGNC Symbol%3BAcc:HGNC:11438]	GO:0005634,GO:0005737	nucleus|cytoplasm	ko05168	Herpes simplex virus 1 infection
ENSBGRG00000012967	79.51469399	112.7283378	46.30105019	0.410505221	-1.284527522	0.00418396	0.044001612	Down	0.348703308	0.1591683	0.342827457	0.685978962	0.587961951	0.623116344	PRSS45P	serine protease 45%2C pseudogene [Source:HGNC Symbol%3BAcc:HGNC:30717]	GO:0004252,GO:0005615,GO:0005737,GO:0006508,GO:0007281,GO:0007283,GO:0046658	serine-type endopeptidase activity|extracellular space|cytoplasm|proteolysis|germ cell development|spermatogenesis|anchored component of plasma membrane
ENSBGRG00000012970	50.31293453	79.25690734	21.36896172	0.269353487	-1.892427354	0.004100041	0.043383103	Down	0.631691951	0.213059584	0.674780067	1.783403663	0.809883794	2.704967357	RPS3A	ribosomal protein S3A [Source:HGNC Symbol%3BAcc:HGNC:10421]	GO:0003676,GO:0003964,GO:0004190,GO:0004519,GO:0046872	nucleic acid binding|RNA-directed DNA polymerase activity|aspartic-type endopeptidase activity|endonuclease activity|metal ion binding	ko05168	Herpes simplex virus 1 infection
ENSBGRG00000013025	466.0923859	224.5077108	707.677061	3.150987499	1.655804031	0.000150111	0.003430919	Up	32.08502019	25.54177618	9.984067861	6.328861609	4.898109048	8.319300063	AEN	apoptosis enhancing nuclease [Source:HGNC Symbol%3BAcc:HGNC:25722]	GO:0001726,GO:0001933,GO:0005886,GO:0005911,GO:0010629,GO:0016021,GO:0030335,GO:0030837,GO:0030864,GO:0031579,GO:0034115,GO:0045121,GO:0061028,GO:0072659,GO:0090038,GO:1900026	ruffle|negative regulation of protein phosphorylation|plasma membrane|cell-cell junction|negative regulation of gene expression|integral component of membrane|positive regulation of cell migration|negative regulation of actin filament polymerization|cortical actin cytoskeleton|membrane raft organization|negative regulation of heterotypic cell-cell adhesion|membrane raft|establishment of endotheli…
ENSBGRG00000013042	268.7509698	399.3074469	138.1944926	0.345879593	-1.5316582	0.000506281	0.009110009	Down	1.625574988	0.526143279	1.179377347	2.677638214	2.963855853	3.14106554	TUBA3D	tubulin alpha 3d [Source:HGNC Symbol%3BAcc:HGNC:24071]	GO:0000226,GO:0000278,GO:0003924,GO:0005200,GO:0005525,GO:0005737,GO:0005874,GO:0007017	microtubule cytoskeleton organization|mitotic cell cycle|GTPase activity|structural constituent of cytoskeleton|GTP binding|cytoplasm|microtubule|microtubule-based process	ko04145,ko04210,ko04530,ko04540,ko05010,ko05016,ko05130	Phagosome|Apoptosis|Tight junction|Gap junction|Alzheimer disease|Huntington disease|Pathogenic Escherichia coli infection
ENSBGRG00000013050	13.34810608	1.117558568	25.57865359	22.54656833	4.494835961	0.002560426	0.03083038	Up	0.051609036	0.014382096	0.002811696	0.000916169	0	0.001950775	JAKMIP1	janus kinase and microtubule interacting protein 1 [Source:HGNC Symbol%3BAcc:HGNC:26460]	GO:0003964,GO:0004519,GO:0006310,GO:0046872	RNA-directed DNA polymerase activity|endonuclease activity|DNA recombination|metal ion binding
ENSBGRG00000013069	1051.945604	450.9016014	1652.989607	3.666560684	1.874427417	0.000349647	0.0068189	Up	1.499650429	2.329622616	6.395687097	0.665687492	0.721975436	1.175927013	ABCA7	ATP binding cassette subfamily A member 7 [Source:HGNC Symbol%3BAcc:HGNC:37]	GO:0005096,GO:0005737,GO:0032587,GO:0035556,GO:0046872	GTPase activator activity|cytoplasm|ruffle membrane|intracellular signal transduction|metal ion binding
ENSBGRG00000013121	4610.943443	6892.416058	2329.470829	0.337994377	-1.564928848	2.76E-05	0.000821306	Down	1.664227623	1.087426876	2.862379729	5.15444504	4.275727975	5.862372713	WFS1	wolframin ER transmembrane glycoprotein [Source:HGNC Symbol%3BAcc:HGNC:12762]	GO:0000122,GO:0000502,GO:0001822,GO:0003091,GO:0005516,GO:0005783,GO:0005788,GO:0005789,GO:0006983,GO:0007601,GO:0007605,GO:0022417,GO:0030176,GO:0030285,GO:0030425,GO:0030433,GO:0031016,GO:0031398,GO:0031625,GO:0032469,GO:0033613,GO:0034976,GO:0036498,GO:0042048,GO:0042593,GO:0043069,GO:0043433,GO:0043524,GO:0043687,GO:0044267,GO:0045927,GO:0048306,GO:0050821,GO:0050877,GO:0051117,GO:0051247,GO:…	negative regulation of transcription by RNA polymerase II|proteasome complex|kidney development|renal water homeostasis|calmodulin binding|endoplasmic reticulum|endoplasmic reticulum lumen|endoplasmic reticulum membrane|ER overload response|visual perception|sensory perception of sound|protein maturation by protein folding|integral component of endoplasmic reticulum membrane|integral component of…	ko04141	Protein processing in endoplasmic reticulum
ENSBGRG00000013192	168.6472244	83.18412036	254.1103285	3.055558145	1.611435935	2.33E-05	0.000714691	Up	0.20009711	0.146748399	0.095580575	0.038376697	0.044483348	0.047771593	IPMK	inositol polyphosphate multikinase [Source:HGNC Symbol%3BAcc:HGNC:20739]	GO:0000082,GO:0000086,GO:0000209,GO:0004842,GO:0005634,GO:0005730,GO:0005829,GO:0006511,GO:0019005,GO:0031146,GO:0033148,GO:0042802,GO:0042981,GO:0043161,GO:0045087,GO:0048661,GO:0051607,GO:0051726,GO:0070936,GO:0071460,GO:1902916	G1/S transition of mitotic cell cycle|G2/M transition of mitotic cell cycle|protein polyubiquitination|ubiquitin-protein transferase activity|nucleus|nucleolus|cytosol|ubiquitin-dependent protein catabolic process|SCF ubiquitin ligase complex|SCF-dependent proteasomal ubiquitin-dependent protein catabolic process|positive regulation of intracellular estrogen receptor signaling pathway|identical p…	ko04068,ko04110,ko04120,ko04150,ko05169,ko05200,ko05203,ko05222	FoxO signaling pathway|Cell cycle|Ubiquitin mediated proteolysis|mTOR signaling pathway|Epstein-Barr virus infection|Pathways in cancer|Viral carcinogenesis|Small cell lung cancer
ENSBGRG00000013202	18.03824875	31.69433878	4.382158716	0.137628763	-2.861146089	0.002913488	0.03383535	Down	0.027741133	0.065496481	0.005762045	0.322932791	0.098077416	0.231869477	BCAR1	BCAR1 scaffold protein%2C Cas family member [Source:HGNC Symbol%3BAcc:HGNC:971]	GO:0004252,GO:0005615,GO:0007586	serine-type endopeptidase activity|extracellular space|digestion	ko04972,ko04974	Pancreatic secretion|Protein digestion and absorption
ENSBGRG00000013217	79.93581449	11.35146129	148.5201677	13.06767969	3.707931092	0.000368209	0.007084943	Up	0.007971594	0.01234485	0.000356078	0.00078897	0.000512845	9.88E-05	RIMS1	regulating synaptic membrane exocytosis 1 [Source:HGNC Symbol%3BAcc:HGNC:17282]	GO:0003964,GO:0046872	RNA-directed DNA polymerase activity|metal ion binding
ENSBGRG00000013242	697.1266482	420.4961449	973.7571514	2.313946805	1.210355699	6.58E-06	0.000249497	Up	19.54794289	18.59823944	18.26360867	9.738082992	4.80237999	7.917024108	RASD1	ras related dexamethasone induced 1 [Source:HGNC Symbol%3BAcc:HGNC:15828]	GO:0003924,GO:0005525,GO:0005634,GO:0005737,GO:0005886,GO:0007263,GO:0016529,GO:0045892,GO:0048471	GTPase activity|GTP binding|nucleus|cytoplasm|plasma membrane|nitric oxide mediated signal transduction|sarcoplasmic reticulum|negative regulation of transcription, DNA-templated|perinuclear region of cytoplasm	ko04713,ko04934	Circadian entrainment|Cushing syndrome
ENSBGRG00000013254	2686.783808	4104.947326	1268.620291	0.309006461	-1.694291093	3.61E-11	6.12E-09	Down	0.404300682	0.250321574	0.311215202	0.963852933	0.941148275	0.933872247	TSPAN15	tetraspanin 15 [Source:HGNC Symbol%3BAcc:HGNC:23298]	GO:0004995,GO:0005886,GO:0016021,GO:0016497,GO:0061827,GO:0070472,GO:0097225,GO:1902093	tachykinin receptor activity|plasma membrane|integral component of membrane|substance K receptor activity|sperm head|regulation of uterine smooth muscle contraction|sperm midpiece|positive regulation of flagellated sperm motility
ENSBGRG00000013272	717.4196884	210.8435602	1223.995817	5.806358776	2.537633719	1.57E-07	9.94E-06	Up	3.519345886	4.639605719	1.563417429	0.600896922	0.6277913	0.25305176	CDO1	cysteine dioxygenase type 1 [Source:HGNC Symbol%3BAcc:HGNC:1795]	GO:0005506,GO:0017172,GO:0042412	iron ion binding|cysteine dioxygenase activity|taurine biosynthetic process	ko00270,ko00430	Cysteine and methionine metabolism|Taurine and hypotaurine metabolism
ENSBGRG00000013321	240.8157602	94.29824637	387.333274	4.109559465	2.038983749	0.001372127	0.019513564	Up	0.145837738	0.291853158	0.976062996	0.095256024	0.09317353	0.128100842	IRF8	interferon regulatory factor 8 [Source:HGNC Symbol%3BAcc:HGNC:5358]	GO:0000122,GO:0000978,GO:0000981,GO:0001078,GO:0003705,GO:0005634,GO:0005654,GO:0005737,GO:0005829,GO:0006909,GO:0006914,GO:0006955,GO:0030099,GO:0032729,GO:0032735,GO:0042742,GO:0042832,GO:0044130,GO:0045944,GO:0060333,GO:0060337,GO:0071222,GO:0071346	negative regulation of transcription by RNA polymerase II|RNA polymerase II proximal promoter sequence-specific DNA binding|DNA-binding transcription factor activity, RNA polymerase II-specific|proximal promoter DNA-binding transcription repressor activity, RNA polymerase II-specific|transcription factor activity, RNA polymerase II distal enhancer sequence-specific binding|nucleus|nucleoplasm|cyt…	ko05133	Pertussis
ENSBGRG00000013342	99.79161205	163.2760947	36.30712945	0.222009705	-2.17130535	0.000806174	0.012958028	Down	0.04660236	0.0168709	0.025812441	0.148870761	0.168140058	0.04208583	RIMKLA	ribosomal modification protein rimK like family member A [Source:HGNC Symbol%3BAcc:HGNC:28725]	GO:0005524,GO:0005737,GO:0005829,GO:0006464,GO:0008652,GO:0046872,GO:0072590	ATP binding|cytoplasm|cytosol|cellular protein modification process|cellular amino acid biosynthetic process|metal ion binding|N-acetyl-L-aspartate-L-glutamate ligase activity	ko00250	Alanine, aspartate and glutamate metabolism
ENSBGRG00000013415	213.7838708	124.2537734	303.3139682	2.443384471	1.288880892	0.000542681	0.009529451	Up	0.371303247	0.481953225	0.780381257	0.194612163	0.191813614	0.222828564	XAF1	XIAP associated factor 1 [Source:HGNC Symbol%3BAcc:HGNC:30932]	GO:0005634,GO:0005739,GO:0006915,GO:0046872	nucleus|mitochondrion|apoptotic process|metal ion binding
ENSBGRG00000013421	9.640635421	19.28127084	0	0.008268671	-6.91812889	1.68E-05	0.000543683	Down	0	0	0	0.735841936	0.443524648	0.344698272	PSD3	pleckstrin and Sec7 domain containing 3 [Source:HGNC Symbol%3BAcc:HGNC:19093]	GO:0005634,GO:0005737	nucleus|cytoplasm
ENSBGRG00000013466	270493.291	388014.7275	152971.8545	0.394242578	-1.3428445	7.68E-08	5.31E-06	Down	101.6112361	90.95633857	114.7195326	305.2711842	215.8707502	189.6146549	COL1A2	collagen type I alpha 2 chain [Source:HGNC Symbol%3BAcc:HGNC:2198]	GO:0005201,GO:0005584,GO:0005615,GO:0030198,GO:0031012,GO:0046872	extracellular matrix structural constituent|collagen type I trimer|extracellular space|extracellular matrix organization|extracellular matrix|metal ion binding	ko04151,ko04510,ko04512,ko04611,ko04926,ko04933,ko04974,ko05146,ko05165,ko05205	PI3K-Akt signaling pathway|Focal adhesion|ECM-receptor interaction|Platelet activation|Relaxin signaling pathway|AGE-RAGE signaling pathway in diabetic complications|Protein digestion and absorption|Amoebiasis|Human papillomavirus infection|Proteoglycans in cancer
ENSBGRG00000013533	11.76566693	2.308344865	21.222989	9.221999605	3.205079604	0.004917552	0.049824885	Up	0.149945065	0.256241956	0.083052622	0.023196028	0.023302128	0	SH3BGRL	SH3 domain binding glutamate rich protein like [Source:HGNC Symbol%3BAcc:HGNC:10823]	GO:0003964,GO:0006310,GO:0009036,GO:0032197,GO:0032199,GO:0046872,GO:0090305	RNA-directed DNA polymerase activity|DNA recombination|type II site-specific deoxyribonuclease activity|transposition, RNA-mediated|reverse transcription involved in RNA-mediated transposition|metal ion binding|nucleic acid phosphodiester bond hydrolysis	ko05168	Herpes simplex virus 1 infection
ENSBGRG00000013548	17065.54627	23682.81218	10448.28035	0.441187625	-1.180535771	0.003215519	0.036361875	Down	9.292456949	13.86172888	23.83082139	25.2868347	40.25117637	29.89099236	SREBF1	sterol regulatory element binding transcription factor 1 [Source:HGNC Symbol%3BAcc:HGNC:11289]	GO:0000139,GO:0003677,GO:0005634,GO:0005737,GO:0005789,GO:0006355,GO:0008203,GO:0008610,GO:0010867,GO:0012507,GO:0016021,GO:0046983	Golgi membrane|DNA binding|nucleus|cytoplasm|endoplasmic reticulum membrane|regulation of transcription, DNA-templated|cholesterol metabolic process|lipid biosynthetic process|positive regulation of triglyceride biosynthetic process|ER to Golgi transport vesicle membrane|integral component of membrane|protein dimerization activity	ko04152,ko04910,ko04931,ko04932	AMPK signaling pathway|Insulin signaling pathway|Insulin resistance|Non-alcoholic fatty liver disease (NAFLD)
ENSBGRG00000013554	72.22784872	17.63084671	126.8248507	7.170512147	2.842076166	0.004595123	0.04748752	Up	1.892822287	2.696010601	7.837291894	0.840039092	0	0.822790406	AEN	apoptosis enhancing nuclease [Source:HGNC Symbol%3BAcc:HGNC:25722]	GO:0001726,GO:0001933,GO:0005886,GO:0005911,GO:0010629,GO:0016021,GO:0030335,GO:0030837,GO:0030864,GO:0031579,GO:0034115,GO:0045121,GO:0061028,GO:0072659,GO:0090038,GO:1900026	ruffle|negative regulation of protein phosphorylation|plasma membrane|cell-cell junction|negative regulation of gene expression|integral component of membrane|positive regulation of cell migration|negative regulation of actin filament polymerization|cortical actin cytoskeleton|membrane raft organization|negative regulation of heterotypic cell-cell adhesion|membrane raft|establishment of endotheli…
ENSBGRG00000013558	805.0410071	1114.697501	495.3845131	0.444220604	-1.170651785	0.002008358	0.025936036	Down	0.66953825	0.324241122	0.290671171	0.757702998	0.806413103	1.0671107	RAB10	RAB10%2C member RAS oncogene family [Source:HGNC Symbol%3BAcc:HGNC:9759]	GO:0003777,GO:0005524,GO:0005737,GO:0005871,GO:0005874,GO:0007018,GO:0008017,GO:0016887,GO:0072384	microtubule motor activity|ATP binding|cytoplasm|kinesin complex|microtubule|microtubule-based movement|microtubule binding|ATPase activity|organelle transport along microtubule
ENSBGRG00000013573	9.475392271	0	18.95078454	89.52314288	6.484188781	0.000134502	0.003153401	Up	0.055202615	0.019726032	0.014874816	0	0	0	AEN	apoptosis enhancing nuclease [Source:HGNC Symbol%3BAcc:HGNC:25722]	GO:0001726,GO:0001933,GO:0005886,GO:0005911,GO:0010629,GO:0016021,GO:0030335,GO:0030837,GO:0030864,GO:0031579,GO:0034115,GO:0045121,GO:0061028,GO:0072659,GO:0090038,GO:1900026	ruffle|negative regulation of protein phosphorylation|plasma membrane|cell-cell junction|negative regulation of gene expression|integral component of membrane|positive regulation of cell migration|negative regulation of actin filament polymerization|cortical actin cytoskeleton|membrane raft organization|negative regulation of heterotypic cell-cell adhesion|membrane raft|establishment of endotheli…
ENSBGRG00000013577	1131.851359	1645.624512	618.0782064	0.375458837	-1.413273346	0.00112671	0.016841192	Down	0.133322119	0.116640284	0.049174506	0.341063535	0.130742272	0.262845065	ARFGEF3	ARFGEF family member 3 [Source:HGNC Symbol%3BAcc:HGNC:21213]	GO:0005086,GO:0010923,GO:0016021,GO:0030658,GO:0032012	ARF guanyl-nucleotide exchange factor activity|negative regulation of phosphatase activity|integral component of membrane|transport vesicle membrane|regulation of ARF protein signal transduction
ENSBGRG00000013608	402.5951654	143.9001068	661.290224	4.598253076	2.201085871	0.00010898	0.002678616	Up	1.649152793	1.636144259	3.974924966	0.195501508	0.415452548	0.836555865	SUCNR1	succinate receptor 1 [Source:HGNC Symbol%3BAcc:HGNC:4542]	GO:0002001,GO:0002281,GO:0004930,GO:0005886,GO:0007186,GO:0016021,GO:0032611,GO:0042593,GO:0050729,GO:0050921,GO:0051592,GO:0060177,GO:0070062	renin secretion into blood stream|macrophage activation involved in immune response|G protein-coupled receptor activity|plasma membrane|G protein-coupled receptor signaling pathway|integral component of membrane|interleukin-1 beta production|glucose homeostasis|positive regulation of inflammatory response|positive regulation of chemotaxis|response to calcium ion|regulation of angiotensin metaboli…	ko04024	cAMP signaling pathway
ENSBGRG00000013619	567.7688791	166.9356034	968.6021547	5.804587795	2.53719362	0.0008596	0.01364315	Up	3.007030018	3.746151676	25.62119467	0.831382031	1.774767809	2.507842164	NKG7	natural killer cell granule protein 7 [Source:HGNC Symbol%3BAcc:HGNC:7830]	GO:0005886,GO:0016021	plasma membrane|integral component of membrane
ENSBGRG00000013640	207.0132445	33.64617723	380.3803118	11.30673595	3.499110604	1.38E-23	1.70E-20	Up	0.414533564	0.407283282	0.308113104	0.037239689	0.032354618	0.020359158	TIMD4	T cell immunoglobulin and mucin domain containing 4 [Source:HGNC Symbol%3BAcc:HGNC:25132]	GO:0001786,GO:0016021	phosphatidylserine binding|integral component of membrane
ENSBGRG00000013652	1076.875668	327.1587154	1826.59262	5.585001653	2.481557708	5.86E-05	0.001600859	Up	1.627502064	2.913459539	8.533036402	0.326458685	0.771796666	1.02700139	CD300E	CD300e molecule [Source:HGNC Symbol%3BAcc:HGNC:28874]	GO:0005886,GO:0016021,GO:0045087,GO:0050776	plasma membrane|integral component of membrane|innate immune response|regulation of immune response
ENSBGRG00000013654	206.9315737	291.105028	122.7581195	0.421660782	-1.24584525	0.000136491	0.003187066	Down	0.35030974	0.479424339	0.337911681	1.076947407	0.800909313	0.622906655	DNAJB5	DnaJ heat shock protein family (Hsp40) member B5 [Source:HGNC Symbol%3BAcc:HGNC:14887]	GO:0000122,GO:0005634,GO:0005829,GO:0006986,GO:0051082,GO:0051085,GO:0051087	negative regulation of transcription by RNA polymerase II|nucleus|cytosol|response to unfolded protein|unfolded protein binding|chaperone cofactor-dependent protein refolding|chaperone binding
ENSBGRG00000013670	27.59254648	3.616166471	51.56892649	14.57422549	3.865347312	2.52E-05	0.000763414	Up	0.133116383	0.116734866	0.140221389	0.005148171	0.018101017	0	ZNF470	zinc finger protein 470 [Source:HGNC Symbol%3BAcc:HGNC:22220]
ENSBGRG00000013673	2285.11828	1444.443295	3125.793264	2.163879456	1.113620133	7.30E-05	0.001926083	Up	4.229815789	3.151426587	4.918521586	1.808784437	1.261283756	2.16873602	GAL9	nitric oxide synthase 2 [Source:HGNC Symbol%3BAcc:HGNC:7873]	GO:0002376,GO:0005576,GO:0005634,GO:0005737,GO:0030246	immune system process|extracellular region|nucleus|cytoplasm|carbohydrate binding
ENSBGRG00000013702	265.1808703	129.1807571	401.1809835	3.105859654	1.63499264	0.004834786	0.049203399	Up	2.619466967	3.075305569	0.505291221	0.508195901	0.619917673	0.651461844	TCF15	transcription factor 15 [Source:HGNC Symbol%3BAcc:HGNC:11627]	GO:0001756,GO:0003016,GO:0003677,GO:0007517,GO:0009952,GO:0010468,GO:0036342,GO:0042755,GO:0043583,GO:0043588,GO:0045198,GO:0045944,GO:0046983,GO:0048339,GO:0048644,GO:0048705,GO:0050884,GO:0060231,GO:0090575,GO:1903053	somitogenesis|respiratory system process|DNA binding|muscle organ development|anterior/posterior pattern specification|regulation of gene expression|post-anal tail morphogenesis|eating behavior|ear development|skin development|establishment of epithelial cell apical/basal polarity|positive regulation of transcription by RNA polymerase II|protein dimerization activity|paraxial mesoderm development…
ENSBGRG00000013703	665.2537228	100.434152	1230.073294	12.25806784	3.615659689	1.06E-07	7.16E-06	Up	9.405191273	7.987367061	50.31068544	1.064070374	2.195139576	1.739733279	PTAFR	platelet activating factor receptor [Source:HGNC Symbol%3BAcc:HGNC:9582]	GO:0001530,GO:0001816,GO:0001875,GO:0004992,GO:0005543,GO:0005622,GO:0005886,GO:0006935,GO:0006954,GO:0007186,GO:0007565,GO:0016021,GO:0032959,GO:0045028,GO:0048015	lipopolysaccharide binding|cytokine production|lipopolysaccharide receptor activity|platelet activating factor receptor activity|phospholipid binding|intracellular|plasma membrane|chemotaxis|inflammatory response|G protein-coupled receptor signaling pathway|female pregnancy|integral component of membrane|inositol trisphosphate biosynthetic process|G protein-coupled purinergic nucleotide receptor …	ko04020,ko04080,ko05150	Calcium signaling pathway|Neuroactive ligand-receptor interaction|Staphylococcus aureus infection
ENSBGRG00000013704	8.252984395	0	16.50596879	78.09959819	6.287243221	0.000143299	0.003304854	Up	0.372256327	0.593252574	0.270621672	0	0	0	TIMD4	T cell immunoglobulin and mucin domain containing 4 [Source:HGNC Symbol%3BAcc:HGNC:25132]	GO:0001618,GO:0016021,GO:0031514	virus receptor activity|integral component of membrane|motile cilium
ENSBGRG00000013707	181.5108907	278.6282099	84.39357155	0.302514671	-1.724922984	0.001894901	0.024804535	Down	0.665447618	0.867254822	0.276437089	2.889600007	0.738372483	1.894925785	ATP1B2	ATPase Na+/K+ transporting subunit beta 2 [Source:HGNC Symbol%3BAcc:HGNC:805]	GO:0001671,GO:0005391,GO:0005737,GO:0005890,GO:0006883,GO:0007155,GO:0010107,GO:0016324,GO:0030007,GO:0032781,GO:0036376,GO:0050821,GO:0051117,GO:0086009,GO:1901018,GO:1903278,GO:1903288	ATPase activator activity|sodium:potassium-exchanging ATPase activity|cytoplasm|sodium:potassium-exchanging ATPase complex|cellular sodium ion homeostasis|cell adhesion|potassium ion import|apical plasma membrane|cellular potassium ion homeostasis|positive regulation of ATPase activity|sodium ion export across plasma membrane|protein stabilization|ATPase binding|membrane repolarization|positive r…
ENSBGRG00000013720	13.61857487	24.912764	2.324385739	0.092738844	-3.43068245	0.00126846	0.018339479	Down	0.000741941	0.000467124	0.000616428	0.012051479	0.001614214	0.004847063	CUX2	cut like homeobox 2 [Source:HGNC Symbol%3BAcc:HGNC:19347]	GO:0000122,GO:0000139,GO:0000977,GO:0000978,GO:0000981,GO:0001078,GO:0005634,GO:0007614,GO:0010628,GO:0043565,GO:0048193,GO:0050775,GO:0050890,GO:0051965,GO:0061003,GO:0070062,GO:0071310,GO:2000463	negative regulation of transcription by RNA polymerase II|Golgi membrane|RNA polymerase II regulatory region sequence-specific DNA binding|RNA polymerase II proximal promoter sequence-specific DNA binding|DNA-binding transcription factor activity, RNA polymerase II-specific|proximal promoter DNA-binding transcription repressor activity, RNA polymerase II-specific|nucleus|short-term memory|positiv…
ENSBGRG00000013734	15335.22548	27083.46326	3586.987689	0.13244364	-2.916549525	3.14E-09	3.35E-07	Down	2.174257996	2.113878821	2.252345282	6.07759416	25.14172349	11.80035087	ACLY	ATP citrate lyase [Source:HGNC Symbol%3BAcc:HGNC:115]	GO:0003878,GO:0005524,GO:0005829,GO:0006084,GO:0006085,GO:0006101,GO:0006629,GO:0006633,GO:0008610,GO:0009346,GO:0046872,GO:0048037	ATP citrate synthase activity|ATP binding|cytosol|acetyl-CoA metabolic process|acetyl-CoA biosynthetic process|citrate metabolic process|lipid metabolic process|fatty acid biosynthetic process|lipid biosynthetic process|citrate lyase complex|metal ion binding|cofactor binding
ENSBGRG00000013735	21.95465095	2.262904956	41.64639694	18.28839876	4.192856861	5.77E-05	0.001577374	Up	0.041878837	0.075936329	0.104382645	0.001813987	0	0.009656194	STC2	stanniocalcin 2 [Source:HGNC Symbol%3BAcc:HGNC:11374]	GO:0005179,GO:0005576,GO:0005783,GO:0010629,GO:0019899,GO:0020037,GO:0042803,GO:0046885,GO:0048471	hormone activity|extracellular region|endoplasmic reticulum|negative regulation of gene expression|enzyme binding|heme binding|protein homodimerization activity|regulation of hormone biosynthetic process|perinuclear region of cytoplasm
ENSBGRG00000013748	7.921853308	15.84370662	0	0.010077955	-6.632653324	0.00465141	0.04789733	Down	0	0	0	0	0.014407665	0.020658198	TIMD4	T cell immunoglobulin and mucin domain containing 4 [Source:HGNC Symbol%3BAcc:HGNC:25132]	GO:0001786,GO:0009986,GO:0016021,GO:0033005	phosphatidylserine binding|cell surface|integral component of membrane|positive regulation of mast cell activation	ko05168	Herpes simplex virus 1 infection
ENSBGRG00000013760	23.93360675	42.51745522	5.349758279	0.126285932	-2.985234164	0.001000398	0.01542005	Down	0.002750428	0.002597491	0.006284134	0.057333777	0.008228004	0.022196257	GRAMD2A	GRAM domain containing 2A [Source:HGNC Symbol%3BAcc:HGNC:27287]	GO:0005546,GO:0016021,GO:0031227,GO:0031234,GO:0035091,GO:0044232,GO:0061817,GO:2001256	phosphatidylinositol-4,5-bisphosphate binding|integral component of membrane|intrinsic component of endoplasmic reticulum membrane|extrinsic component of cytoplasmic side of plasma membrane|phosphatidylinositol binding|organelle membrane contact site|endoplasmic reticulum-plasma membrane tethering|regulation of store-operated calcium entry
ENSBGRG00000013789	21.54438546	2.262904956	40.82586596	17.89647084	4.161603213	0.000125662	0.002994921	Up	1.831037872	0.71063973	0.708542355	0.027161512	0	0.144585869	SUCNR1	succinate receptor 1 [Source:HGNC Symbol%3BAcc:HGNC:4542]	GO:0004806,GO:0005789,GO:0016021,GO:0019213,GO:0031090	triglyceride lipase activity|endoplasmic reticulum membrane|integral component of membrane|deacetylase activity|organelle membrane
ENSBGRG00000013790	3401.709063	6081.810749	721.6073772	0.11863306	-3.075421988	3.03E-13	8.19E-11	Down	0.048965754	0.06835437	0.020933581	0.392145435	0.217397005	0.453528515	KCNB2	potassium voltage-gated channel subfamily B member 2 [Source:HGNC Symbol%3BAcc:HGNC:6232]	GO:0005249,GO:0005251,GO:0005886,GO:0006813,GO:0008076,GO:0016021,GO:0030425,GO:0032809,GO:0034765,GO:0043025,GO:0043204,GO:0046982,GO:0051260,GO:0071805,GO:0072659	voltage-gated potassium channel activity|delayed rectifier potassium channel activity|plasma membrane|potassium ion transport|voltage-gated potassium channel complex|integral component of membrane|dendrite|neuronal cell body membrane|regulation of ion transmembrane transport|neuronal cell body|perikaryon|protein heterodimerization activity|protein homooligomerization|potassium ion transmembrane t…
ENSBGRG00000013821	520.3802362	212.5484856	828.2119868	3.895854655	1.961939855	4.53E-05	0.001277605	Up	0.646263812	0.881140826	0.35502305	0.21109469	0.155203521	0.065956126	PTGS1	prostaglandin-endoperoxide synthase 1 [Source:HGNC Symbol%3BAcc:HGNC:9604]	GO:0003964,GO:0004519,GO:0006310,GO:0046872	RNA-directed DNA polymerase activity|endonuclease activity|DNA recombination|metal ion binding
ENSBGRG00000013826	98.49267288	135.4333762	61.55196952	0.4549209	-1.136312379	0.0029357	0.034067134	Down	0.097895845	0.105872869	0.106260052	0.225697103	0.240470643	0.145627682	ANKRD35	ankyrin repeat domain 35 [Source:HGNC Symbol%3BAcc:HGNC:26323]
ENSBGRG00000013834	28.98131547	55.68804164	2.2745893	0.041013829	-4.607745741	0.000626937	0.010620432	Down	0	0.186037393	0	1.439891397	0.241079599	2.441385289	KCNB2	potassium voltage-gated channel subfamily B member 2 [Source:HGNC Symbol%3BAcc:HGNC:6232]	GO:0003964,GO:0006310,GO:0009036,GO:0032197,GO:0032199,GO:0046872,GO:0090305	RNA-directed DNA polymerase activity|DNA recombination|type II site-specific deoxyribonuclease activity|transposition, RNA-mediated|reverse transcription involved in RNA-mediated transposition|metal ion binding|nucleic acid phosphodiester bond hydrolysis	ko05168	Herpes simplex virus 1 infection
ENSBGRG00000013862	2443.518043	3465.968581	1421.067506	0.410052243	-1.286120367	5.17E-09	5.08E-07	Down	1.137778152	1.341304527	1.436254281	3.409020914	2.777095132	2.474028988	QPCT	glutaminyl-peptide cyclotransferase [Source:HGNC Symbol%3BAcc:HGNC:9753]	GO:0005576,GO:0008270,GO:0016603,GO:0017186	extracellular region|zinc ion binding|glutaminyl-peptide cyclotransferase activity|peptidyl-pyroglutamic acid biosynthetic process, using glutaminyl-peptide cyclotransferase
ENSBGRG00000013877	353.2935851	145.0705489	561.5166213	3.875520688	1.954390154	2.77E-10	3.83E-08	Up	0.141855217	0.140179163	0.111299874	0.029202876	0.037684224	0.023760209	CCDC146	coiled-coil domain containing 146 [Source:HGNC Symbol%3BAcc:HGNC:29296]	GO:0005576,GO:0008233,GO:0009986,GO:0016504	extracellular region|peptidase activity|cell surface|peptidase activator activity
ENSBGRG00000013885	948.2502265	417.4237651	1479.076688	3.543690128	1.825252455	0.001521682	0.021289999	Up	8.06903246	4.915547913	28.18626095	3.811975136	3.308534344	3.598355862	ACP5	acid phosphatase 5%2C tartrate resistant [Source:HGNC Symbol%3BAcc:HGNC:124]	GO:0001503,GO:0003993,GO:0005576,GO:0005764,GO:0006811,GO:0008198,GO:0008199,GO:0032496,GO:0032691,GO:0032695,GO:0032720,GO:0032929,GO:0034097,GO:0045019,GO:0045453,GO:0050728,GO:0050830,GO:0055072,GO:0060349	ossification|acid phosphatase activity|extracellular region|lysosome|ion transport|ferrous iron binding|ferric iron binding|response to lipopolysaccharide|negative regulation of interleukin-1 beta production|negative regulation of interleukin-12 production|negative regulation of tumor necrosis factor production|negative regulation of superoxide anion generation|response to cytokine|negative regul…	ko00740,ko04142,ko04380,ko05323	Riboflavin metabolism|Lysosome|Osteoclast differentiation|Rheumatoid arthritis
ENSBGRG00000013898	1662.116864	2494.555503	829.6782245	0.332566604	-1.588284795	0.000189743	0.004103334	Down	0.422504302	0.37775975	0.229506865	1.070068753	1.217194464	0.462493008	PLXDC1	plexin domain containing 1 [Source:HGNC Symbol%3BAcc:HGNC:20945]	GO:0003964,GO:0006310,GO:0009036,GO:0032197,GO:0032199,GO:0046872,GO:0090305	RNA-directed DNA polymerase activity|DNA recombination|type II site-specific deoxyribonuclease activity|transposition, RNA-mediated|reverse transcription involved in RNA-mediated transposition|metal ion binding|nucleic acid phosphodiester bond hydrolysis
ENSBGRG00000013923	696.3513899	1005.626674	387.0761061	0.384747549	-1.378015958	0.00017447	0.003864958	Down	17.83413552	13.59278313	14.17158357	58.41737401	24.71353394	26.19116236	CDC42EP3	CDC42 effector protein 3 [Source:HGNC Symbol%3BAcc:HGNC:16943]	GO:0005519,GO:0005737,GO:0005829,GO:0005886,GO:0007165,GO:0007266,GO:0008360,GO:0012505,GO:0015629,GO:0017049,GO:0030838,GO:0031274	cytoskeletal regulatory protein binding|cytoplasm|cytosol|plasma membrane|signal transduction|Rho protein signal transduction|regulation of cell shape|endomembrane system|actin cytoskeleton|GTP-Rho binding|positive regulation of actin filament polymerization|positive regulation of pseudopodium assembly
ENSBGRG00000013924	5031.794414	8338.502938	1725.085889	0.206862139	-2.273258478	3.85E-07	2.19E-05	Down	30.5734394	17.13543512	10.71481378	51.05288493	82.81171314	121.5896628	HSPA2	heat shock protein family A (Hsp70) member 2 [Source:HGNC Symbol%3BAcc:HGNC:5235]	GO:0005524,GO:0005634,GO:0005737,GO:0005829,GO:0005886,GO:0006986,GO:0007283,GO:0009408,GO:0009409,GO:0016192,GO:0016887,GO:0030154,GO:0031072,GO:0034605,GO:0034620,GO:0036128,GO:0042026,GO:0042623,GO:0044183,GO:0051082,GO:0051085,GO:0051787,GO:0072687	ATP binding|nucleus|cytoplasm|cytosol|plasma membrane|response to unfolded protein|spermatogenesis|response to heat|response to cold|vesicle-mediated transport|ATPase activity|cell differentiation|heat shock protein binding|cellular response to heat|cellular response to unfolded protein|CatSper complex|protein refolding|ATPase activity, coupled|protein binding involved in protein folding|unfolded…
ENSBGRG00000013929	3428.806231	1994.983576	4862.628887	2.437565004	1.285440692	0.001033183	0.015784591	Up	7.576823638	10.80351178	5.821317809	3.268486941	3.864949564	1.650561337	ZNF470	zinc finger protein 470 [Source:HGNC Symbol%3BAcc:HGNC:22220]	GO:0003676,GO:0003700,GO:0005634,GO:0005737,GO:0006915,GO:0046872	nucleic acid binding|DNA-binding transcription factor activity|nucleus|cytoplasm|apoptotic process|metal ion binding
ENSBGRG00000013938	51.04442437	4.830112612	97.25873612	19.97780003	4.320325816	7.60E-06	0.000280163	Up	0.030199972	0.051140579	0.237067234	0.006766113	0.001132844	0.00720346	RHEX	regulator of hemoglobinization and erythroid cell expansion [Source:HGNC Symbol%3BAcc:HGNC:25341]	GO:0003964,GO:0006310,GO:0009036,GO:0032197,GO:0032199,GO:0046872,GO:0090305	RNA-directed DNA polymerase activity|DNA recombination|type II site-specific deoxyribonuclease activity|transposition, RNA-mediated|reverse transcription involved in RNA-mediated transposition|metal ion binding|nucleic acid phosphodiester bond hydrolysis
ENSBGRG00000013958	96.68218161	52.03769982	141.3266634	2.716408933	1.441700682	0.001891535	0.024779257	Up	0.035263848	0.0775665	0.08863657	0.025135379	0.016995428	0.025730842	ITK	IL2 inducible T cell kinase [Source:HGNC Symbol%3BAcc:HGNC:6171]			ko04062,ko04660,ko04670	Chemokine signaling pathway|T cell receptor signaling pathway|Leukocyte transendothelial migration
ENSBGRG00000013961	390.3978227	111.6631975	669.1324479	5.994474019	2.583633171	0.000842722	0.013424917	Up	0.148064223	0.18291864	1.472619217	0.069913723	0.084280218	0.124054658	FGD3	FYVE%2C RhoGEF and PH domain containing 3 [Source:HGNC Symbol%3BAcc:HGNC:16027]	GO:0005089,GO:0005737,GO:0005856,GO:0035023,GO:0046872	Rho guanyl-nucleotide exchange factor activity|cytoplasm|cytoskeleton|regulation of Rho protein signal transduction|metal ion binding	ko04810	Regulation of actin cytoskeleton
ENSBGRG00000013966	856.595881	1344.860131	368.3316308	0.273785283	-1.868883194	1.12E-06	5.66E-05	Down	0.190026327	0.156278039	0.150495542	0.930800994	0.362329439	0.382041527	EBF4	EBF family member 4 [Source:HGNC Symbol%3BAcc:HGNC:29278]	GO:0003964,GO:0004519,GO:0006310,GO:0046872	RNA-directed DNA polymerase activity|endonuclease activity|DNA recombination|metal ion binding
ENSBGRG00000013981	298.4497048	401.5078706	195.391539	0.486659118	-1.039016509	0.000730537	0.012021862	Down	1.402575394	0.966435731	1.365354337	1.96207802	2.121664754	2.91474766	ATP6V0D2	ATPase H+ transporting V0 subunit d2 [Source:HGNC Symbol%3BAcc:HGNC:18266]
ENSBGRG00000013984	9221.958206	2119.490619	16324.42579	7.703094272	2.945438081	1.27E-31	2.74E-28	Up	1399.851859	1536.981179	1347.856075	161.1528064	200.0605597	136.1375987	DNAJC6	DnaJ heat shock protein family (Hsp40) member C6 [Source:HGNC Symbol%3BAcc:HGNC:15469]	GO:0000184,GO:0002181,GO:0003735,GO:0005829,GO:0005925,GO:0006412,GO:0006413,GO:0006414,GO:0006614,GO:0022625,GO:0030295,GO:0043021	nuclear-transcribed mRNA catabolic process, nonsense-mediated decay|cytoplasmic translation|structural constituent of ribosome|cytosol|focal adhesion|translation|translational initiation|translational elongation|SRP-dependent cotranslational protein targeting to membrane|cytosolic large ribosomal subunit|protein kinase activator activity|ribonucleoprotein complex binding
ENSBGRG00000014023	577.1225928	305.7164166	848.5287691	2.775736458	1.472870598	0.001525143	0.021321151	Up	1.531404177	0.888100684	0.414552523	0.259396263	0.353891879	0.301488073	ADA	adenosine deaminase [Source:HGNC Symbol%3BAcc:HGNC:186]
ENSBGRG00000014039	192.9096471	54.46623739	331.3530567	6.073630175	2.602559065	7.45E-07	3.94E-05	Up	0.860423972	1.509077612	0.681616877	0.256923353	0.130604083	0.065910921	MS4A2	membrane spanning 4-domains A2 [Source:HGNC Symbol%3BAcc:HGNC:7316]	GO:0003964,GO:0006310,GO:0009036,GO:0032197,GO:0032199,GO:0046872,GO:0090305	RNA-directed DNA polymerase activity|DNA recombination|type II site-specific deoxyribonuclease activity|transposition, RNA-mediated|reverse transcription involved in RNA-mediated transposition|metal ion binding|nucleic acid phosphodiester bond hydrolysis	ko04742	Taste transduction
ENSBGRG00000014043	706.8204559	155.7095208	1257.931391	8.078679797	3.01411955	5.15E-07	2.85E-05	Up	2.66014829	16.42332073	3.581148045	0.830716987	0.678420104	0.992578319	DDX24	DEAD-box helicase 24 [Source:HGNC Symbol%3BAcc:HGNC:13266]	GO:0003964,GO:0004519,GO:0006310,GO:0046872	RNA-directed DNA polymerase activity|endonuclease activity|DNA recombination|metal ion binding
ENSBGRG00000014099	16.29511245	3.829589353	28.76063556	7.51621198	2.910005756	0.000551592	0.009588487	Up	0.22423227	0.211763875	0.248398679	0.016187744	0.016261789	0.051702255	SLAMF9	SLAM family member 9 [Source:HGNC Symbol%3BAcc:HGNC:18430]	GO:0016021	integral component of membrane
ENSBGRG00000014101	33.40389573	61.75895565	5.048835803	0.082099549	-3.606481885	0.000404637	0.007641233	Down	0.000134517	0.000211728	0.000372536	0.006749158	0.000487772	0.001137259	SORCS1	sortilin related VPS10 domain containing receptor 1 [Source:HGNC Symbol%3BAcc:HGNC:16697]	GO:0003964,GO:0006310,GO:0009036,GO:0032197,GO:0032199,GO:0046872,GO:0090305	RNA-directed DNA polymerase activity|DNA recombination|type II site-specific deoxyribonuclease activity|transposition, RNA-mediated|reverse transcription involved in RNA-mediated transposition|metal ion binding|nucleic acid phosphodiester bond hydrolysis
ENSBGRG00000014140	120.2725218	179.8621124	60.68293109	0.336969334	-1.569310789	0.001428803	0.020130392	Down	0.047776936	0.021459659	0.042599014	0.122401195	0.051973235	0.135686672	SHROOM3	shroom family member 3 [Source:HGNC Symbol%3BAcc:HGNC:30422]	GO:0000902,GO:0001843,GO:0002064,GO:0005856,GO:0005874,GO:0005912,GO:0007015,GO:0007389,GO:0008360,GO:0016324,GO:0030036,GO:0030864,GO:0043296,GO:0043482,GO:0045176,GO:0051015	cell morphogenesis|neural tube closure|epithelial cell development|cytoskeleton|microtubule|adherens junction|actin filament organization|pattern specification process|regulation of cell shape|apical plasma membrane|actin cytoskeleton organization|cortical actin cytoskeleton|apical junction complex|cellular pigment accumulation|apical protein localization|actin filament binding
ENSBGRG00000014185	536.9130195	2.644687085	1071.181352	401.7870661	8.650287313	5.07E-27	7.96E-24	Up	13.72196362	15.88960368	3.85929316	0.010501209	0	0.067079907	TRIM7	tripartite motif containing 7 [Source:HGNC Symbol%3BAcc:HGNC:16278]	GO:0003924,GO:0005525,GO:0005789,GO:0005794,GO:0006952,GO:0035458,GO:0045087	GTPase activity|GTP binding|endoplasmic reticulum membrane|Golgi apparatus|defense response|cellular response to interferon-beta|innate immune response	ko04668	TNF signaling pathway
ENSBGRG00000014210	389.7996601	159.8712552	619.7280651	3.874918324	1.954165901	6.23E-06	0.000238313	Up	0.087709506	0.150979894	0.240012438	0.053409066	0.028544647	0.031651863	CYFIP2	cytoplasmic FMR1 interacting protein 2 [Source:HGNC Symbol%3BAcc:HGNC:13760]	GO:0016021	integral component of membrane
ENSBGRG00000014245	1332.018127	2579.290691	84.74556322	0.032768873	-4.931530123	4.78E-46	2.75E-42	Down	0.216244196	0.175994451	0.084718796	4.907968232	4.21896879	3.98275214	CCN5	cellular communication network factor 5 [Source:HGNC Symbol%3BAcc:HGNC:12770]
ENSBGRG00000014254	2007.558016	823.099847	3192.016185	3.879094603	1.955719961	6.90E-06	0.000258564	Up	17.23069277	25.33882215	22.08661006	4.326961575	7.722203931	2.562493018	CYP1B1	cytochrome P450 family 1 subfamily B member 1 [Source:HGNC Symbol%3BAcc:HGNC:2597]			ko00140,ko00380,ko00980,ko04913,ko05204,ko05206	Steroid hormone biosynthesis|Tryptophan metabolism|Metabolism of xenobiotics by cytochrome P450|Ovarian steroidogenesis|Chemical carcinogenesis|MicroRNAs in cancer
ENSBGRG00000014278	30.1809109	13.84255283	46.51926896	3.369610276	1.752581741	0.000944228	0.014725013	Up	1.242558893	1.546842376	1.407757949	0.336384885	0.368643863	0.42324227	GPR174	G protein-coupled receptor 174 [Source:HGNC Symbol%3BAcc:HGNC:30245]	GO:0004930,GO:0005887,GO:0035025,GO:0043029,GO:0045125,GO:0051482	G protein-coupled receptor activity|integral component of plasma membrane|positive regulation of Rho protein signal transduction|T cell homeostasis|bioactive lipid receptor activity|positive regulation of cytosolic calcium ion concentration involved in phospholipase C-activating G protein-coupled signaling pathway
ENSBGRG00000014287	419.9064591	237.6428675	602.1700507	2.531728968	1.340122967	3.25E-05	0.00094505	Up	0.716788326	0.528911613	0.665201592	0.330801437	0.181361211	0.180695571	USP2	ubiquitin specific peptidase 2 [Source:HGNC Symbol%3BAcc:HGNC:12618]	GO:0000122,GO:0004843,GO:0005737,GO:0006511,GO:0007049,GO:0007517,GO:0016579,GO:0030332,GO:0031625,GO:0032922,GO:0042802,GO:0043153,GO:0045475,GO:0045931,GO:0046872,GO:0048471,GO:0048512,GO:0050821	negative regulation of transcription by RNA polymerase II|thiol-dependent ubiquitin-specific protease activity|cytoplasm|ubiquitin-dependent protein catabolic process|cell cycle|muscle organ development|protein deubiquitination|cyclin binding|ubiquitin protein ligase binding|circadian regulation of gene expression|identical protein binding|entrainment of circadian clock by photoperiod|locomotor r…
ENSBGRG00000014296	92.05616615	36.7063183	147.406014	4.017959478	2.006463014	3.57E-06	0.000148517	Up	2.541947999	5.028850309	2.821972669	0.901720102	0.786654569	0.631582457	P2RY12	purinergic receptor P2Y12 [Source:HGNC Symbol%3BAcc:HGNC:18124]	GO:0001621,GO:0005886,GO:0007193,GO:0016021,GO:0031224,GO:0070527	ADP receptor activity|plasma membrane|adenylate cyclase-inhibiting G protein-coupled receptor signaling pathway|integral component of membrane|intrinsic component of membrane|platelet aggregation	ko04611	Platelet activation
ENSBGRG00000014300	161.5217605	85.39568142	237.6478396	2.789369287	1.479938947	0.003505555	0.038679751	Up	0.095059888	0.097393304	0.074024274	0.017472913	0.047697924	0.018197926	NTNG2	netrin G2 [Source:HGNC Symbol%3BAcc:HGNC:14288]	GO:0005829,GO:0005886,GO:0007409,GO:0030424,GO:0045171,GO:0046658,GO:0050804,GO:0090543,GO:0098685,GO:0098698,GO:0098978,GO:0099029,GO:0099560,GO:1905606	cytosol|plasma membrane|axonogenesis|axon|intercellular bridge|anchored component of plasma membrane|modulation of chemical synaptic transmission|Flemming body|Schaffer collateral - CA1 synapse|postsynaptic specialization assembly|glutamatergic synapse|anchored component of presynaptic active zone membrane|synaptic membrane adhesion|regulation of presynapse assembly	ko04360,ko04514	Axon guidance|Cell adhesion molecules (CAMs)
ENSBGRG00000014304	877.9384234	442.1471459	1313.729701	2.970476829	1.570694535	4.02E-08	2.97E-06	Up	1.429137359	1.899536167	0.966641702	0.491610563	0.358767696	0.460017453	RDH10	retinol dehydrogenase 10 [Source:HGNC Symbol%3BAcc:HGNC:19975]	GO:0001523,GO:0001656,GO:0001701,GO:0002138,GO:0004745,GO:0005737,GO:0005789,GO:0005811,GO:0007601,GO:0008406,GO:0014032,GO:0016021,GO:0031076,GO:0031090,GO:0035115,GO:0042572,GO:0042574,GO:0043583,GO:0043584,GO:0044297,GO:0048703,GO:0052650,GO:0060431,GO:0060449	retinoid metabolic process|metanephros development|in utero embryonic development|retinoic acid biosynthetic process|retinol dehydrogenase activity|cytoplasm|endoplasmic reticulum membrane|lipid droplet|visual perception|gonad development|neural crest cell development|integral component of membrane|embryonic camera-type eye development|organelle membrane|embryonic forelimb morphogenesis|retinol m…	ko00830	Retinol metabolism
ENSBGRG00000014320	800.0047965	1126.489424	473.5201685	0.420243436	-1.250702808	0.00198967	0.025713915	Down	1.13999102	1.43617028	0.80654832	2.929457687	1.099635568	3.41400763	STC1	stanniocalcin 1 [Source:HGNC Symbol%3BAcc:HGNC:11373]	GO:0001886,GO:0003421,GO:0005179,GO:0005615,GO:0005634,GO:0005737,GO:0006874,GO:0010596,GO:0035988,GO:0044070,GO:0051926,GO:0086004,GO:0090280,GO:1903403	endothelial cell morphogenesis|growth plate cartilage axis specification|hormone activity|extracellular space|nucleus|cytoplasm|cellular calcium ion homeostasis|negative regulation of endothelial cell migration|chondrocyte proliferation|regulation of anion transport|negative regulation of calcium ion transport|regulation of cardiac muscle cell contraction|positive regulation of calcium ion import…
ENSBGRG00000014330	71.48099052	32.45375861	110.5082224	3.401243714	1.766062385	9.66E-06	0.000340611	Up	0.02886916	0.027263896	0.01887085	0.006666114	0.005542018	0.007831169	ALPK2	alpha kinase 2 [Source:HGNC Symbol%3BAcc:HGNC:20565]	GO:0004674,GO:0005524	protein serine/threonine kinase activity|ATP binding
ENSBGRG00000014348	20.50174903	34.21321815	6.790279912	0.196877481	-2.34462999	0.002099494	0.026891885	Down	0.177564163	0.134152592	0.073762862	0.692209097	0.270423738	0.839306436	EXOC6B	exocyst complex component 6B [Source:HGNC Symbol%3BAcc:HGNC:17085]	GO:0003964,GO:0006310,GO:0009036,GO:0032197,GO:0032199,GO:0046872,GO:0090305	RNA-directed DNA polymerase activity|DNA recombination|type II site-specific deoxyribonuclease activity|transposition, RNA-mediated|reverse transcription involved in RNA-mediated transposition|metal ion binding|nucleic acid phosphodiester bond hydrolysis
ENSBGRG00000014355	46.75990323	20.6576922	72.86211426	3.519916077	1.815541032	0.00255977	0.03083038	Up	1.051068653	2.612168869	2.780643355	0.838658206	0.391158072	0.446433627	CYSLTR1	cysteinyl leukotriene receptor 1 [Source:HGNC Symbol%3BAcc:HGNC:17451]	GO:0004974,GO:0005886,GO:0016021	leukotriene receptor activity|plasma membrane|integral component of membrane	ko04020,ko04080	Calcium signaling pathway|Neuroactive ligand-receptor interaction
ENSBGRG00000014357	64.93475801	22.85199741	107.0175186	4.681413439	2.226944182	4.07E-07	2.30E-05	Up	2.456877811	4.133802902	3.097067488	0.764511102	0.583686116	0.520913563	P2RY13	purinergic receptor P2Y13 [Source:HGNC Symbol%3BAcc:HGNC:4537]	GO:0005783,GO:0005886,GO:0007186,GO:0007194,GO:0016021,GO:0045028,GO:0071407	endoplasmic reticulum|plasma membrane|G protein-coupled receptor signaling pathway|negative regulation of adenylate cyclase activity|integral component of membrane|G protein-coupled purinergic nucleotide receptor activity|cellular response to organic cyclic compound	ko04080	Neuroactive ligand-receptor interaction
ENSBGRG00000014376	796.5671385	1264.867143	328.2671341	0.259614081	-1.945559461	0.000559652	0.009699327	Down	0.285993654	0.27138333	0.859496946	1.361774205	0.826160734	2.929566703	CYP26B1	cytochrome P450 family 26 subfamily B member 1 [Source:HGNC Symbol%3BAcc:HGNC:20581]	GO:0001709,GO:0001768,GO:0001972,GO:0005506,GO:0005789,GO:0006805,GO:0006954,GO:0007140,GO:0007283,GO:0008401,GO:0009954,GO:0010628,GO:0016125,GO:0016709,GO:0020037,GO:0030326,GO:0031090,GO:0034653,GO:0043587,GO:0045580,GO:0048384,GO:0048387,GO:0055114,GO:0060349,GO:0061436,GO:0070268,GO:0071300,GO:2001037	cell fate determination|establishment of T cell polarity|retinoic acid binding|iron ion binding|endoplasmic reticulum membrane|xenobiotic metabolic process|inflammatory response|male meiotic nuclear division|spermatogenesis|retinoic acid 4-hydroxylase activity|proximal/distal pattern formation|positive regulation of gene expression|sterol metabolic process|oxidoreductase activity, acting on paire…	ko00830	Retinol metabolism
ENSBGRG00000014381	122.7501781	17.97481256	227.5255436	12.65638275	3.661793229	3.01E-16	1.24E-13	Up	8.254449749	8.476018818	7.075764461	0.390175284	0.356327257	0.981843597	CNTN5	contactin 5 [Source:HGNC Symbol%3BAcc:HGNC:2175]	GO:0000027,GO:0000184,GO:0002181,GO:0003677,GO:0003723,GO:0003735,GO:0005634,GO:0005791,GO:0005829,GO:0005925,GO:0006355,GO:0006412,GO:0006413,GO:0006614,GO:0014069,GO:0016020,GO:0022625,GO:0036464,GO:0042788,GO:0045296	ribosomal large subunit assembly|nuclear-transcribed mRNA catabolic process, nonsense-mediated decay|cytoplasmic translation|DNA binding|RNA binding|structural constituent of ribosome|nucleus|rough endoplasmic reticulum|cytosol|focal adhesion|regulation of transcription, DNA-templated|translation|translational initiation|SRP-dependent cotranslational protein targeting to membrane|postsynaptic den…	ko03010	Ribosome
ENSBGRG00000014393	514.1882465	335.034496	693.341997	2.068708964	1.048730694	0.000114546	0.002791594	Up	0.139804934	0.180238649	0.103652593	0.06641433	0.049313389	0.070268033	FAM160A1	family with sequence similarity 160 member A1 [Source:HGNC Symbol%3BAcc:HGNC:34237]
ENSBGRG00000014424	16.04096358	0.381782129	31.70014503	77.10663784	6.268783157	0.001472188	0.020664453	Up	0.008365852	0.047404023	0.771517182	0	0	0.009644763	C17orf98	chromosome 17 open reading frame 98 [Source:HGNC Symbol%3BAcc:HGNC:34492]
ENSBGRG00000014425	860.9620495	381.1424769	1340.781622	3.518843538	1.815101368	0.004712713	0.048384418	Up	0.362883647	0.412042348	1.763469599	0.103615969	0.244185782	0.308738986	RARRES1	retinoic acid receptor responder 1 [Source:HGNC Symbol%3BAcc:HGNC:9867]	GO:0003964,GO:0006310,GO:0009036,GO:0032197,GO:0032199,GO:0046872,GO:0090305	RNA-directed DNA polymerase activity|DNA recombination|type II site-specific deoxyribonuclease activity|transposition, RNA-mediated|reverse transcription involved in RNA-mediated transposition|metal ion binding|nucleic acid phosphodiester bond hydrolysis
ENSBGRG00000014436	93.13218326	10.61993655	175.64443	16.47516502	4.042221011	3.39E-14	1.08E-11	Up	3.240438418	2.83633337	1.335183413	0.156906463	0.100306289	0.151862324	LRG1	leucine rich alpha-2-glycoprotein 1 [Source:HGNC Symbol%3BAcc:HGNC:29480]	GO:0001938,GO:0005160,GO:0005576,GO:0005615,GO:0009617,GO:0016020,GO:0030511,GO:0035580,GO:0043231,GO:0043312,GO:0045766,GO:0050873,GO:0070062,GO:1904724,GO:1904813	positive regulation of endothelial cell proliferation|transforming growth factor beta receptor binding|extracellular region|extracellular space|response to bacterium|membrane|positive regulation of transforming growth factor beta receptor signaling pathway|specific granule lumen|intracellular membrane-bounded organelle|neutrophil degranulation|positive regulation of angiogenesis|brown fat cell di…
ENSBGRG00000014445	3971.718876	5634.461999	2308.975754	0.409786214	-1.287056645	3.91E-08	2.90E-06	Down	0.191984043	0.169678907	0.148010257	0.349563729	0.420627549	0.346954704	STAU2	staufen double-stranded RNA binding protein 2 [Source:HGNC Symbol%3BAcc:HGNC:11371]	GO:0003964,GO:0006310,GO:0009036,GO:0032197,GO:0032199,GO:0046872,GO:0090305	RNA-directed DNA polymerase activity|DNA recombination|type II site-specific deoxyribonuclease activity|transposition, RNA-mediated|reverse transcription involved in RNA-mediated transposition|metal ion binding|nucleic acid phosphodiester bond hydrolysis
ENSBGRG00000014447	22.57349929	3.521034952	41.62596363	11.9097652	3.574073065	0.002324142	0.028981636	Up	0.008911795	0.091813708	0.010096625	0.002631923	0.004406604	0.000934015	IL20RA	interleukin 20 receptor subunit alpha [Source:HGNC Symbol%3BAcc:HGNC:6003]	GO:0005886,GO:0016021,GO:0019221,GO:0042015,GO:0045124,GO:2001244	plasma membrane|integral component of membrane|cytokine-mediated signaling pathway|interleukin-20 binding|regulation of bone resorption|positive regulation of intrinsic apoptotic signaling pathway	ko04060,ko04061,ko04630	Cytokine-cytokine receptor interaction|Viral protein interaction with cytokine and cytokine receptor|Jak-STAT signaling pathway
ENSBGRG00000014449	26.15431736	50.1840958	2.124538925	0.04133185	-4.596602265	2.39E-06	0.000107091	Down	0.002107092	0.001492445	0	0.016542491	0.016618158	0.044333056	CLRN1	clarin 1 [Source:HGNC Symbol%3BAcc:HGNC:12605]
ENSBGRG00000014467	219.1860506	90.37756267	347.9945384	3.841852134	1.941801993	4.37E-09	4.36E-07	Up	0.87543922	1.190438255	0.797729504	0.30024436	0.14522334	0.236778892	HBEGF	heparin binding EGF like growth factor [Source:HGNC Symbol%3BAcc:HGNC:3059]	GO:0005615,GO:0005886,GO:0008083,GO:0008201,GO:0016021	extracellular space|plasma membrane|growth factor activity|heparin binding|integral component of membrane	ko01522,ko04012,ko04912,ko04915,ko04928,ko05120,ko05205,ko05219	Endocrine resistance|ErbB signaling pathway|GnRH signaling pathway|Estrogen signaling pathway|Parathyroid hormone synthesis, secretion and action|Epithelial cell signaling in Helicobacter pylori infection|Proteoglycans in cancer|Bladder cancer
ENSBGRG00000014502	440.5568727	123.1846503	757.929095	6.154932144	2.621742952	0.000308126	0.006122937	Up	0.123525952	0.163430293	1.097453934	0.06183408	0.070356914	0.074563572	NLRP3	NLR family pyrin domain containing 3 [Source:HGNC Symbol%3BAcc:HGNC:16400]	GO:0002374,GO:0002674,GO:0002830,GO:0005524,GO:0005576,GO:0005634,GO:0005737,GO:0005783,GO:0006919,GO:0006954,GO:0008134,GO:0032088,GO:0032611,GO:0032621,GO:0032736,GO:0032753,GO:0032754,GO:0042802,GO:0043280,GO:0043565,GO:0044546,GO:0045087,GO:0045630,GO:0045944,GO:0050701,GO:0050713,GO:0050718,GO:0050830,GO:0051092,GO:0051607,GO:0071222,GO:0071224,GO:0072559,GO:1901223,GO:2000321,GO:2000553	cytokine secretion involved in immune response|negative regulation of acute inflammatory response|positive regulation of type 2 immune response|ATP binding|extracellular region|nucleus|cytoplasm|endoplasmic reticulum|activation of cysteine-type endopeptidase activity involved in apoptotic process|inflammatory response|transcription factor binding|negative regulation of NF-kappaB transcription fac…	ko04217,ko04621,ko04625,ko05130,ko05131,ko05132,ko05133,ko05135,ko05164	Necroptosis|NOD-like receptor signaling pathway|C-type lectin receptor signaling pathway|Pathogenic Escherichia coli infection|Shigellosis|Salmonella infection|Pertussis|Yersinia infection|Influenza A
ENSBGRG00000014506	266.5342512	359.0616691	174.0068333	0.484505116	-1.045416196	0.000740734	0.01217802	Down	1.219052388	1.178419729	0.802616757	1.612745189	2.151822321	2.161152861	ZNF624	zinc finger protein 624 [Source:HGNC Symbol%3BAcc:HGNC:29254]	GO:0003677,GO:0005737,GO:0005829,GO:0005886,GO:0008270,GO:0016605,GO:0019966,GO:0032089,GO:0043966,GO:0043967,GO:0045618,GO:0045893,GO:0048386,GO:0050718,GO:0060416	DNA binding|cytoplasm|cytosol|plasma membrane|zinc ion binding|PML body|interleukin-1 binding|NACHT domain binding|histone H3 acetylation|histone H4 acetylation|positive regulation of keratinocyte differentiation|positive regulation of transcription, DNA-templated|positive regulation of retinoic acid receptor signaling pathway|positive regulation of interleukin-1 beta secretion|response to growth…
ENSBGRG00000014551	371.864384	542.7133947	201.0153733	0.370287212	-1.433283368	0.001740407	0.023385499	Down	0.159448566	0.258759511	0.172826232	0.789885098	0.19737767	0.494422927	SPP2	secreted phosphoprotein 2 [Source:HGNC Symbol%3BAcc:HGNC:11256]	GO:0003964,GO:0006310,GO:0009036,GO:0032197,GO:0032199,GO:0046872,GO:0090305	RNA-directed DNA polymerase activity|DNA recombination|type II site-specific deoxyribonuclease activity|transposition, RNA-mediated|reverse transcription involved in RNA-mediated transposition|metal ion binding|nucleic acid phosphodiester bond hydrolysis
[truncated: 540 more rows]
