# Supplementary material for: Study on the differences of fat deposition in cattle-yak and yak based on transcriptomics and metabolomics
Source: Front Vet Sci. 2025 Nov 24;12:1620146. doi: 10.3389/fvets.2025.1620146 (PMC12683920; doi:10.3389/fvets.2025.1620146)
Supplement: SUPPLEMENTARY TABLE 2 — The information of GO term for DEGs enrichment. [file Table_2.xls]

id	Term	Category	ListHits	ListTotal	PopHits	PopTotal	p-value	q-value	Enrichment_score	geneID
GO:0005887	integral component of plasma membrane	cellular_component	76	1085	688	18088	1.71315233058819e-07	0.00039162662277246	1.84156039009752	ENSBGRG00000000314;ENSBGRG00000000380;ENSBGRG00000000673;ENSBGRG00000000975;ENSBGRG00000001242;ENSBGRG00000001276;ENSBGRG00000001355;ENSBGRG00000001510;ENSBGRG00000002487;ENSBGRG00000002625;ENSBGRG00000003135;ENSBGRG00000003278;ENSBGRG00000003466;ENSBGRG00000004271;ENSBGRG00000004637;ENSBGRG00000004733;ENSBGRG00000004943;ENSBGRG00000005652;ENSBGRG00000005715;ENSBGRG00000006627;ENSBGRG00000006710;…
GO:0009897	external side of plasma membrane	cellular_component	26	1085	149	18088	7.95966193159856e-07	0.000909789358781715	2.90902792812297	ENSBGRG00000000399;ENSBGRG00000000946;ENSBGRG00000002311;ENSBGRG00000002923;ENSBGRG00000005024;ENSBGRG00000005861;ENSBGRG00000006576;ENSBGRG00000008065;ENSBGRG00000008129;ENSBGRG00000008424;ENSBGRG00000008868;ENSBGRG00000009248;ENSBGRG00000009310;ENSBGRG00000009835;ENSBGRG00000010335;ENSBGRG00000010345;ENSBGRG00000010403;ENSBGRG00000010479;ENSBGRG00000010970;ENSBGRG00000017039;ENSBGRG00000017119;…
GO:0006935	chemotaxis	biological_process	15	1085	62	18088	2.7517928713026e-06	0.00155021148884809	4.03329864724246	ENSBGRG00000000314;ENSBGRG00000008046;ENSBGRG00000010016;ENSBGRG00000010335;ENSBGRG00000010345;ENSBGRG00000010403;ENSBGRG00000010479;ENSBGRG00000012160;ENSBGRG00000013703;ENSBGRG00000014720;ENSBGRG00000014737;ENSBGRG00000017039;ENSBGRG00000017119;ENSBGRG00000020949;ENSBGRG00000022419
GO:0005886	plasma membrane	cellular_component	177	1085	2134	18088	3.24349170348707e-06	0.00155021148884809	1.38273724944826	ENSBGRG00000000314;ENSBGRG00000000380;ENSBGRG00000000975;ENSBGRG00000001242;ENSBGRG00000001276;ENSBGRG00000001510;ENSBGRG00000001692;ENSBGRG00000001884;ENSBGRG00000002210;ENSBGRG00000002278;ENSBGRG00000002311;ENSBGRG00000002485;ENSBGRG00000002487;ENSBGRG00000002608;ENSBGRG00000002862;ENSBGRG00000003135;ENSBGRG00000003175;ENSBGRG00000003278;ENSBGRG00000003568;ENSBGRG00000004138;ENSBGRG00000004271;…
GO:0045087	innate immune response	biological_process	36	1085	264	18088	3.39066379888034e-06	0.00155021148884809	2.2733137829912	ENSBGRG00000001735;ENSBGRG00000003422;ENSBGRG00000003430;ENSBGRG00000003451;ENSBGRG00000004271;ENSBGRG00000004994;ENSBGRG00000007270;ENSBGRG00000007559;ENSBGRG00000008065;ENSBGRG00000008868;ENSBGRG00000008875;ENSBGRG00000009310;ENSBGRG00000010008;ENSBGRG00000010195;ENSBGRG00000010229;ENSBGRG00000011283;ENSBGRG00000011996;ENSBGRG00000012122;ENSBGRG00000012160;ENSBGRG00000013192;ENSBGRG00000013652;…
GO:0006955	immune response	biological_process	28	1085	185	18088	5.60680811075754e-06	0.00213619389019862	2.52317349607672	ENSBGRG00000002150;ENSBGRG00000002173;ENSBGRG00000002311;ENSBGRG00000004271;ENSBGRG00000005024;ENSBGRG00000006053;ENSBGRG00000006117;ENSBGRG00000006141;ENSBGRG00000007234;ENSBGRG00000009835;ENSBGRG00000010335;ENSBGRG00000010345;ENSBGRG00000010403;ENSBGRG00000010479;ENSBGRG00000011283;ENSBGRG00000012122;ENSBGRG00000013321;ENSBGRG00000017039;ENSBGRG00000017119;ENSBGRG00000018922;ENSBGRG00000019415;…
GO:0005615	extracellular space	cellular_component	81	1085	848	18088	2.06290481156496e-05	0.00673685771319642	1.59239196591601	ENSBGRG00000000399;ENSBGRG00000000857;ENSBGRG00000000868;ENSBGRG00000001111;ENSBGRG00000002408;ENSBGRG00000002438;ENSBGRG00000002649;ENSBGRG00000002811;ENSBGRG00000002923;ENSBGRG00000003430;ENSBGRG00000004317;ENSBGRG00000004961;ENSBGRG00000005449;ENSBGRG00000005548;ENSBGRG00000005883;ENSBGRG00000006141;ENSBGRG00000006444;ENSBGRG00000006548;ENSBGRG00000006702;ENSBGRG00000007639;ENSBGRG00000008046;…
GO:0006954	inflammatory response	biological_process	26	1085	179	18088	2.50695068411767e-05	0.00716361157986623	2.42148134799063	ENSBGRG00000002210;ENSBGRG00000002923;ENSBGRG00000004271;ENSBGRG00000007270;ENSBGRG00000009316;ENSBGRG00000010229;ENSBGRG00000010335;ENSBGRG00000010345;ENSBGRG00000010403;ENSBGRG00000010479;ENSBGRG00000011370;ENSBGRG00000012596;ENSBGRG00000013703;ENSBGRG00000014376;ENSBGRG00000014502;ENSBGRG00000014720;ENSBGRG00000014737;ENSBGRG00000015316;ENSBGRG00000017039;ENSBGRG00000017119;ENSBGRG00000018040;…
GO:0042493	response to drug	biological_process	14	1085	69	18088	4.98428293223227e-05	0.0120716289371676	3.3825151940159	ENSBGRG00000000314;ENSBGRG00000004317;ENSBGRG00000008216;ENSBGRG00000009096;ENSBGRG00000010821;ENSBGRG00000011225;ENSBGRG00000012160;ENSBGRG00000015697;ENSBGRG00000015970;ENSBGRG00000016063;ENSBGRG00000019351;ENSBGRG00000020868;ENSBGRG00000022806;ENSBGRG00000025897
GO:0005201	extracellular matrix structural constituent	molecular_function	11	1085	45	18088	5.2806775753139e-05	0.0120716289371676	4.07512544802867	ENSBGRG00000000772;ENSBGRG00000002438;ENSBGRG00000005449;ENSBGRG00000005548;ENSBGRG00000012337;ENSBGRG00000013466;ENSBGRG00000018582;ENSBGRG00000020183;ENSBGRG00000021859;ENSBGRG00000022165;ENSBGRG00000022839
GO:0008131	primary amine oxidase activity	molecular_function	4	1085	5	18088	6.1317591327496e-05	0.0127429103431505	13.3367741935484	ENSBGRG00000004317;ENSBGRG00000006444;ENSBGRG00000006548;ENSBGRG00000006626
GO:0048038	quinone binding	molecular_function	5	1085	9	18088	7.91246225569844e-05	0.0143065211649599	9.26164874551971	ENSBGRG00000001256;ENSBGRG00000004317;ENSBGRG00000006444;ENSBGRG00000006548;ENSBGRG00000006626
GO:0005576	extracellular region	cellular_component	71	1085	748	18088	8.13581693545399e-05	0.0143065211649599	1.58240469208211	ENSBGRG00000000399;ENSBGRG00000000772;ENSBGRG00000001242;ENSBGRG00000002328;ENSBGRG00000002811;ENSBGRG00000003422;ENSBGRG00000003451;ENSBGRG00000003893;ENSBGRG00000003956;ENSBGRG00000003991;ENSBGRG00000004183;ENSBGRG00000004994;ENSBGRG00000005024;ENSBGRG00000005257;ENSBGRG00000005449;ENSBGRG00000005910;ENSBGRG00000006117;ENSBGRG00000006282;ENSBGRG00000006657;ENSBGRG00000006858;ENSBGRG00000007234;…
GO:0030198	extracellular matrix organization	biological_process	15	1085	85	18088	0.00014559855522502	0.0210761891265178	2.94193548387097	ENSBGRG00000000776;ENSBGRG00000000934;ENSBGRG00000002438;ENSBGRG00000005449;ENSBGRG00000005548;ENSBGRG00000008610;ENSBGRG00000010008;ENSBGRG00000010970;ENSBGRG00000012337;ENSBGRG00000013466;ENSBGRG00000019802;ENSBGRG00000020183;ENSBGRG00000021859;ENSBGRG00000022165;ENSBGRG00000022839
GO:0020037	heme binding	molecular_function	13	1085	67	18088	0.000148370383170711	0.0210761891265178	3.2346653827636	ENSBGRG00000004363;ENSBGRG00000006714;ENSBGRG00000011277;ENSBGRG00000013735;ENSBGRG00000014376;ENSBGRG00000014579;ENSBGRG00000014632;ENSBGRG00000016397;ENSBGRG00000019342;ENSBGRG00000020537;ENSBGRG00000024190;ENSBGRG00000025812;ENSBGRG00000026909
GO:0005925	focal adhesion	cellular_component	23	1085	167	18088	0.000163766740899988	0.0210761891265178	2.2960015452965	ENSBGRG00000000857;ENSBGRG00000002970;ENSBGRG00000005503;ENSBGRG00000006595;ENSBGRG00000008572;ENSBGRG00000010970;ENSBGRG00000011056;ENSBGRG00000011215;ENSBGRG00000011222;ENSBGRG00000013984;ENSBGRG00000014381;ENSBGRG00000016641;ENSBGRG00000018257;ENSBGRG00000018607;ENSBGRG00000018722;ENSBGRG00000019205;ENSBGRG00000019627;ENSBGRG00000020206;ENSBGRG00000021489;ENSBGRG00000023299;ENSBGRG00000024807;…
GO:0005518	collagen binding	molecular_function	8	1085	28	18088	0.000172538673481187	0.0210761891265178	4.763133640553	ENSBGRG00000000772;ENSBGRG00000002309;ENSBGRG00000002438;ENSBGRG00000008929;ENSBGRG00000008993;ENSBGRG00000022839;ENSBGRG00000022881;ENSBGRG00000025342
GO:0050839	cell adhesion molecule binding	molecular_function	8	1085	28	18088	0.000172538673481187	0.0210761891265178	4.763133640553	ENSBGRG00000001510;ENSBGRG00000002438;ENSBGRG00000007837;ENSBGRG00000015720;ENSBGRG00000019415;ENSBGRG00000019591;ENSBGRG00000021859;ENSBGRG00000023742
GO:0009308	amine metabolic process	biological_process	4	1085	6	18088	0.000175173925373507	0.0210761891265178	11.1139784946237	ENSBGRG00000004317;ENSBGRG00000006444;ENSBGRG00000006548;ENSBGRG00000006626
GO:0007204	positive regulation of cytosolic calcium ion concentration	biological_process	14	1085	78	18088	0.00019944627921792	0.0227967097146082	2.99222497932175	ENSBGRG00000000380;ENSBGRG00000002210;ENSBGRG00000006261;ENSBGRG00000008188;ENSBGRG00000010335;ENSBGRG00000010345;ENSBGRG00000010403;ENSBGRG00000010479;ENSBGRG00000014720;ENSBGRG00000014737;ENSBGRG00000016207;ENSBGRG00000017039;ENSBGRG00000017119;ENSBGRG00000017178
GO:0050873	brown fat cell differentiation	biological_process	6	1085	16	18088	0.000218401180014755	0.0234659449438643	6.25161290322581	ENSBGRG00000010970;ENSBGRG00000014436;ENSBGRG00000018281;ENSBGRG00000021445;ENSBGRG00000021788;ENSBGRG00000021984
GO:0042102	positive regulation of T cell proliferation	biological_process	8	1085	29	18088	0.0002258314911483	0.0234659449438643	4.59888765294772	ENSBGRG00000000314;ENSBGRG00000002311;ENSBGRG00000002923;ENSBGRG00000007642;ENSBGRG00000007657;ENSBGRG00000010037;ENSBGRG00000019415;ENSBGRG00000023249
GO:0071398	cellular response to fatty acid	biological_process	5	1085	11	18088	0.000262145623578171	0.0260549954565087	7.57771260997067	ENSBGRG00000005861;ENSBGRG00000008216;ENSBGRG00000009672;ENSBGRG00000015316;ENSBGRG00000021984
GO:0030199	collagen fibril organization	biological_process	6	1085	17	18088	0.000320459833665008	0.030523799156592	5.88387096774194	ENSBGRG00000002309;ENSBGRG00000005548;ENSBGRG00000010956;ENSBGRG00000012753;ENSBGRG00000020559;ENSBGRG00000022881
GO:0042755	eating behavior	biological_process	4	1085	7	18088	0.000389273199249876	0.0355951413394086	9.52626728110599	ENSBGRG00000002608;ENSBGRG00000008216;ENSBGRG00000013702;ENSBGRG00000015697
GO:0016021	integral component of membrane	cellular_component	185	1085	2451	18088	0.000427144511854788	0.0375558597730787	1.25831457864466	ENSBGRG00000000380;ENSBGRG00000000427;ENSBGRG00000000465;ENSBGRG00000000567;ENSBGRG00000000765;ENSBGRG00000001040;ENSBGRG00000001056;ENSBGRG00000001138;ENSBGRG00000001152;ENSBGRG00000001242;ENSBGRG00000001272;ENSBGRG00000001276;ENSBGRG00000001406;ENSBGRG00000001439;ENSBGRG00000001621;ENSBGRG00000001692;ENSBGRG00000001884;ENSBGRG00000002210;ENSBGRG00000002311;ENSBGRG00000002485;ENSBGRG00000002862;…
GO:0030335	positive regulation of cell migration	biological_process	17	1085	116	18088	0.000545512973556743	0.0461867650944709	2.44315906562848	ENSBGRG00000004010;ENSBGRG00000005449;ENSBGRG00000005548;ENSBGRG00000005952;ENSBGRG00000007642;ENSBGRG00000007783;ENSBGRG00000010970;ENSBGRG00000011222;ENSBGRG00000012337;ENSBGRG00000013025;ENSBGRG00000013554;ENSBGRG00000013573;ENSBGRG00000018250;ENSBGRG00000018545;ENSBGRG00000022426;ENSBGRG00000023299;ENSBGRG00000025342
GO:0050853	B cell receptor signaling pathway	biological_process	7	1085	26	18088	0.000657534432168261	0.053682989712023	4.48833746898263	ENSBGRG00000000314;ENSBGRG00000003568;ENSBGRG00000008065;ENSBGRG00000008868;ENSBGRG00000009310;ENSBGRG00000017500;ENSBGRG00000020609
GO:0002407	dendritic cell chemotaxis	biological_process	4	1085	8	18088	0.000741546491535809	0.0546830735371245	8.33548387096774	ENSBGRG00000002923;ENSBGRG00000016207;ENSBGRG00000023076;ENSBGRG00000023186
GO:0031994	insulin-like growth factor I binding	molecular_function	4	1085	8	18088	0.000741546491535809	0.0546830735371245	8.33548387096774	ENSBGRG00000010970;ENSBGRG00000017437;ENSBGRG00000019925;ENSBGRG00000020066
GO:0046325	negative regulation of glucose import	biological_process	4	1085	8	18088	0.000741546491535809	0.0546830735371245	8.33548387096774	ENSBGRG00000009672;ENSBGRG00000015697;ENSBGRG00000021648;ENSBGRG00000023249
GO:0005604	basement membrane	cellular_component	8	1085	35	18088	0.000898595218751597	0.0641933959395672	3.8105069124424	ENSBGRG00000000776;ENSBGRG00000005449;ENSBGRG00000008670;ENSBGRG00000008993;ENSBGRG00000010851;ENSBGRG00000010970;ENSBGRG00000022839;ENSBGRG00000026162
GO:0043312	neutrophil degranulation	biological_process	13	1085	82	18088	0.00113471391922721	0.0746182422396944	2.64295830055075	ENSBGRG00000000314;ENSBGRG00000001242;ENSBGRG00000001276;ENSBGRG00000006657;ENSBGRG00000014436;ENSBGRG00000018545;ENSBGRG00000018718;ENSBGRG00000019356;ENSBGRG00000019415;ENSBGRG00000020555;ENSBGRG00000025135;ENSBGRG00000025897;ENSBGRG00000026623
GO:0019956	chemokine binding	molecular_function	6	1085	21	18088	0.0011424490281668	0.0746182422396944	4.763133640553	ENSBGRG00000010335;ENSBGRG00000010345;ENSBGRG00000010403;ENSBGRG00000010479;ENSBGRG00000017039;ENSBGRG00000017119
GO:0019957	C-C chemokine binding	molecular_function	6	1085	21	18088	0.0011424490281668	0.0746182422396944	4.763133640553	ENSBGRG00000010335;ENSBGRG00000010345;ENSBGRG00000010403;ENSBGRG00000010479;ENSBGRG00000017039;ENSBGRG00000017119
GO:0006958	complement activation, classical pathway	biological_process	9	1085	45	18088	0.00121496730281604	0.0771504237288183	3.3341935483871	ENSBGRG00000003422;ENSBGRG00000003430;ENSBGRG00000003451;ENSBGRG00000008065;ENSBGRG00000008868;ENSBGRG00000008875;ENSBGRG00000009310;ENSBGRG00000019750;ENSBGRG00000020609
GO:0008203	cholesterol metabolic process	biological_process	8	1085	37	18088	0.00132509621504317	0.0818694580429376	3.60453356582389	ENSBGRG00000002970;ENSBGRG00000004363;ENSBGRG00000004545;ENSBGRG00000005861;ENSBGRG00000009469;ENSBGRG00000011608;ENSBGRG00000013548;ENSBGRG00000017210
GO:0007155	cell adhesion	biological_process	27	1085	242	18088	0.0014090387445662	0.0847648044757454	1.85998400426553	ENSBGRG00000000772;ENSBGRG00000002438;ENSBGRG00000002625;ENSBGRG00000002811;ENSBGRG00000003893;ENSBGRG00000003956;ENSBGRG00000004453;ENSBGRG00000004733;ENSBGRG00000005449;ENSBGRG00000006626;ENSBGRG00000008670;ENSBGRG00000011056;ENSBGRG00000011195;ENSBGRG00000011222;ENSBGRG00000012337;ENSBGRG00000012596;ENSBGRG00000013707;ENSBGRG00000016318;ENSBGRG00000018257;ENSBGRG00000018718;ENSBGRG00000020183;…
GO:0016493	C-C chemokine receptor activity	molecular_function	6	1085	22	18088	0.00149191635741361	0.0874492511037823	4.5466275659824	ENSBGRG00000010335;ENSBGRG00000010345;ENSBGRG00000010403;ENSBGRG00000010479;ENSBGRG00000017039;ENSBGRG00000017119
GO:0005506	iron ion binding	molecular_function	12	1085	75	18088	0.00159990382606773	0.0914345036597708	2.66735483870968	ENSBGRG00000004363;ENSBGRG00000006263;ENSBGRG00000006714;ENSBGRG00000013272;ENSBGRG00000014376;ENSBGRG00000014579;ENSBGRG00000014632;ENSBGRG00000016397;ENSBGRG00000019342;ENSBGRG00000020537;ENSBGRG00000024190;ENSBGRG00000024230
GO:0051015	actin filament binding	molecular_function	15	1085	107	18088	0.00178427780034535	0.0965644772028562	2.33705155260778	ENSBGRG00000002970;ENSBGRG00000005605;ENSBGRG00000006595;ENSBGRG00000007642;ENSBGRG00000007906;ENSBGRG00000008535;ENSBGRG00000008965;ENSBGRG00000014140;ENSBGRG00000016468;ENSBGRG00000018257;ENSBGRG00000018708;ENSBGRG00000018859;ENSBGRG00000021489;ENSBGRG00000023219;ENSBGRG00000024043
GO:0003810	protein-glutamine gamma-glutamyltransferase activity	molecular_function	3	1085	5	18088	0.00196414946614638	0.0965644772028562	10.0025806451613	ENSBGRG00000015833;ENSBGRG00000018916;ENSBGRG00000018923
GO:0006139	nucleobase-containing compound metabolic process	biological_process	3	1085	5	18088	0.00196414946614638	0.0965644772028562	10.0025806451613	ENSBGRG00000007719;ENSBGRG00000012288;ENSBGRG00000016063
GO:0035988	chondrocyte proliferation	biological_process	3	1085	5	18088	0.00196414946614638	0.0965644772028562	10.0025806451613	ENSBGRG00000014320;ENSBGRG00000017887;ENSBGRG00000022165
GO:0050786	RAGE receptor binding	molecular_function	3	1085	5	18088	0.00196414946614638	0.0965644772028562	10.0025806451613	ENSBGRG00000002365;ENSBGRG00000004994;ENSBGRG00000006185
GO:0086045	membrane depolarization during AV node cell action potential	biological_process	3	1085	5	18088	0.00196414946614638	0.0965644772028562	10.0025806451613	ENSBGRG00000000380;ENSBGRG00000007753;ENSBGRG00000016207
GO:0055008	cardiac muscle tissue morphogenesis	biological_process	4	1085	10	18088	0.00201886029706139	0.0965644772028562	6.66838709677419	ENSBGRG00000005605;ENSBGRG00000008535;ENSBGRG00000010880;ENSBGRG00000023219
GO:0009986	cell surface	cellular_component	31	1085	298	18088	0.00202760057118858	0.0965644772028562	1.73422818791946	ENSBGRG00000001272;ENSBGRG00000002311;ENSBGRG00000002862;ENSBGRG00000005861;ENSBGRG00000005883;ENSBGRG00000006626;ENSBGRG00000006858;ENSBGRG00000007491;ENSBGRG00000007690;ENSBGRG00000008417;ENSBGRG00000008610;ENSBGRG00000008875;ENSBGRG00000010008;ENSBGRG00000010970;ENSBGRG00000011195;ENSBGRG00000013748;ENSBGRG00000013877;ENSBGRG00000016318;ENSBGRG00000018040;ENSBGRG00000018545;ENSBGRG00000018697;…
GO:0030295	protein kinase activator activity	molecular_function	5	1085	17	18088	0.00259523382502509	0.121075602530762	4.90322580645161	ENSBGRG00000000314;ENSBGRG00000005828;ENSBGRG00000008348;ENSBGRG00000013984;ENSBGRG00000024807
GO:0030018	Z disc	cellular_component	11	1085	70	18088	0.00285701389536888	0.130622675296265	2.61972350230415	ENSBGRG00000000380;ENSBGRG00000005605;ENSBGRG00000005715;ENSBGRG00000006595;ENSBGRG00000008535;ENSBGRG00000010880;ENSBGRG00000014570;ENSBGRG00000016641;ENSBGRG00000018257;ENSBGRG00000023219;ENSBGRG00000024043
GO:0043588	skin development	biological_process	4	1085	11	18088	0.00302269725333751	0.135487959237834	6.06217008797654	ENSBGRG00000005548;ENSBGRG00000006397;ENSBGRG00000010970;ENSBGRG00000013702
GO:0008201	heparin binding	molecular_function	14	1085	103	18088	0.00333944619599397	0.146807192385427	2.26595678045725	ENSBGRG00000000772;ENSBGRG00000000776;ENSBGRG00000002811;ENSBGRG00000004317;ENSBGRG00000005883;ENSBGRG00000008670;ENSBGRG00000012337;ENSBGRG00000014467;ENSBGRG00000016074;ENSBGRG00000019493;ENSBGRG00000021599;ENSBGRG00000021859;ENSBGRG00000023865;ENSBGRG00000026744
GO:0045499	chemorepellent activity	molecular_function	5	1085	18	18088	0.00341785836343127	0.147419324883092	4.63082437275986	ENSBGRG00000007783;ENSBGRG00000008572;ENSBGRG00000018250;ENSBGRG00000019205;ENSBGRG00000026337
GO:0005581	collagen trimer	cellular_component	8	1085	43	18088	0.00361969110352434	0.147924892514093	3.10157539384846	ENSBGRG00000003422;ENSBGRG00000003430;ENSBGRG00000003451;ENSBGRG00000003893;ENSBGRG00000003956;ENSBGRG00000007639;ENSBGRG00000017808;ENSBGRG00000023488
GO:0098978	glutamatergic synapse	cellular_component	23	1085	209	18088	0.00363910666050472	0.147924892514093	1.83460410557185	ENSBGRG00000001510;ENSBGRG00000002862;ENSBGRG00000003175;ENSBGRG00000006595;ENSBGRG00000007642;ENSBGRG00000008572;ENSBGRG00000009403;ENSBGRG00000010476;ENSBGRG00000011195;ENSBGRG00000012592;ENSBGRG00000012800;ENSBGRG00000014300;ENSBGRG00000015720;ENSBGRG00000016558;ENSBGRG00000016773;ENSBGRG00000021651;ENSBGRG00000022649;ENSBGRG00000023169;ENSBGRG00000023742;ENSBGRG00000024242;ENSBGRG00000026051;…
GO:0005833	hemoglobin complex	cellular_component	3	1085	6	18088	0.00375312500691924	0.147924892514093	8.33548387096774	ENSBGRG00000011277;ENSBGRG00000014579;ENSBGRG00000014632
GO:0030241	skeletal muscle myosin thick filament assembly	biological_process	3	1085	6	18088	0.00375312500691924	0.147924892514093	8.33548387096774	ENSBGRG00000005605;ENSBGRG00000008535;ENSBGRG00000010880
GO:0071404	cellular response to low-density lipoprotein particle stimulus	biological_process	3	1085	6	18088	0.00375312500691924	0.147924892514093	8.33548387096774	ENSBGRG00000005861;ENSBGRG00000015970;ENSBGRG00000017500
GO:0005355	glucose transmembrane transporter activity	molecular_function	4	1085	12	18088	0.00432043292572203	0.161909994560665	5.55698924731183	ENSBGRG00000004637;ENSBGRG00000011665;ENSBGRG00000021445;ENSBGRG00000022283
GO:0046677	response to antibiotic	biological_process	4	1085	12	18088	0.00432043292572203	0.161909994560665	5.55698924731183	ENSBGRG00000004317;ENSBGRG00000006444;ENSBGRG00000006548;ENSBGRG00000006626
GO:0060612	adipose tissue development	biological_process	4	1085	12	18088	0.00432043292572203	0.161909994560665	5.55698924731183	ENSBGRG00000002783;ENSBGRG00000007158;ENSBGRG00000011225;ENSBGRG00000015396
GO:0004896	cytokine receptor activity	molecular_function	5	1085	20	18088	0.00559664743204838	0.198991325665339	4.16774193548387	ENSBGRG00000000399;ENSBGRG00000005024;ENSBGRG00000008129;ENSBGRG00000009248;ENSBGRG00000026076
GO:0002726	positive regulation of T cell cytokine production	biological_process	3	1085	7	18088	0.00627601386267126	0.198991325665339	7.14470046082949	ENSBGRG00000007657;ENSBGRG00000009835;ENSBGRG00000010037
GO:0003091	renal water homeostasis	biological_process	3	1085	7	18088	0.00627601386267126	0.198991325665339	7.14470046082949	ENSBGRG00000000673;ENSBGRG00000008188;ENSBGRG00000013121
GO:0008179	adenylate cyclase binding	molecular_function	3	1085	7	18088	0.00627601386267126	0.198991325665339	7.14470046082949	ENSBGRG00000008188;ENSBGRG00000008525;ENSBGRG00000018281
GO:0010812	negative regulation of cell-substrate adhesion	biological_process	3	1085	7	18088	0.00627601386267126	0.198991325665339	7.14470046082949	ENSBGRG00000005548;ENSBGRG00000007906;ENSBGRG00000008142
GO:0017166	vinculin binding	molecular_function	3	1085	7	18088	0.00627601386267126	0.198991325665339	7.14470046082949	ENSBGRG00000006011;ENSBGRG00000006595;ENSBGRG00000024043
GO:0032964	collagen biosynthetic process	biological_process	3	1085	7	18088	0.00627601386267126	0.198991325665339	7.14470046082949	ENSBGRG00000005548;ENSBGRG00000010956;ENSBGRG00000022881
GO:0040015	negative regulation of multicellular organism growth	biological_process	3	1085	7	18088	0.00627601386267126	0.198991325665339	7.14470046082949	ENSBGRG00000001760;ENSBGRG00000018281;ENSBGRG00000021788
GO:0045579	positive regulation of B cell differentiation	biological_process	3	1085	7	18088	0.00627601386267126	0.198991325665339	7.14470046082949	ENSBGRG00000000314;ENSBGRG00000004010;ENSBGRG00000017500
GO:0046849	bone remodeling	biological_process	3	1085	7	18088	0.00627601386267126	0.198991325665339	7.14470046082949	ENSBGRG00000010956;ENSBGRG00000020409;ENSBGRG00000021648
GO:0055003	cardiac myofibril assembly	biological_process	3	1085	7	18088	0.00627601386267126	0.198991325665339	7.14470046082949	ENSBGRG00000005605;ENSBGRG00000008535;ENSBGRG00000010880
GO:0051965	positive regulation of synapse assembly	biological_process	8	1085	47	18088	0.00635449115204275	0.198991325665339	2.83761153054221	ENSBGRG00000008572;ENSBGRG00000008670;ENSBGRG00000009144;ENSBGRG00000012800;ENSBGRG00000013720;ENSBGRG00000019205;ENSBGRG00000019591;ENSBGRG00000021651
GO:0009953	dorsal/ventral pattern formation	biological_process	5	1085	21	18088	0.00698858443326138	0.215890594789669	3.96927803379416	ENSBGRG00000002077;ENSBGRG00000003115;ENSBGRG00000004039;ENSBGRG00000006858;ENSBGRG00000021425
GO:0019722	calcium-mediated signaling	biological_process	8	1085	48	18088	0.00723400139026491	0.218953781499069	2.77849462365591	ENSBGRG00000010335;ENSBGRG00000010345;ENSBGRG00000010403;ENSBGRG00000010479;ENSBGRG00000016207;ENSBGRG00000017039;ENSBGRG00000017119;ENSBGRG00000020949
GO:0001501	skeletal system development	biological_process	9	1085	58	18088	0.00727930332192881	0.218953781499069	2.58687430478309	ENSBGRG00000002077;ENSBGRG00000002092;ENSBGRG00000003115;ENSBGRG00000005548;ENSBGRG00000010067;ENSBGRG00000011195;ENSBGRG00000019493;ENSBGRG00000021859;ENSBGRG00000022165
GO:0030864	cortical actin cytoskeleton	cellular_component	6	1085	30	18088	0.00787908132701054	0.226761838362215	3.3341935483871	ENSBGRG00000007642;ENSBGRG00000011665;ENSBGRG00000013025;ENSBGRG00000013554;ENSBGRG00000013573;ENSBGRG00000014140
GO:0001656	metanephros development	biological_process	4	1085	14	18088	0.00793567238362957	0.226761838362215	4.763133640553	ENSBGRG00000002077;ENSBGRG00000010067;ENSBGRG00000014304;ENSBGRG00000015396
GO:0007595	lactation	biological_process	4	1085	14	18088	0.00793567238362957	0.226761838362215	4.763133640553	ENSBGRG00000001760;ENSBGRG00000007719;ENSBGRG00000008929;ENSBGRG00000009848
GO:0034063	stress granule assembly	biological_process	4	1085	14	18088	0.00793567238362957	0.226761838362215	4.763133640553	ENSBGRG00000001111;ENSBGRG00000021911;ENSBGRG00000023299;ENSBGRG00000025058
GO:0008360	regulation of cell shape	biological_process	11	1085	81	18088	0.00881276528001189	0.241077397102372	2.26395858223815	ENSBGRG00000001355;ENSBGRG00000002811;ENSBGRG00000004943;ENSBGRG00000007642;ENSBGRG00000007906;ENSBGRG00000008610;ENSBGRG00000013923;ENSBGRG00000014140;ENSBGRG00000018250;ENSBGRG00000018722;ENSBGRG00000023037
GO:0042803	protein homodimerization activity	molecular_function	42	1085	479	18088	0.00882788306855446	0.241077397102372	1.46175500033672	ENSBGRG00000000946;ENSBGRG00000001152;ENSBGRG00000001510;ENSBGRG00000002365;ENSBGRG00000002649;ENSBGRG00000003451;ENSBGRG00000005605;ENSBGRG00000006595;ENSBGRG00000006670;ENSBGRG00000006785;ENSBGRG00000007642;ENSBGRG00000007690;ENSBGRG00000007837;ENSBGRG00000008148;ENSBGRG00000008572;ENSBGRG00000009390;ENSBGRG00000009486;ENSBGRG00000011191;ENSBGRG00000011195;ENSBGRG00000013735;ENSBGRG00000015970;…
GO:0001894	tissue homeostasis	biological_process	3	1085	8	18088	0.00959669428535253	0.241077397102372	6.25161290322581	ENSBGRG00000007904;ENSBGRG00000012753;ENSBGRG00000022165
GO:0001968	fibronectin binding	molecular_function	3	1085	8	18088	0.00959669428535253	0.241077397102372	6.25161290322581	ENSBGRG00000000772;ENSBGRG00000000776;ENSBGRG00000020066
GO:0006518	peptide metabolic process	biological_process	3	1085	8	18088	0.00959669428535253	0.241077397102372	6.25161290322581	ENSBGRG00000001102;ENSBGRG00000015697;ENSBGRG00000025616
GO:0008610	lipid biosynthetic process	biological_process	3	1085	8	18088	0.00959669428535253	0.241077397102372	6.25161290322581	ENSBGRG00000008633;ENSBGRG00000013548;ENSBGRG00000013734
GO:0016125	sterol metabolic process	biological_process	3	1085	8	18088	0.00959669428535253	0.241077397102372	6.25161290322581	ENSBGRG00000014376;ENSBGRG00000018006;ENSBGRG00000019342
GO:0031995	insulin-like growth factor II binding	molecular_function	3	1085	8	18088	0.00959669428535253	0.241077397102372	6.25161290322581	ENSBGRG00000017437;ENSBGRG00000019925;ENSBGRG00000020066
GO:0042310	vasoconstriction	biological_process	3	1085	8	18088	0.00959669428535253	0.241077397102372	6.25161290322581	ENSBGRG00000015697;ENSBGRG00000016207;ENSBGRG00000019268
GO:0048739	cardiac muscle fiber development	biological_process	3	1085	8	18088	0.00959669428535253	0.241077397102372	6.25161290322581	ENSBGRG00000005605;ENSBGRG00000008535;ENSBGRG00000010880
GO:0060749	mammary gland alveolus development	biological_process	3	1085	8	18088	0.00959669428535253	0.241077397102372	6.25161290322581	ENSBGRG00000001760;ENSBGRG00000008348;ENSBGRG00000015396
GO:0016310	phosphorylation	biological_process	4	1085	15	18088	0.0103150074535374	0.250852202540283	4.44559139784946	ENSBGRG00000002365;ENSBGRG00000019960;ENSBGRG00000021487;ENSBGRG00000026337
GO:0032720	negative regulation of tumor necrosis factor production	biological_process	4	1085	15	18088	0.0103150074535374	0.250852202540283	4.44559139784946	ENSBGRG00000013885;ENSBGRG00000014720;ENSBGRG00000015740;ENSBGRG00000019334
GO:0042571	immunoglobulin complex, circulating	cellular_component	4	1085	15	18088	0.0103150074535374	0.250852202540283	4.44559139784946	ENSBGRG00000008065;ENSBGRG00000008868;ENSBGRG00000009310;ENSBGRG00000020609
GO:0032922	circadian regulation of gene expression	biological_process	6	1085	32	18088	0.0108609394433259	0.261348500709928	3.1258064516129	ENSBGRG00000002783;ENSBGRG00000014287;ENSBGRG00000015396;ENSBGRG00000020409;ENSBGRG00000025655;ENSBGRG00000026121
GO:0031090	organelle membrane	cellular_component	8	1085	52	18088	0.0116912816068994	0.275910162347844	2.56476426799007	ENSBGRG00000006714;ENSBGRG00000013789;ENSBGRG00000014304;ENSBGRG00000014376;ENSBGRG00000019205;ENSBGRG00000019342;ENSBGRG00000020537;ENSBGRG00000024190
GO:0000226	microtubule cytoskeleton organization	biological_process	9	1085	63	18088	0.012404195542703	0.275910162347844	2.3815668202765	ENSBGRG00000000751;ENSBGRG00000001452;ENSBGRG00000010433;ENSBGRG00000010792;ENSBGRG00000012288;ENSBGRG00000013042;ENSBGRG00000018249;ENSBGRG00000024000;ENSBGRG00000026132
GO:0007200	phospholipase C-activating G protein-coupled receptor signaling pathway	biological_process	5	1085	24	18088	0.0125775263402979	0.275910162347844	3.47311827956989	ENSBGRG00000005652;ENSBGRG00000010808;ENSBGRG00000014720;ENSBGRG00000014737;ENSBGRG00000020868
GO:0050729	positive regulation of inflammatory response	biological_process	6	1085	33	18088	0.0126171989688485	0.275910162347844	3.03108504398827	ENSBGRG00000004994;ENSBGRG00000005024;ENSBGRG00000005861;ENSBGRG00000013608;ENSBGRG00000015697;ENSBGRG00000023865
GO:0045214	sarcomere organization	biological_process	4	1085	16	18088	0.0131112823876847	0.275910162347844	4.16774193548387	ENSBGRG00000005605;ENSBGRG00000006595;ENSBGRG00000008535;ENSBGRG00000010880
GO:0101003	ficolin-1-rich granule membrane	cellular_component	4	1085	16	18088	0.0131112823876847	0.275910162347844	4.16774193548387	ENSBGRG00000000314;ENSBGRG00000001242;ENSBGRG00000018718;ENSBGRG00000019415
GO:0043235	receptor complex	cellular_component	12	1085	97	18088	0.0131314871203609	0.275910162347844	2.06238776188893	ENSBGRG00000000399;ENSBGRG00000004545;ENSBGRG00000005861;ENSBGRG00000007491;ENSBGRG00000008129;ENSBGRG00000008929;ENSBGRG00000009248;ENSBGRG00000018281;ENSBGRG00000018443;ENSBGRG00000026076;ENSBGRG00000026337;ENSBGRG00000026414
GO:0009617	response to bacterium	biological_process	7	1085	43	18088	0.013268823520207	0.275910162347844	2.7138784696174	ENSBGRG00000000776;ENSBGRG00000002150;ENSBGRG00000005883;ENSBGRG00000014436;ENSBGRG00000018040;ENSBGRG00000018710;ENSBGRG00000020564
GO:0065003	protein-containing complex assembly	biological_process	7	1085	43	18088	0.013268823520207	0.275910162347844	2.7138784696174	ENSBGRG00000000020;ENSBGRG00000000314;ENSBGRG00000007906;ENSBGRG00000011056;ENSBGRG00000011665;ENSBGRG00000016073;ENSBGRG00000024386
GO:0004016	adenylate cyclase activity	molecular_function	3	1085	9	18088	0.0137592994346694	0.275910162347844	5.55698924731183	ENSBGRG00000000673;ENSBGRG00000008188;ENSBGRG00000008786
GO:0005344	oxygen carrier activity	molecular_function	3	1085	9	18088	0.0137592994346694	0.275910162347844	5.55698924731183	ENSBGRG00000011277;ENSBGRG00000014579;ENSBGRG00000014632
GO:0005391	sodium:potassium-exchanging ATPase activity	molecular_function	3	1085	9	18088	0.0137592994346694	0.275910162347844	5.55698924731183	ENSBGRG00000008222;ENSBGRG00000013707;ENSBGRG00000025191
GO:0006171	cAMP biosynthetic process	biological_process	3	1085	9	18088	0.0137592994346694	0.275910162347844	5.55698924731183	ENSBGRG00000000673;ENSBGRG00000008188;ENSBGRG00000008786
GO:0030240	skeletal muscle thin filament assembly	biological_process	3	1085	9	18088	0.0137592994346694	0.275910162347844	5.55698924731183	ENSBGRG00000005605;ENSBGRG00000008535;ENSBGRG00000010880
GO:0031668	cellular response to extracellular stimulus	biological_process	3	1085	9	18088	0.0137592994346694	0.275910162347844	5.55698924731183	ENSBGRG00000009096;ENSBGRG00000010970;ENSBGRG00000024242
GO:0032753	positive regulation of interleukin-4 production	biological_process	3	1085	9	18088	0.0137592994346694	0.275910162347844	5.55698924731183	ENSBGRG00000007657;ENSBGRG00000014502;ENSBGRG00000017500
GO:0045332	phospholipid translocation	biological_process	3	1085	9	18088	0.0137592994346694	0.275910162347844	5.55698924731183	ENSBGRG00000005270;ENSBGRG00000009116;ENSBGRG00000017718
GO:0048715	negative regulation of oligodendrocyte differentiation	biological_process	3	1085	9	18088	0.0137592994346694	0.275910162347844	5.55698924731183	ENSBGRG00000007455;ENSBGRG00000015396;ENSBGRG00000024386
GO:0051371	muscle alpha-actinin binding	molecular_function	3	1085	9	18088	0.0137592994346694	0.275910162347844	5.55698924731183	ENSBGRG00000005605;ENSBGRG00000008535;ENSBGRG00000024043
GO:0006953	acute-phase response	biological_process	4	1085	17	18088	0.0163469896377338	0.313083335118501	3.92258064516129	ENSBGRG00000000868;ENSBGRG00000002811;ENSBGRG00000008424;ENSBGRG00000009469
GO:0007162	negative regulation of cell adhesion	biological_process	4	1085	17	18088	0.0163469896377338	0.313083335118501	3.92258064516129	ENSBGRG00000001355;ENSBGRG00000004943;ENSBGRG00000011056;ENSBGRG00000018250
GO:0035115	embryonic forelimb morphogenesis	biological_process	4	1085	17	18088	0.0163469896377338	0.313083335118501	3.92258064516129	ENSBGRG00000000380;ENSBGRG00000002077;ENSBGRG00000003115;ENSBGRG00000014304
GO:0071222	cellular response to lipopolysaccharide	biological_process	9	1085	66	18088	0.016550348418787	0.313083335118501	2.2733137829912	ENSBGRG00000002311;ENSBGRG00000010037;ENSBGRG00000010403;ENSBGRG00000013321;ENSBGRG00000014502;ENSBGRG00000018040;ENSBGRG00000019415;ENSBGRG00000021487;ENSBGRG00000025440
GO:0070374	positive regulation of ERK1 and ERK2 cascade	biological_process	13	1085	112	18088	0.0166484392489135	0.313083335118501	1.93502304147465	ENSBGRG00000002923;ENSBGRG00000004961;ENSBGRG00000007491;ENSBGRG00000008440;ENSBGRG00000008929;ENSBGRG00000014720;ENSBGRG00000014737;ENSBGRG00000020868;ENSBGRG00000023186;ENSBGRG00000023865;ENSBGRG00000025342;ENSBGRG00000026316;ENSBGRG00000026337
GO:0001558	regulation of cell growth	biological_process	6	1085	35	18088	0.0167087344201475	0.313083335118501	2.8578801843318	ENSBGRG00000001760;ENSBGRG00000014990;ENSBGRG00000017437;ENSBGRG00000019925;ENSBGRG00000020066;ENSBGRG00000021214
GO:0002020	protease binding	molecular_function	6	1085	35	18088	0.0167087344201475	0.313083335118501	2.8578801843318	ENSBGRG00000000772;ENSBGRG00000000934;ENSBGRG00000005548;ENSBGRG00000005861;ENSBGRG00000016318;ENSBGRG00000025440
GO:0099055	integral component of postsynaptic membrane	cellular_component	6	1085	35	18088	0.0167087344201475	0.313083335118501	2.8578801843318	ENSBGRG00000002862;ENSBGRG00000003175;ENSBGRG00000008572;ENSBGRG00000010476;ENSBGRG00000019591;ENSBGRG00000026051
GO:0043065	positive regulation of apoptotic process	biological_process	16	1085	149	18088	0.0170903220147302	0.317629887200596	1.79017103269106	ENSBGRG00000000934;ENSBGRG00000001152;ENSBGRG00000002408;ENSBGRG00000009390;ENSBGRG00000009848;ENSBGRG00000010970;ENSBGRG00000011191;ENSBGRG00000011215;ENSBGRG00000012784;ENSBGRG00000015697;ENSBGRG00000016073;ENSBGRG00000018117;ENSBGRG00000020066;ENSBGRG00000024619;ENSBGRG00000026131;ENSBGRG00000026337
GO:0031012	extracellular matrix	cellular_component	15	1085	137	18088	0.0174701171582197	0.322070063094276	1.82528843889805	ENSBGRG00000002309;ENSBGRG00000002438;ENSBGRG00000003893;ENSBGRG00000004010;ENSBGRG00000005548;ENSBGRG00000007639;ENSBGRG00000008572;ENSBGRG00000012866;ENSBGRG00000013466;ENSBGRG00000018582;ENSBGRG00000019205;ENSBGRG00000020183;ENSBGRG00000021859;ENSBGRG00000022165;ENSBGRG00000024371
GO:0007017	microtubule-based process	biological_process	5	1085	26	18088	0.0176334531605248	0.322480591399678	3.20595533498759	ENSBGRG00000000751;ENSBGRG00000001452;ENSBGRG00000010792;ENSBGRG00000013042;ENSBGRG00000026132
GO:0043005	neuron projection	cellular_component	19	1085	188	18088	0.0181068524452631	0.328510037221202	1.68483184625944	ENSBGRG00000000975;ENSBGRG00000001443;ENSBGRG00000001510;ENSBGRG00000005394;ENSBGRG00000007491;ENSBGRG00000007837;ENSBGRG00000008417;ENSBGRG00000009403;ENSBGRG00000010196;ENSBGRG00000010433;ENSBGRG00000018708;ENSBGRG00000019205;ENSBGRG00000021648;ENSBGRG00000022649;ENSBGRG00000022943;ENSBGRG00000023076;ENSBGRG00000024170;ENSBGRG00000026337;ENSBGRG00000026345
GO:0018149	peptide cross-linking	biological_process	3	1085	10	18088	0.0187909162079299	0.330431034240984	5.00129032258064	ENSBGRG00000015833;ENSBGRG00000018916;ENSBGRG00000018923
GO:0030007	cellular potassium ion homeostasis	biological_process	3	1085	10	18088	0.0187909162079299	0.330431034240984	5.00129032258064	ENSBGRG00000008222;ENSBGRG00000013707;ENSBGRG00000025191
GO:0051393	alpha-actinin binding	molecular_function	3	1085	10	18088	0.0187909162079299	0.330431034240984	5.00129032258064	ENSBGRG00000000380;ENSBGRG00000006595;ENSBGRG00000023219
GO:0055074	calcium ion homeostasis	biological_process	3	1085	10	18088	0.0187909162079299	0.330431034240984	5.00129032258064	ENSBGRG00000003210;ENSBGRG00000013121;ENSBGRG00000020564
GO:0008307	structural constituent of muscle	molecular_function	4	1085	18	18088	0.0200410271446774	0.344464571825057	3.70465949820789	ENSBGRG00000005605;ENSBGRG00000008535;ENSBGRG00000010880;ENSBGRG00000014570
GO:0034987	immunoglobulin receptor binding	molecular_function	4	1085	18	18088	0.0200410271446774	0.344464571825057	3.70465949820789	ENSBGRG00000008065;ENSBGRG00000008868;ENSBGRG00000009310;ENSBGRG00000020609
GO:0051881	regulation of mitochondrial membrane potential	biological_process	4	1085	18	18088	0.0200410271446774	0.344464571825057	3.70465949820789	ENSBGRG00000004273;ENSBGRG00000004623;ENSBGRG00000009672;ENSBGRG00000011115
GO:0005507	copper ion binding	molecular_function	6	1085	37	18088	0.0216315966887465	0.369028582316974	2.70340017436792	ENSBGRG00000004317;ENSBGRG00000006444;ENSBGRG00000006548;ENSBGRG00000006626;ENSBGRG00000017687;ENSBGRG00000020559
GO:0046982	protein heterodimerization activity	molecular_function	28	1085	314	18088	0.0235508323175028	0.386803699658577	1.48658311074584	ENSBGRG00000000399;ENSBGRG00000001152;ENSBGRG00000001510;ENSBGRG00000001553;ENSBGRG00000002485;ENSBGRG00000003429;ENSBGRG00000004271;ENSBGRG00000006785;ENSBGRG00000007158;ENSBGRG00000007837;ENSBGRG00000008188;ENSBGRG00000009096;ENSBGRG00000012753;ENSBGRG00000013790;ENSBGRG00000014570;ENSBGRG00000014760;ENSBGRG00000015427;ENSBGRG00000015945;ENSBGRG00000016331;ENSBGRG00000016363;ENSBGRG00000016549;…
GO:0006910	phagocytosis, recognition	biological_process	4	1085	19	18088	0.0242086864610337	0.386803699658577	3.50967741935484	ENSBGRG00000008065;ENSBGRG00000008868;ENSBGRG00000009310;ENSBGRG00000020609
GO:0048469	cell maturation	biological_process	4	1085	19	18088	0.0242086864610337	0.386803699658577	3.50967741935484	ENSBGRG00000002923;ENSBGRG00000007158;ENSBGRG00000010067;ENSBGRG00000015396
GO:0050871	positive regulation of B cell activation	biological_process	4	1085	19	18088	0.0242086864610337	0.386803699658577	3.50967741935484	ENSBGRG00000008065;ENSBGRG00000008868;ENSBGRG00000009310;ENSBGRG00000020609
GO:0003823	antigen binding	molecular_function	6	1085	38	18088	0.0244250340688698	0.386803699658577	2.63225806451613	ENSBGRG00000008065;ENSBGRG00000008676;ENSBGRG00000008868;ENSBGRG00000009310;ENSBGRG00000020007;ENSBGRG00000020609
GO:0004806	triglyceride lipase activity	molecular_function	3	1085	11	18088	0.0247039983159021	0.386803699658577	4.5466275659824	ENSBGRG00000013789;ENSBGRG00000016172;ENSBGRG00000022766
GO:0019432	triglyceride biosynthetic process	biological_process	3	1085	11	18088	0.0247039983159021	0.386803699658577	4.5466275659824	ENSBGRG00000005883;ENSBGRG00000016172;ENSBGRG00000018364
GO:0019825	oxygen binding	molecular_function	3	1085	11	18088	0.0247039983159021	0.386803699658577	4.5466275659824	ENSBGRG00000011277;ENSBGRG00000014579;ENSBGRG00000014632
GO:0035584	calcium-mediated signaling using intracellular calcium source	biological_process	3	1085	11	18088	0.0247039983159021	0.386803699658577	4.5466275659824	ENSBGRG00000001510;ENSBGRG00000007906;ENSBGRG00000023076
GO:0036376	sodium ion export across plasma membrane	biological_process	3	1085	11	18088	0.0247039983159021	0.386803699658577	4.5466275659824	ENSBGRG00000008222;ENSBGRG00000013707;ENSBGRG00000025191
GO:0045453	bone resorption	biological_process	3	1085	11	18088	0.0247039983159021	0.386803699658577	4.5466275659824	ENSBGRG00000010037;ENSBGRG00000013885;ENSBGRG00000018281
GO:0071318	cellular response to ATP	biological_process	3	1085	11	18088	0.0247039983159021	0.386803699658577	4.5466275659824	ENSBGRG00000005652;ENSBGRG00000016207;ENSBGRG00000017178
GO:0004888	transmembrane signaling receptor activity	molecular_function	11	1085	94	18088	0.0249321881623341	0.387720966932625	1.95085792724777	ENSBGRG00000000975;ENSBGRG00000004271;ENSBGRG00000004453;ENSBGRG00000007491;ENSBGRG00000008929;ENSBGRG00000010229;ENSBGRG00000018250;ENSBGRG00000019024;ENSBGRG00000020409;ENSBGRG00000020562;ENSBGRG00000026337
GO:0001649	osteoblast differentiation	biological_process	7	1085	49	18088	0.0259755582171269	0.395514280299768	2.3815668202765	ENSBGRG00000005548;ENSBGRG00000007158;ENSBGRG00000007904;ENSBGRG00000010204;ENSBGRG00000014978;ENSBGRG00000020066;ENSBGRG00000020409
GO:0009612	response to mechanical stimulus	biological_process	5	1085	29	18088	0.0274674579751807	0.395514280299768	2.87430478309232	ENSBGRG00000005548;ENSBGRG00000012786;ENSBGRG00000021648;ENSBGRG00000021859;ENSBGRG00000026316
GO:0042981	regulation of apoptotic process	biological_process	10	1085	84	18088	0.028469037049892	0.395514280299768	1.98463901689708	ENSBGRG00000001735;ENSBGRG00000001797;ENSBGRG00000002649;ENSBGRG00000005689;ENSBGRG00000007270;ENSBGRG00000010037;ENSBGRG00000010067;ENSBGRG00000013192;ENSBGRG00000021606;ENSBGRG00000025655
GO:0007218	neuropeptide signaling pathway	biological_process	8	1085	61	18088	0.0286011161002543	0.395514280299768	2.18635642517187	ENSBGRG00000008440;ENSBGRG00000009343;ENSBGRG00000009401;ENSBGRG00000010547;ENSBGRG00000015203;ENSBGRG00000015740;ENSBGRG00000020949;ENSBGRG00000023572
GO:0014065	phosphatidylinositol 3-kinase signaling	biological_process	4	1085	20	18088	0.02886169621828	0.395514280299768	3.3341935483871	ENSBGRG00000003568;ENSBGRG00000007398;ENSBGRG00000020868;ENSBGRG00000026150
GO:0031214	biomineral tissue development	biological_process	4	1085	20	18088	0.02886169621828	0.395514280299768	3.3341935483871	ENSBGRG00000005952;ENSBGRG00000010204;ENSBGRG00000020564;ENSBGRG00000021648
GO:0005769	early endosome	cellular_component	15	1085	146	18088	0.0291478653995565	0.395514280299768	1.71277065841803	ENSBGRG00000001692;ENSBGRG00000005270;ENSBGRG00000005861;ENSBGRG00000006397;ENSBGRG00000006444;ENSBGRG00000006548;ENSBGRG00000006626;ENSBGRG00000007642;ENSBGRG00000008859;ENSBGRG00000010229;ENSBGRG00000017119;ENSBGRG00000018281;ENSBGRG00000020544;ENSBGRG00000026149;ENSBGRG00000026345
GO:0070588	calcium ion transmembrane transport	biological_process	5	1085	30	18088	0.0313851333048148	0.395514280299768	2.77849462365591	ENSBGRG00000000380;ENSBGRG00000007753;ENSBGRG00000016207;ENSBGRG00000019719;ENSBGRG00000021396
GO:0004602	glutathione peroxidase activity	molecular_function	3	1085	12	18088	0.0314985201126287	0.395514280299768	4.16774193548387	ENSBGRG00000006702;ENSBGRG00000009181;ENSBGRG00000026222
GO:0005865	striated muscle thin filament	cellular_component	3	1085	12	18088	0.0314985201126287	0.395514280299768	4.16774193548387	ENSBGRG00000005605;ENSBGRG00000008535;ENSBGRG00000026185
GO:0031589	cell-substrate adhesion	biological_process	3	1085	12	18088	0.0314985201126287	0.395514280299768	4.16774193548387	ENSBGRG00000007642;ENSBGRG00000008568;ENSBGRG00000010970
GO:0044305	calyx of Held	cellular_component	3	1085	12	18088	0.0314985201126287	0.395514280299768	4.16774193548387	ENSBGRG00000002862;ENSBGRG00000003175;ENSBGRG00000012592
GO:0045648	positive regulation of erythrocyte differentiation	biological_process	3	1085	12	18088	0.0314985201126287	0.395514280299768	4.16774193548387	ENSBGRG00000000314;ENSBGRG00000011532;ENSBGRG00000015396
GO:0050908	detection of light stimulus involved in visual perception	biological_process	3	1085	12	18088	0.0314985201126287	0.395514280299768	4.16774193548387	ENSBGRG00000007783;ENSBGRG00000019719;ENSBGRG00000023673
GO:0097225	sperm midpiece	cellular_component	3	1085	12	18088	0.0314985201126287	0.395514280299768	4.16774193548387	ENSBGRG00000006261;ENSBGRG00000013254;ENSBGRG00000015697
GO:2000352	negative regulation of endothelial cell apoptotic process	biological_process	3	1085	12	18088	0.0314985201126287	0.395514280299768	4.16774193548387	ENSBGRG00000016513;ENSBGRG00000025096;ENSBGRG00000025440
GO:0001609	G protein-coupled adenosine receptor activity	molecular_function	2	1085	5	18088	0.0318349201991064	0.395514280299768	6.66838709677419	ENSBGRG00000004138;ENSBGRG00000024242
GO:0001676	long-chain fatty acid metabolic process	biological_process	2	1085	5	18088	0.0318349201991064	0.395514280299768	6.66838709677419	ENSBGRG00000008216;ENSBGRG00000016172
GO:0003417	growth plate cartilage development	biological_process	2	1085	5	18088	0.0318349201991064	0.395514280299768	6.66838709677419	ENSBGRG00000000772;ENSBGRG00000022165
GO:0006796	phosphate-containing compound metabolic process	biological_process	2	1085	5	18088	0.0318349201991064	0.395514280299768	6.66838709677419	ENSBGRG00000021648;ENSBGRG00000026108
GO:0014910	regulation of smooth muscle cell migration	biological_process	2	1085	5	18088	0.0318349201991064	0.395514280299768	6.66838709677419	ENSBGRG00000015697;ENSBGRG00000025342
GO:0017110	nucleoside-diphosphatase activity	molecular_function	2	1085	5	18088	0.0318349201991064	0.395514280299768	6.66838709677419	ENSBGRG00000021619;ENSBGRG00000025790
GO:0031529	ruffle organization	biological_process	2	1085	5	18088	0.0318349201991064	0.395514280299768	6.66838709677419	ENSBGRG00000002970;ENSBGRG00000003568
GO:0035694	mitochondrial protein catabolic process	biological_process	2	1085	5	18088	0.0318349201991064	0.395514280299768	6.66838709677419	ENSBGRG00000001152;ENSBGRG00000012784
GO:0042987	amyloid precursor protein catabolic process	biological_process	2	1085	5	18088	0.0318349201991064	0.395514280299768	6.66838709677419	ENSBGRG00000005715;ENSBGRG00000017210
GO:0045410	positive regulation of interleukin-6 biosynthetic process	biological_process	2	1085	5	18088	0.0318349201991064	0.395514280299768	6.66838709677419	ENSBGRG00000004271;ENSBGRG00000010037
GO:0045591	positive regulation of regulatory T cell differentiation	biological_process	2	1085	5	18088	0.0318349201991064	0.395514280299768	6.66838709677419	ENSBGRG00000007455;ENSBGRG00000019415
GO:0045627	positive regulation of T-helper 1 cell differentiation	biological_process	2	1085	5	18088	0.0318349201991064	0.395514280299768	6.66838709677419	ENSBGRG00000002311;ENSBGRG00000002923
GO:0046703	natural killer cell lectin-like receptor binding	molecular_function	2	1085	5	18088	0.0318349201991064	0.395514280299768	6.66838709677419	ENSBGRG00000007234;ENSBGRG00000019024
GO:0051378	serotonin binding	molecular_function	2	1085	5	18088	0.0318349201991064	0.395514280299768	6.66838709677419	ENSBGRG00000018708;ENSBGRG00000020868
GO:0051481	negative regulation of cytosolic calcium ion concentration	biological_process	2	1085	5	18088	0.0318349201991064	0.395514280299768	6.66838709677419	ENSBGRG00000010821;ENSBGRG00000015288
GO:0051926	negative regulation of calcium ion transport	biological_process	2	1085	5	18088	0.0318349201991064	0.395514280299768	6.66838709677419	ENSBGRG00000014320;ENSBGRG00000019415
GO:0097028	dendritic cell differentiation	biological_process	2	1085	5	18088	0.0318349201991064	0.395514280299768	6.66838709677419	ENSBGRG00000021111;ENSBGRG00000023076
GO:0097345	mitochondrial outer membrane permeabilization	biological_process	2	1085	5	18088	0.0318349201991064	0.395514280299768	6.66838709677419	ENSBGRG00000001152;ENSBGRG00000012784
GO:0098742	cell-cell adhesion via plasma-membrane adhesion molecules	biological_process	2	1085	5	18088	0.0318349201991064	0.395514280299768	6.66838709677419	ENSBGRG00000008572;ENSBGRG00000019493
GO:1903288	positive regulation of potassium ion import	biological_process	2	1085	5	18088	0.0318349201991064	0.395514280299768	6.66838709677419	ENSBGRG00000007775;ENSBGRG00000013707
GO:1904322	cellular response to forskolin	biological_process	2	1085	5	18088	0.0318349201991064	0.395514280299768	6.66838709677419	ENSBGRG00000000673;ENSBGRG00000008188
GO:0007189	adenylate cyclase-activating G protein-coupled receptor signaling pathway	biological_process	9	1085	74	18088	0.0324290634048654	0.400718048343364	2.02755013077594	ENSBGRG00000000673;ENSBGRG00000001242;ENSBGRG00000002210;ENSBGRG00000008188;ENSBGRG00000008786;ENSBGRG00000009144;ENSBGRG00000010808;ENSBGRG00000020409;ENSBGRG00000024242
GO:0045121	membrane raft	cellular_component	13	1085	123	18088	0.0331325909563873	0.407210230786566	1.76197220036717	ENSBGRG00000000751;ENSBGRG00000001452;ENSBGRG00000003175;ENSBGRG00000004271;ENSBGRG00000008148;ENSBGRG00000013025;ENSBGRG00000013554;ENSBGRG00000013573;ENSBGRG00000016318;ENSBGRG00000018040;ENSBGRG00000021445;ENSBGRG00000022881;ENSBGRG00000025135
GO:0001530	lipopolysaccharide binding	molecular_function	4	1085	21	18088	0.0340083107559314	0.409173675726627	3.17542242703533	ENSBGRG00000006141;ENSBGRG00000010229;ENSBGRG00000013703;ENSBGRG00000018040
GO:0009409	response to cold	biological_process	4	1085	21	18088	0.0340083107559314	0.409173675726627	3.17542242703533	ENSBGRG00000004623;ENSBGRG00000013924;ENSBGRG00000018281;ENSBGRG00000021788
GO:0030316	osteoclast differentiation	biological_process	4	1085	21	18088	0.0340083107559314	0.409173675726627	3.17542242703533	ENSBGRG00000010037;ENSBGRG00000012571;ENSBGRG00000020555;ENSBGRG00000023186
GO:0060337	type I interferon signaling pathway	biological_process	4	1085	21	18088	0.0340083107559314	0.409173675726627	3.17542242703533	ENSBGRG00000013321;ENSBGRG00000015168;ENSBGRG00000018710;ENSBGRG00000025135
GO:0051289	protein homotetramerization	biological_process	7	1085	52	18088	0.0346999651322431	0.415309530326219	2.24416873449132	ENSBGRG00000004998;ENSBGRG00000006702;ENSBGRG00000009164;ENSBGRG00000015516;ENSBGRG00000016207;ENSBGRG00000021594;ENSBGRG00000026388
GO:0038023	signaling receptor activity	molecular_function	10	1085	88	18088	0.0376574857857059	0.443081473719884	1.89442815249267	ENSBGRG00000004271;ENSBGRG00000005652;ENSBGRG00000006053;ENSBGRG00000007398;ENSBGRG00000007555;ENSBGRG00000008584;ENSBGRG00000008672;ENSBGRG00000009552;ENSBGRG00000018250;ENSBGRG00000019591
GO:0000400	four-way junction DNA binding	molecular_function	3	1085	13	18088	0.0391638954222265	0.443081473719884	3.84714640198511	ENSBGRG00000012160;ENSBGRG00000022034;ENSBGRG00000023671
GO:0042476	odontogenesis	biological_process	3	1085	13	18088	0.0391638954222265	0.443081473719884	3.84714640198511	ENSBGRG00000001621;ENSBGRG00000005449;ENSBGRG00000016842
GO:0043153	entrainment of circadian clock by photoperiod	biological_process	3	1085	13	18088	0.0391638954222265	0.443081473719884	3.84714640198511	ENSBGRG00000014287;ENSBGRG00000015396;ENSBGRG00000026121
GO:0046427	positive regulation of JAK-STAT cascade	biological_process	3	1085	13	18088	0.0391638954222265	0.443081473719884	3.84714640198511	ENSBGRG00000008348;ENSBGRG00000023249;ENSBGRG00000024386
GO:0098632	cell-cell adhesion mediator activity	molecular_function	3	1085	13	18088	0.0391638954222265	0.443081473719884	3.84714640198511	ENSBGRG00000015720;ENSBGRG00000022068;ENSBGRG00000023742
GO:0006633	fatty acid biosynthetic process	biological_process	4	1085	22	18088	0.0396534350318288	0.443081473719884	3.03108504398827	ENSBGRG00000000724;ENSBGRG00000005349;ENSBGRG00000005883;ENSBGRG00000013734
GO:0006911	phagocytosis, engulfment	biological_process	4	1085	22	18088	0.0396534350318288	0.443081473719884	3.03108504398827	ENSBGRG00000008065;ENSBGRG00000008868;ENSBGRG00000009310;ENSBGRG00000020609
GO:0019955	cytokine binding	molecular_function	4	1085	22	18088	0.0396534350318288	0.443081473719884	3.03108504398827	ENSBGRG00000000399;ENSBGRG00000008129;ENSBGRG00000009248;ENSBGRG00000026076
GO:0048705	skeletal system morphogenesis	biological_process	4	1085	22	18088	0.0396534350318288	0.443081473719884	3.03108504398827	ENSBGRG00000003568;ENSBGRG00000003899;ENSBGRG00000006858;ENSBGRG00000013702
GO:0050772	positive regulation of axonogenesis	biological_process	4	1085	22	18088	0.0396534350318288	0.443081473719884	3.03108504398827	ENSBGRG00000001355;ENSBGRG00000004943;ENSBGRG00000008623;ENSBGRG00000018250
GO:0051017	actin filament bundle assembly	biological_process	4	1085	22	18088	0.0396534350318288	0.443081473719884	3.03108504398827	ENSBGRG00000002970;ENSBGRG00000006595;ENSBGRG00000007906;ENSBGRG00000016468
GO:0099560	synaptic membrane adhesion	biological_process	4	1085	22	18088	0.0396534350318288	0.443081473719884	3.03108504398827	ENSBGRG00000008572;ENSBGRG00000014300;ENSBGRG00000015720;ENSBGRG00000023742
GO:0001726	ruffle	cellular_component	8	1085	65	18088	0.0398458140531838	0.443081473719884	2.05181141439206	ENSBGRG00000002365;ENSBGRG00000002970;ENSBGRG00000006595;ENSBGRG00000013025;ENSBGRG00000013554;ENSBGRG00000013573;ENSBGRG00000017724;ENSBGRG00000024619
GO:0008584	male gonad development	biological_process	6	1085	43	18088	0.0419745271997148	0.443081473719884	2.32618154538635	ENSBGRG00000002077;ENSBGRG00000007158;ENSBGRG00000010008;ENSBGRG00000012160;ENSBGRG00000015697;ENSBGRG00000015970
GO:0032729	positive regulation of interferon-gamma production	biological_process	4	1085	23	18088	0.0457987780960745	0.443081473719884	2.89929873772791	ENSBGRG00000007657;ENSBGRG00000008129;ENSBGRG00000013321;ENSBGRG00000018040
GO:0000083	regulation of transcription involved in G1/S transition of mitotic cell cycle	biological_process	2	1085	6	18088	0.0458758177952	0.443081473719884	5.55698924731183	ENSBGRG00000011108;ENSBGRG00000011215
GO:0002024	diet induced thermogenesis	biological_process	2	1085	6	18088	0.0458758177952	0.443081473719884	5.55698924731183	ENSBGRG00000018281;ENSBGRG00000021984
GO:0004012	phospholipid-translocating ATPase activity	molecular_function	2	1085	6	18088	0.0458758177952	0.443081473719884	5.55698924731183	ENSBGRG00000005270;ENSBGRG00000017718
GO:0004497	monooxygenase activity	molecular_function	2	1085	6	18088	0.0458758177952	0.443081473719884	5.55698924731183	ENSBGRG00000016397;ENSBGRG00000024190
GO:0005916	fascia adherens	cellular_component	2	1085	6	18088	0.0458758177952	0.443081473719884	5.55698924731183	ENSBGRG00000006595;ENSBGRG00000024043
GO:0006241	CTP biosynthetic process	biological_process	2	1085	6	18088	0.0458758177952	0.443081473719884	5.55698924731183	ENSBGRG00000001966;ENSBGRG00000016063
GO:0016705	oxidoreductase activity, acting on paired donors, with incorporation or reduction of molecular oxygen	molecular_function	2	1085	6	18088	0.0458758177952	0.443081473719884	5.55698924731183	ENSBGRG00000006263;ENSBGRG00000016397
GO:0031581	hemidesmosome assembly	biological_process	2	1085	6	18088	0.0458758177952	0.443081473719884	5.55698924731183	ENSBGRG00000010970;ENSBGRG00000012337
GO:0032735	positive regulation of interleukin-12 production	biological_process	2	1085	6	18088	0.0458758177952	0.443081473719884	5.55698924731183	ENSBGRG00000002923;ENSBGRG00000013321
GO:0033630	positive regulation of cell adhesion mediated by integrin	biological_process	2	1085	6	18088	0.0458758177952	0.443081473719884	5.55698924731183	ENSBGRG00000000314;ENSBGRG00000017500
GO:0034185	apolipoprotein binding	molecular_function	2	1085	6	18088	0.0458758177952	0.443081473719884	5.55698924731183	ENSBGRG00000004545;ENSBGRG00000005883
GO:0042288	MHC class I protein binding	molecular_function	2	1085	6	18088	0.0458758177952	0.443081473719884	5.55698924731183	ENSBGRG00000017335;ENSBGRG00000019415
GO:0043306	positive regulation of mast cell degranulation	biological_process	2	1085	6	18088	0.0458758177952	0.443081473719884	5.55698924731183	ENSBGRG00000017500;ENSBGRG00000024242
GO:0043583	ear development	biological_process	2	1085	6	18088	0.0458758177952	0.443081473719884	5.55698924731183	ENSBGRG00000013702;ENSBGRG00000014304
GO:0044548	S100 protein binding	molecular_function	2	1085	6	18088	0.0458758177952	0.443081473719884	5.55698924731183	ENSBGRG00000002365;ENSBGRG00000010821
GO:0050918	positive chemotaxis	biological_process	2	1085	6	18088	0.0458758177952	0.443081473719884	5.55698924731183	ENSBGRG00000007642;ENSBGRG00000016513
GO:0070914	UV-damage excision repair	biological_process	2	1085	6	18088	0.0458758177952	0.443081473719884	5.55698924731183	ENSBGRG00000003429;ENSBGRG00000022034
GO:0071285	cellular response to lithium ion	biological_process	2	1085	6	18088	0.0458758177952	0.443081473719884	5.55698924731183	ENSBGRG00000008786;ENSBGRG00000015396
GO:0071397	cellular response to cholesterol	biological_process	2	1085	6	18088	0.0458758177952	0.443081473719884	5.55698924731183	ENSBGRG00000011225;ENSBGRG00000015970
GO:0090527	actin filament reorganization	biological_process	2	1085	6	18088	0.0458758177952	0.443081473719884	5.55698924731183	ENSBGRG00000007906;ENSBGRG00000011222
GO:1900121	negative regulation of receptor binding	biological_process	2	1085	6	18088	0.0458758177952	0.443081473719884	5.55698924731183	ENSBGRG00000009835;ENSBGRG00000010008
GO:1901799	negative regulation of proteasomal protein catabolic process	biological_process	2	1085	6	18088	0.0458758177952	0.443081473719884	5.55698924731183	ENSBGRG00000001692;ENSBGRG00000021653
GO:1904659	glucose transmembrane transport	biological_process	2	1085	6	18088	0.0458758177952	0.443081473719884	5.55698924731183	ENSBGRG00000011665;ENSBGRG00000022283
GO:1990712	HFE-transferrin receptor complex	cellular_component	2	1085	6	18088	0.0458758177952	0.443081473719884	5.55698924731183	ENSBGRG00000009835;ENSBGRG00000015583
GO:1990845	adaptive thermogenesis	biological_process	2	1085	6	18088	0.0458758177952	0.443081473719884	5.55698924731183	ENSBGRG00000004623;ENSBGRG00000021984
GO:2001275	positive regulation of glucose import in response to insulin stimulus	biological_process	2	1085	6	18088	0.0458758177952	0.443081473719884	5.55698924731183	ENSBGRG00000015168;ENSBGRG00000026150
GO:0035556	intracellular signal transduction	biological_process	18	1085	196	18088	0.0476764041301611	0.443081473719884	1.53100724160632	ENSBGRG00000000119;ENSBGRG00000000999;ENSBGRG00000001760;ENSBGRG00000002278;ENSBGRG00000002311;ENSBGRG00000005715;ENSBGRG00000007775;ENSBGRG00000009021;ENSBGRG00000013069;ENSBGRG00000016513;ENSBGRG00000017500;ENSBGRG00000017995;ENSBGRG00000018695;ENSBGRG00000019405;ENSBGRG00000021653;ENSBGRG00000023892;ENSBGRG00000025864;ENSBGRG00000026745
GO:0004181	metallocarboxypeptidase activity	molecular_function	3	1085	14	18088	0.047680683523662	0.443081473719884	3.57235023041475	ENSBGRG00000020510;ENSBGRG00000024371;ENSBGRG00000025616
GO:0005328	neurotransmitter:sodium symporter activity	molecular_function	3	1085	14	18088	0.047680683523662	0.443081473719884	3.57235023041475	ENSBGRG00000003135;ENSBGRG00000008417;ENSBGRG00000022943
GO:0006730	one-carbon metabolic process	biological_process	3	1085	14	18088	0.047680683523662	0.443081473719884	3.57235023041475	ENSBGRG00000006978;ENSBGRG00000021594;ENSBGRG00000023010
GO:0006883	cellular sodium ion homeostasis	biological_process	3	1085	14	18088	0.047680683523662	0.443081473719884	3.57235023041475	ENSBGRG00000008222;ENSBGRG00000013707;ENSBGRG00000025191
GO:0010906	regulation of glucose metabolic process	biological_process	3	1085	14	18088	0.047680683523662	0.443081473719884	3.57235023041475	ENSBGRG00000002783;ENSBGRG00000017437;ENSBGRG00000020066
GO:0030020	extracellular matrix structural constituent conferring tensile strength	molecular_function	3	1085	14	18088	0.047680683523662	0.443081473719884	3.57235023041475	ENSBGRG00000003893;ENSBGRG00000003956;ENSBGRG00000020183
GO:0034774	secretory granule lumen	cellular_component	3	1085	14	18088	0.047680683523662	0.443081473719884	3.57235023041475	ENSBGRG00000006657;ENSBGRG00000015203;ENSBGRG00000026623
GO:0043029	T cell homeostasis	biological_process	3	1085	14	18088	0.047680683523662	0.443081473719884	3.57235023041475	ENSBGRG00000000314;ENSBGRG00000007642;ENSBGRG00000014278
GO:0044295	axonal growth cone	cellular_component	3	1085	14	18088	0.047680683523662	0.443081473719884	3.57235023041475	ENSBGRG00000001111;ENSBGRG00000008572;ENSBGRG00000026623
GO:0045028	G protein-coupled purinergic nucleotide receptor activity	molecular_function	3	1085	14	18088	0.047680683523662	0.443081473719884	3.57235023041475	ENSBGRG00000005652;ENSBGRG00000013703;ENSBGRG00000014357
GO:0048260	positive regulation of receptor-mediated endocytosis	biological_process	3	1085	14	18088	0.047680683523662	0.443081473719884	3.57235023041475	ENSBGRG00000002923;ENSBGRG00000009835;ENSBGRG00000025440
GO:0050715	positive regulation of cytokine secretion	biological_process	3	1085	14	18088	0.047680683523662	0.443081473719884	3.57235023041475	ENSBGRG00000005828;ENSBGRG00000012732;ENSBGRG00000018040
GO:0048471	perinuclear region of cytoplasm	cellular_component	30	1085	364	18088	0.0485828076069821	0.449636834775551	1.37398085785183	ENSBGRG00000000809;ENSBGRG00000001692;ENSBGRG00000002365;ENSBGRG00000002649;ENSBGRG00000004961;ENSBGRG00000005270;ENSBGRG00000005449;ENSBGRG00000005715;ENSBGRG00000006185;ENSBGRG00000007906;ENSBGRG00000008525;ENSBGRG00000009848;ENSBGRG00000010037;ENSBGRG00000011056;ENSBGRG00000012160;ENSBGRG00000012337;ENSBGRG00000013242;ENSBGRG00000013735;ENSBGRG00000014287;ENSBGRG00000015683;ENSBGRG00000016931;…
GO:0005102	signaling receptor binding	molecular_function	16	1085	170	18088	0.0495169014173196	0.456434018709647	1.56903225806452	ENSBGRG00000001510;ENSBGRG00000003991;ENSBGRG00000005883;ENSBGRG00000007906;ENSBGRG00000008709;ENSBGRG00000009181;ENSBGRG00000009469;ENSBGRG00000016154;ENSBGRG00000016318;ENSBGRG00000017808;ENSBGRG00000018250;ENSBGRG00000018677;ENSBGRG00000019334;ENSBGRG00000023572;ENSBGRG00000023892;ENSBGRG00000025440
GO:0050804	modulation of chemical synaptic transmission	biological_process	5	1085	34	18088	0.050426608265161	0.462266452356328	2.45161290322581	ENSBGRG00000011195;ENSBGRG00000014300;ENSBGRG00000015720;ENSBGRG00000019591;ENSBGRG00000023742
GO:0005200	structural constituent of cytoskeleton	molecular_function	6	1085	45	18088	0.0507562902630964	0.462266452356328	2.22279569892473	ENSBGRG00000000751;ENSBGRG00000001452;ENSBGRG00000010792;ENSBGRG00000012786;ENSBGRG00000013042;ENSBGRG00000026132
GO:0060326	cell chemotaxis	biological_process	6	1085	45	18088	0.0507562902630964	0.462266452356328	2.22279569892473	ENSBGRG00000010335;ENSBGRG00000010345;ENSBGRG00000010403;ENSBGRG00000010479;ENSBGRG00000017039;ENSBGRG00000017119
GO:0005251	delayed rectifier potassium channel activity	molecular_function	4	1085	24	18088	0.0524430284472298	0.467159537071959	2.77849462365591	ENSBGRG00000002862;ENSBGRG00000003175;ENSBGRG00000013790;ENSBGRG00000021011
GO:0032760	positive regulation of tumor necrosis factor production	biological_process	4	1085	24	18088	0.0524430284472298	0.467159537071959	2.77849462365591	ENSBGRG00000002923;ENSBGRG00000007657;ENSBGRG00000018040;ENSBGRG00000023249
GO:0045668	negative regulation of osteoblast differentiation	biological_process	4	1085	24	18088	0.0524430284472298	0.467159537071959	2.77849462365591	ENSBGRG00000015396;ENSBGRG00000016207;ENSBGRG00000018250;ENSBGRG00000022426
GO:0010629	negative regulation of gene expression	biological_process	11	1085	106	18088	0.0529604303554845	0.467159537071959	1.73000608642727	ENSBGRG00000005861;ENSBGRG00000007559;ENSBGRG00000012160;ENSBGRG00000013025;ENSBGRG00000013554;ENSBGRG00000013573;ENSBGRG00000013735;ENSBGRG00000015396;ENSBGRG00000020941;ENSBGRG00000026087;ENSBGRG00000026345
GO:0012505	endomembrane system	cellular_component	6	1085	46	18088	0.0555375196440914	0.467159537071959	2.17447405329593	ENSBGRG00000006282;ENSBGRG00000007906;ENSBGRG00000013923;ENSBGRG00000018708;ENSBGRG00000021445;ENSBGRG00000022283
GO:0005884	actin filament	cellular_component	5	1085	35	18088	0.0560462539059967	0.467159537071959	2.3815668202765	ENSBGRG00000006595;ENSBGRG00000007642;ENSBGRG00000007906;ENSBGRG00000017119;ENSBGRG00000018859
GO:0030593	neutrophil chemotaxis	biological_process	5	1085	35	18088	0.0560462539059967	0.467159537071959	2.3815668202765	ENSBGRG00000000314;ENSBGRG00000002923;ENSBGRG00000004994;ENSBGRG00000017500;ENSBGRG00000023865
GO:0042632	cholesterol homeostasis	biological_process	5	1085	35	18088	0.0560462539059967	0.467159537071959	2.3815668202765	ENSBGRG00000002970;ENSBGRG00000005861;ENSBGRG00000005883;ENSBGRG00000010766;ENSBGRG00000017210
GO:0055085	transmembrane transport	biological_process	5	1085	35	18088	0.0560462539059967	0.467159537071959	2.3815668202765	ENSBGRG00000002485;ENSBGRG00000002487;ENSBGRG00000005334;ENSBGRG00000017210;ENSBGRG00000023163
GO:1900026	positive regulation of substrate adhesion-dependent cell spreading	biological_process	5	1085	35	18088	0.0560462539059967	0.467159537071959	2.3815668202765	ENSBGRG00000007906;ENSBGRG00000011222;ENSBGRG00000013025;ENSBGRG00000013554;ENSBGRG00000013573
GO:0005911	cell-cell junction	cellular_component	9	1085	82	18088	0.0566171951282188	0.467159537071959	1.82974036191975	ENSBGRG00000001510;ENSBGRG00000001621;ENSBGRG00000007642;ENSBGRG00000008572;ENSBGRG00000013025;ENSBGRG00000013554;ENSBGRG00000013573;ENSBGRG00000018695;ENSBGRG00000019205
GO:0004745	retinol dehydrogenase activity	molecular_function	3	1085	15	18088	0.0570221025411932	0.467159537071959	3.3341935483871	ENSBGRG00000003657;ENSBGRG00000014304;ENSBGRG00000026619
GO:0005782	peroxisomal matrix	cellular_component	3	1085	15	18088	0.0570221025411932	0.467159537071959	3.3341935483871	ENSBGRG00000008709;ENSBGRG00000009181;ENSBGRG00000017306
GO:0005891	voltage-gated calcium channel complex	cellular_component	3	1085	15	18088	0.0570221025411932	0.467159537071959	3.3341935483871	ENSBGRG00000000380;ENSBGRG00000007753;ENSBGRG00000019719
GO:0007190	activation of adenylate cyclase activity	biological_process	3	1085	15	18088	0.0570221025411932	0.467159537071959	3.3341935483871	ENSBGRG00000010808;ENSBGRG00000018281;ENSBGRG00000020409
GO:0016239	positive regulation of macroautophagy	biological_process	3	1085	15	18088	0.0570221025411932	0.467159537071959	3.3341935483871	ENSBGRG00000001111;ENSBGRG00000001152;ENSBGRG00000024972
GO:0048020	CCR chemokine receptor binding	molecular_function	3	1085	15	18088	0.0570221025411932	0.467159537071959	3.3341935483871	ENSBGRG00000002923;ENSBGRG00000010479;ENSBGRG00000023865
GO:0050718	positive regulation of interleukin-1 beta secretion	biological_process	3	1085	15	18088	0.0570221025411932	0.467159537071959	3.3341935483871	ENSBGRG00000002923;ENSBGRG00000014502;ENSBGRG00000014506
GO:0090038	negative regulation of protein kinase C signaling	biological_process	3	1085	15	18088	0.0570221025411932	0.467159537071959	3.3341935483871	ENSBGRG00000013025;ENSBGRG00000013554;ENSBGRG00000013573
GO:0098586	cellular response to virus	biological_process	3	1085	15	18088	0.0570221025411932	0.467159537071959	3.3341935483871	ENSBGRG00000002923;ENSBGRG00000011996;ENSBGRG00000014822
GO:0005244	voltage-gated ion channel activity	molecular_function	4	1085	25	18088	0.0595820455112353	0.467159537071959	2.66735483870968	ENSBGRG00000002915;ENSBGRG00000003175;ENSBGRG00000009326;ENSBGRG00000019550
GO:0007157	heterophilic cell-cell adhesion via plasma membrane cell adhesion molecules	biological_process	4	1085	25	18088	0.0595820455112353	0.467159537071959	2.66735483870968	ENSBGRG00000001510;ENSBGRG00000007837;ENSBGRG00000018545;ENSBGRG00000018607
GO:0042531	positive regulation of tyrosine phosphorylation of STAT protein	biological_process	4	1085	25	18088	0.0595820455112353	0.467159537071959	2.66735483870968	ENSBGRG00000000399;ENSBGRG00000007559;ENSBGRG00000008129;ENSBGRG00000024386
GO:0048706	embryonic skeletal system development	biological_process	4	1085	25	18088	0.0595820455112353	0.467159537071959	2.66735483870968	ENSBGRG00000003972;ENSBGRG00000005548;ENSBGRG00000012753;ENSBGRG00000022730
GO:0071456	cellular response to hypoxia	biological_process	6	1085	47	18088	0.0605810139886314	0.467159537071959	2.12820864790666	ENSBGRG00000001152;ENSBGRG00000001621;ENSBGRG00000005828;ENSBGRG00000007719;ENSBGRG00000010821;ENSBGRG00000012269
GO:0005198	structural molecule activity	molecular_function	14	1085	148	18088	0.0610541406880561	0.467159537071959	1.57698343504795	ENSBGRG00000000751;ENSBGRG00000000961;ENSBGRG00000001572;ENSBGRG00000005449;ENSBGRG00000006186;ENSBGRG00000010433;ENSBGRG00000011563;ENSBGRG00000012388;ENSBGRG00000012786;ENSBGRG00000015492;ENSBGRG00000016211;ENSBGRG00000018257;ENSBGRG00000019033;ENSBGRG00000026162
GO:0000137	Golgi cis cisterna	cellular_component	2	1085	7	18088	0.0617157393682116	0.467159537071959	4.763133640553	ENSBGRG00000015288;ENSBGRG00000022730
GO:0001659	temperature homeostasis	biological_process	2	1085	7	18088	0.0617157393682116	0.467159537071959	4.763133640553	ENSBGRG00000006397;ENSBGRG00000023076
GO:0005272	sodium channel activity	molecular_function	2	1085	7	18088	0.0617157393682116	0.467159537071959	4.763133640553	ENSBGRG00000016207;ENSBGRG00000023076
GO:0008081	phosphoric diester hydrolase activity	molecular_function	2	1085	7	18088	0.0617157393682116	0.467159537071959	4.763133640553	ENSBGRG00000019446;ENSBGRG00000025032
GO:0015804	neutral amino acid transport	biological_process	2	1085	7	18088	0.0617157393682116	0.467159537071959	4.763133640553	ENSBGRG00000003135;ENSBGRG00000006627
GO:0016024	CDP-diacylglycerol biosynthetic process	biological_process	2	1085	7	18088	0.0617157393682116	0.467159537071959	4.763133640553	ENSBGRG00000018364;ENSBGRG00000025897
GO:0016709	oxidoreductase activity, acting on paired donors, with incorporation or reduction of molecular oxygen, NAD(P)H as one donor, and incorporation of one atom of oxygen	molecular_function	2	1085	7	18088	0.0617157393682116	0.467159537071959	4.763133640553	ENSBGRG00000014376;ENSBGRG00000024190
GO:0032036	myosin heavy chain binding	molecular_function	2	1085	7	18088	0.0617157393682116	0.467159537071959	4.763133640553	ENSBGRG00000007642;ENSBGRG00000014570
GO:0032332	positive regulation of chondrocyte differentiation	biological_process	2	1085	7	18088	0.0617157393682116	0.467159537071959	4.763133640553	ENSBGRG00000002077;ENSBGRG00000017887
GO:0032722	positive regulation of chemokine production	biological_process	2	1085	7	18088	0.0617157393682116	0.467159537071959	4.763133640553	ENSBGRG00000015316;ENSBGRG00000024242
GO:0032743	positive regulation of interleukin-2 production	biological_process	2	1085	7	18088	0.0617157393682116	0.467159537071959	4.763133640553	ENSBGRG00000007657;ENSBGRG00000010037
GO:0034142	toll-like receptor 4 signaling pathway	biological_process	2	1085	7	18088	0.0617157393682116	0.467159537071959	4.763133640553	ENSBGRG00000010229;ENSBGRG00000018040
GO:0042116	macrophage activation	biological_process	2	1085	7	18088	0.0617157393682116	0.467159537071959	4.763133640553	ENSBGRG00000004271;ENSBGRG00000010229
GO:0043495	protein membrane anchor	molecular_function	2	1085	7	18088	0.0617157393682116	0.467159537071959	4.763133640553	ENSBGRG00000006595;ENSBGRG00000008525
GO:0043568	positive regulation of insulin-like growth factor receptor signaling pathway	biological_process	2	1085	7	18088	0.0617157393682116	0.467159537071959	4.763133640553	ENSBGRG00000017437;ENSBGRG00000020066
GO:0045475	locomotor rhythm	biological_process	2	1085	7	18088	0.0617157393682116	0.467159537071959	4.763133640553	ENSBGRG00000014287;ENSBGRG00000015396
GO:0047372	acylglycerol lipase activity	molecular_function	2	1085	7	18088	0.0617157393682116	0.467159537071959	4.763133640553	ENSBGRG00000011727;ENSBGRG00000026051
GO:0048711	positive regulation of astrocyte differentiation	biological_process	2	1085	7	18088	0.0617157393682116	0.467159537071959	4.763133640553	ENSBGRG00000015396;ENSBGRG00000024386
GO:0050709	negative regulation of protein secretion	biological_process	2	1085	7	18088	0.0617157393682116	0.467159537071959	4.763133640553	ENSBGRG00000022649;ENSBGRG00000026087
GO:0050710	negative regulation of cytokine secretion	biological_process	2	1085	7	18088	0.0617157393682116	0.467159537071959	4.763133640553	ENSBGRG00000005828;ENSBGRG00000020409
GO:0051258	protein polymerization	biological_process	2	1085	7	18088	0.0617157393682116	0.467159537071959	4.763133640553	ENSBGRG00000018677;ENSBGRG00000021050
GO:0061564	axon development	biological_process	2	1085	7	18088	0.0617157393682116	0.467159537071959	4.763133640553	ENSBGRG00000024611;ENSBGRG00000026623
GO:0071468	cellular response to acidic pH	biological_process	2	1085	7	18088	0.0617157393682116	0.467159537071959	4.763133640553	ENSBGRG00000019964;ENSBGRG00000021648
GO:0098690	glycinergic synapse	cellular_component	2	1085	7	18088	0.0617157393682116	0.467159537071959	4.763133640553	ENSBGRG00000002862;ENSBGRG00000019591
GO:2000484	positive regulation of interleukin-8 secretion	biological_process	2	1085	7	18088	0.0617157393682116	0.467159537071959	4.763133640553	ENSBGRG00000004271;ENSBGRG00000018040
GO:0005044	scavenger receptor activity	molecular_function	5	1085	36	18088	0.0620114470579999	0.467848739190059	2.31541218637993	ENSBGRG00000008424;ENSBGRG00000017119;ENSBGRG00000019819;ENSBGRG00000020559;ENSBGRG00000021648
GO:0006805	xenobiotic metabolic process	biological_process	3	1085	16	18088	0.0671553687304644	0.487745766422214	3.1258064516129	ENSBGRG00000002783;ENSBGRG00000006714;ENSBGRG00000014376
GO:0009925	basal plasma membrane	cellular_component	3	1085	16	18088	0.0671553687304644	0.487745766422214	3.1258064516129	ENSBGRG00000010970;ENSBGRG00000014720;ENSBGRG00000015697
GO:0031295	T cell costimulation	biological_process	3	1085	16	18088	0.0671553687304644	0.487745766422214	3.1258064516129	ENSBGRG00000002311;ENSBGRG00000002923;ENSBGRG00000016318
GO:0031579	membrane raft organization	biological_process	3	1085	16	18088	0.0671553687304644	0.487745766422214	3.1258064516129	ENSBGRG00000013025;ENSBGRG00000013554;ENSBGRG00000013573
GO:0035577	azurophil granule membrane	cellular_component	3	1085	16	18088	0.0671553687304644	0.487745766422214	3.1258064516129	ENSBGRG00000001276;ENSBGRG00000018545;ENSBGRG00000025135
GO:0043392	negative regulation of DNA binding	biological_process	3	1085	16	18088	0.0671553687304644	0.487745766422214	3.1258064516129	ENSBGRG00000010967;ENSBGRG00000015396;ENSBGRG00000016073
GO:0050919	negative chemotaxis	biological_process	3	1085	16	18088	0.0671553687304644	0.487745766422214	3.1258064516129	ENSBGRG00000018250;ENSBGRG00000025342;ENSBGRG00000026337
GO:0070821	tertiary granule membrane	cellular_component	3	1085	16	18088	0.0671553687304644	0.487745766422214	3.1258064516129	ENSBGRG00000018718;ENSBGRG00000019356;ENSBGRG00000019415
GO:0071157	negative regulation of cell cycle arrest	biological_process	3	1085	16	18088	0.0671553687304644	0.487745766422214	3.1258064516129	ENSBGRG00000009357;ENSBGRG00000015582;ENSBGRG00000016073
GO:0001938	positive regulation of endothelial cell proliferation	biological_process	4	1085	26	18088	0.0672090623022735	0.487745766422214	2.56476426799007	ENSBGRG00000014436;ENSBGRG00000016513;ENSBGRG00000020510;ENSBGRG00000022419
GO:0006695	cholesterol biosynthetic process	biological_process	4	1085	26	18088	0.0672090623022735	0.487745766422214	2.56476426799007	ENSBGRG00000004993;ENSBGRG00000010766;ENSBGRG00000015970;ENSBGRG00000026907
GO:0008144	drug binding	molecular_function	4	1085	26	18088	0.0672090623022735	0.487745766422214	2.56476426799007	ENSBGRG00000004317;ENSBGRG00000012160;ENSBGRG00000015697;ENSBGRG00000015970
GO:0043025	neuronal cell body	cellular_component	18	1085	205	18088	0.0677039285649269	0.489782217403237	1.4637922895358	ENSBGRG00000000999;ENSBGRG00000002365;ENSBGRG00000002608;ENSBGRG00000002862;ENSBGRG00000005715;ENSBGRG00000009403;ENSBGRG00000010433;ENSBGRG00000010476;ENSBGRG00000013790;ENSBGRG00000016207;ENSBGRG00000020442;ENSBGRG00000021648;ENSBGRG00000021985;ENSBGRG00000022649;ENSBGRG00000023076;ENSBGRG00000026337;ENSBGRG00000026345;ENSBGRG00000026623
GO:0016525	negative regulation of angiogenesis	biological_process	5	1085	37	18088	0.0683207986781958	0.492685633370207	2.25283347863993	ENSBGRG00000005828;ENSBGRG00000006282;ENSBGRG00000008142;ENSBGRG00000008670;ENSBGRG00000009144
GO:0010628	positive regulation of gene expression	biological_process	14	1085	152	18088	0.0727466533061355	0.513627535650199	1.53548387096774	ENSBGRG00000001692;ENSBGRG00000005394;ENSBGRG00000005861;ENSBGRG00000007158;ENSBGRG00000009672;ENSBGRG00000012160;ENSBGRG00000012753;ENSBGRG00000013720;ENSBGRG00000014376;ENSBGRG00000015396;ENSBGRG00000017887;ENSBGRG00000022419;ENSBGRG00000026087;ENSBGRG00000026345
GO:0005789	endoplasmic reticulum membrane	cellular_component	39	1085	512	18088	0.0743281404580168	0.513627535650199	1.26985887096774	ENSBGRG00000000765;ENSBGRG00000001056;ENSBGRG00000001276;ENSBGRG00000002487;ENSBGRG00000002608;ENSBGRG00000003210;ENSBGRG00000005425;ENSBGRG00000005552;ENSBGRG00000005715;ENSBGRG00000006011;ENSBGRG00000006129;ENSBGRG00000006714;ENSBGRG00000008017;ENSBGRG00000008572;ENSBGRG00000009468;ENSBGRG00000009469;ENSBGRG00000010204;ENSBGRG00000013121;ENSBGRG00000013548;ENSBGRG00000013789;ENSBGRG00000014185;…
GO:0007193	adenylate cyclase-inhibiting G protein-coupled receptor signaling pathway	biological_process	4	1085	27	18088	0.0753148950506912	0.513627535650199	2.46977299880526	ENSBGRG00000008188;ENSBGRG00000014296;ENSBGRG00000015316;ENSBGRG00000020949
GO:0045600	positive regulation of fat cell differentiation	biological_process	4	1085	27	18088	0.0753148950506912	0.513627535650199	2.46977299880526	ENSBGRG00000002408;ENSBGRG00000015396;ENSBGRG00000016207;ENSBGRG00000020868
GO:0006811	ion transport	biological_process	6	1085	50	18088	0.0772874357509425	0.513627535650199	2.00051612903226	ENSBGRG00000007775;ENSBGRG00000013885;ENSBGRG00000019006;ENSBGRG00000019694;ENSBGRG00000020389;ENSBGRG00000021985
GO:0002931	response to ischemia	biological_process	3	1085	17	18088	0.0780428785360494	0.513627535650199	2.94193548387097	ENSBGRG00000002485;ENSBGRG00000002608;ENSBGRG00000012269
GO:0009954	proximal/distal pattern formation	biological_process	3	1085	17	18088	0.0780428785360494	0.513627535650199	2.94193548387097	ENSBGRG00000002077;ENSBGRG00000003115;ENSBGRG00000014376
GO:0031430	M band	cellular_component	3	1085	17	18088	0.0780428785360494	0.513627535650199	2.94193548387097	ENSBGRG00000005605;ENSBGRG00000008535;ENSBGRG00000026388
GO:0042923	neuropeptide binding	molecular_function	3	1085	17	18088	0.0780428785360494	0.513627535650199	2.94193548387097	ENSBGRG00000009343;ENSBGRG00000009401;ENSBGRG00000020949
GO:0045773	positive regulation of axon extension	biological_process	3	1085	17	18088	0.0780428785360494	0.513627535650199	2.94193548387097	ENSBGRG00000003591;ENSBGRG00000014575;ENSBGRG00000024619
GO:0071353	cellular response to interleukin-4	biological_process	3	1085	17	18088	0.0780428785360494	0.513627535650199	2.94193548387097	ENSBGRG00000001452;ENSBGRG00000007642;ENSBGRG00000021487
GO:0086091	regulation of heart rate by cardiac conduction	biological_process	3	1085	17	18088	0.0780428785360494	0.513627535650199	2.94193548387097	ENSBGRG00000000380;ENSBGRG00000007753;ENSBGRG00000016207
GO:1905606	regulation of presynapse assembly	biological_process	3	1085	17	18088	0.0780428785360494	0.513627535650199	2.94193548387097	ENSBGRG00000014300;ENSBGRG00000019591;ENSBGRG00000021651
GO:0002009	morphogenesis of an epithelium	biological_process	2	1085	8	18088	0.0790887543958312	0.513627535650199	4.16774193548387	ENSBGRG00000007158;ENSBGRG00000019802
GO:0002028	regulation of sodium ion transport	biological_process	2	1085	8	18088	0.0790887543958312	0.513627535650199	4.16774193548387	ENSBGRG00000008222;ENSBGRG00000018281
GO:0005614	interstitial matrix	cellular_component	2	1085	8	18088	0.0790887543958312	0.513627535650199	4.16774193548387	ENSBGRG00000000776;ENSBGRG00000000934
GO:0005915	zonula adherens	cellular_component	2	1085	8	18088	0.0790887543958312	0.513627535650199	4.16774193548387	ENSBGRG00000006595;ENSBGRG00000018257
GO:0007250	activation of NF-kappaB-inducing kinase activity	biological_process	2	1085	8	18088	0.0790887543958312	0.513627535650199	4.16774193548387	ENSBGRG00000010037;ENSBGRG00000026316
GO:0008645	hexose transmembrane transport	biological_process	2	1085	8	18088	0.0790887543958312	0.513627535650199	4.16774193548387	ENSBGRG00000004637;ENSBGRG00000022283
GO:0016597	amino acid binding	molecular_function	2	1085	8	18088	0.0790887543958312	0.513627535650199	4.16774193548387	ENSBGRG00000008323;ENSBGRG00000021594
GO:0017111	nucleoside-triphosphatase activity	molecular_function	2	1085	8	18088	0.0790887543958312	0.513627535650199	4.16774193548387	ENSBGRG00000021619;ENSBGRG00000025790
GO:0019229	regulation of vasoconstriction	biological_process	2	1085	8	18088	0.0790887543958312	0.513627535650199	4.16774193548387	ENSBGRG00000003278;ENSBGRG00000019592
GO:0022409	positive regulation of cell-cell adhesion	biological_process	2	1085	8	18088	0.0790887543958312	0.513627535650199	4.16774193548387	ENSBGRG00000007186;ENSBGRG00000010970
GO:0030031	cell projection assembly	biological_process	2	1085	8	18088	0.0790887543958312	0.513627535650199	4.16774193548387	ENSBGRG00000000314;ENSBGRG00000016641
GO:0030904	retromer complex	cellular_component	2	1085	8	18088	0.0790887543958312	0.513627535650199	4.16774193548387	ENSBGRG00000024067;ENSBGRG00000026345
GO:0031224	intrinsic component of membrane	cellular_component	2	1085	8	18088	0.0790887543958312	0.513627535650199	4.16774193548387	ENSBGRG00000011532;ENSBGRG00000014296
GO:0043171	peptide catabolic process	biological_process	2	1085	8	18088	0.0790887543958312	0.513627535650199	4.16774193548387	ENSBGRG00000012624;ENSBGRG00000015697
GO:0043537	negative regulation of blood vessel endothelial cell migration	biological_process	2	1085	8	18088	0.0790887543958312	0.513627535650199	4.16774193548387	ENSBGRG00000005828;ENSBGRG00000008142
GO:0044342	type B pancreatic cell proliferation	biological_process	2	1085	8	18088	0.0790887543958312	0.513627535650199	4.16774193548387	ENSBGRG00000017437;ENSBGRG00000020066
GO:0045821	positive regulation of glycolytic process	biological_process	2	1085	8	18088	0.0790887543958312	0.513627535650199	4.16774193548387	ENSBGRG00000005910;ENSBGRG00000020868
GO:0046928	regulation of neurotransmitter secretion	biological_process	2	1085	8	18088	0.0790887543958312	0.513627535650199	4.16774193548387	ENSBGRG00000002862;ENSBGRG00000006595
GO:0048821	erythrocyte development	biological_process	2	1085	8	18088	0.0790887543958312	0.513627535650199	4.16774193548387	ENSBGRG00000000314;ENSBGRG00000007906
GO:0070330	aromatase activity	molecular_function	2	1085	8	18088	0.0790887543958312	0.513627535650199	4.16774193548387	ENSBGRG00000006714;ENSBGRG00000020537
GO:0072001	renal system development	biological_process	2	1085	8	18088	0.0790887543958312	0.513627535650199	4.16774193548387	ENSBGRG00000010970;ENSBGRG00000019351
GO:2001240	negative regulation of extrinsic apoptotic signaling pathway in absence of ligand	biological_process	2	1085	8	18088	0.0790887543958312	0.513627535650199	4.16774193548387	ENSBGRG00000008348;ENSBGRG00000011996
GO:0034765	regulation of ion transmembrane transport	biological_process	9	1085	88	18088	0.080880523385708	0.523775853993565	1.7049853372434	ENSBGRG00000002862;ENSBGRG00000002915;ENSBGRG00000003175;ENSBGRG00000007753;ENSBGRG00000009326;ENSBGRG00000013790;ENSBGRG00000019550;ENSBGRG00000019719;ENSBGRG00000021011
GO:0001786	phosphatidylserine binding	molecular_function	4	1085	28	18088	0.0838881562254129	0.538675070593522	2.3815668202765	ENSBGRG00000001440;ENSBGRG00000013640;ENSBGRG00000013748;ENSBGRG00000022649
GO:0005623	cell	cellular_component	4	1085	28	18088	0.0838881562254129	0.538675070593522	2.3815668202765	ENSBGRG00000012160;ENSBGRG00000017687;ENSBGRG00000020564;ENSBGRG00000024230
GO:0071260	cellular response to mechanical stimulus	biological_process	4	1085	28	18088	0.0838881562254129	0.538675070593522	2.3815668202765	ENSBGRG00000005548;ENSBGRG00000010967;ENSBGRG00000012753;ENSBGRG00000021648
GO:0007409	axonogenesis	biological_process	5	1085	40	18088	0.0892815278794883	0.565064860601271	2.08387096774194	ENSBGRG00000002365;ENSBGRG00000010433;ENSBGRG00000012800;ENSBGRG00000014300;ENSBGRG00000015720
GO:0032967	positive regulation of collagen biosynthetic process	biological_process	3	1085	18	18088	0.0896432488143238	0.565064860601271	2.77849462365591	ENSBGRG00000005828;ENSBGRG00000012753;ENSBGRG00000016486
GO:0034115	negative regulation of heterotypic cell-cell adhesion	biological_process	3	1085	18	18088	0.0896432488143238	0.565064860601271	2.77849462365591	ENSBGRG00000013025;ENSBGRG00000013554;ENSBGRG00000013573
GO:0051020	GTPase binding	molecular_function	3	1085	18	18088	0.0896432488143238	0.565064860601271	2.77849462365591	ENSBGRG00000003591;ENSBGRG00000014575;ENSBGRG00000023738
GO:0051209	release of sequestered calcium ion into cytosol	biological_process	3	1085	18	18088	0.0896432488143238	0.565064860601271	2.77849462365591	ENSBGRG00000002923;ENSBGRG00000020868;ENSBGRG00000023076
GO:0030336	negative regulation of cell migration	biological_process	6	1085	52	18088	0.0897281471558448	0.565064860601271	1.92357320099256	ENSBGRG00000003841;ENSBGRG00000004138;ENSBGRG00000010008;ENSBGRG00000021595;ENSBGRG00000025135;ENSBGRG00000026051
GO:0098685	Schaffer collateral - CA1 synapse	cellular_component	6	1085	52	18088	0.0897281471558448	0.565064860601271	1.92357320099256	ENSBGRG00000011195;ENSBGRG00000014300;ENSBGRG00000015720;ENSBGRG00000023742;ENSBGRG00000024242;ENSBGRG00000026337
GO:0005874	microtubule	cellular_component	17	1085	199	18088	0.090049433004573	0.565530230352895	1.42415302318042	ENSBGRG00000000751;ENSBGRG00000001376;ENSBGRG00000001452;ENSBGRG00000002133;ENSBGRG00000006670;ENSBGRG00000007186;ENSBGRG00000009164;ENSBGRG00000010433;ENSBGRG00000010792;ENSBGRG00000013042;ENSBGRG00000013558;ENSBGRG00000014140;ENSBGRG00000015060;ENSBGRG00000021050;ENSBGRG00000021171;ENSBGRG00000021595;ENSBGRG00000026132
GO:0007229	integrin-mediated signaling pathway	biological_process	4	1085	29	18088	0.0929154679454499	0.572990665173818	2.29944382647386	ENSBGRG00000008610;ENSBGRG00000010008;ENSBGRG00000010970;ENSBGRG00000017500
GO:0004867	serine-type endopeptidase inhibitor activity	molecular_function	8	1085	78	18088	0.0950476941349682	0.572990665173818	1.70984284532672	ENSBGRG00000010205;ENSBGRG00000011283;ENSBGRG00000015708;ENSBGRG00000016753;ENSBGRG00000017229;ENSBGRG00000019802;ENSBGRG00000022881;ENSBGRG00000025440
GO:0009615	response to virus	biological_process	6	1085	53	18088	0.0963327597927993	0.572990665173818	1.88727936701156	ENSBGRG00000002150;ENSBGRG00000016855;ENSBGRG00000018710;ENSBGRG00000018969;ENSBGRG00000021111;ENSBGRG00000025135
GO:0000921	septin ring assembly	biological_process	2	1085	9	18088	0.0977543129561631	0.572990665173818	3.70465949820789	ENSBGRG00000010196;ENSBGRG00000011191
GO:0001953	negative regulation of cell-matrix adhesion	biological_process	2	1085	9	18088	0.0977543129561631	0.572990665173818	3.70465949820789	ENSBGRG00000010008;ENSBGRG00000021859
GO:0003993	acid phosphatase activity	molecular_function	2	1085	9	18088	0.0977543129561631	0.572990665173818	3.70465949820789	ENSBGRG00000013885;ENSBGRG00000016842
GO:0004935	adrenergic receptor activity	molecular_function	2	1085	9	18088	0.0977543129561631	0.572990665173818	3.70465949820789	ENSBGRG00000006710;ENSBGRG00000018281
GO:0005940	septin ring	cellular_component	2	1085	9	18088	0.0977543129561631	0.572990665173818	3.70465949820789	ENSBGRG00000010196;ENSBGRG00000011191
GO:0005978	glycogen biosynthetic process	biological_process	2	1085	9	18088	0.0977543129561631	0.572990665173818	3.70465949820789	ENSBGRG00000000724;ENSBGRG00000024685
GO:0009116	nucleoside metabolic process	biological_process	2	1085	9	18088	0.0977543129561631	0.572990665173818	3.70465949820789	ENSBGRG00000000790;ENSBGRG00000026534
GO:0010867	positive regulation of triglyceride biosynthetic process	biological_process	2	1085	9	18088	0.0977543129561631	0.572990665173818	3.70465949820789	ENSBGRG00000005861;ENSBGRG00000013548
GO:0015012	heparan sulfate proteoglycan biosynthetic process	biological_process	2	1085	9	18088	0.0977543129561631	0.572990665173818	3.70465949820789	ENSBGRG00000020997;ENSBGRG00000022730
GO:0016209	antioxidant activity	molecular_function	2	1085	9	18088	0.0977543129561631	0.572990665173818	3.70465949820789	ENSBGRG00000004994;ENSBGRG00000025192
GO:0022841	potassium ion leak channel activity	molecular_function	2	1085	9	18088	0.0977543129561631	0.572990665173818	3.70465949820789	ENSBGRG00000009326;ENSBGRG00000010821
GO:0032160	septin filament array	cellular_component	2	1085	9	18088	0.0977543129561631	0.572990665173818	3.70465949820789	ENSBGRG00000010196;ENSBGRG00000011191
GO:0032392	DNA geometric change	biological_process	2	1085	9	18088	0.0977543129561631	0.572990665173818	3.70465949820789	ENSBGRG00000012160;ENSBGRG00000023671
GO:0034551	mitochondrial respiratory chain complex III assembly	biological_process	2	1085	9	18088	0.0977543129561631	0.572990665173818	3.70465949820789	ENSBGRG00000001040;ENSBGRG00000011115
GO:0042246	tissue regeneration	biological_process	2	1085	9	18088	0.0977543129561631	0.572990665173818	3.70465949820789	ENSBGRG00000010008;ENSBGRG00000017887
GO:0048565	digestive tract development	biological_process	2	1085	9	18088	0.0977543129561631	0.572990665173818	3.70465949820789	ENSBGRG00000010970;ENSBGRG00000015203
GO:0050921	positive regulation of chemotaxis	biological_process	2	1085	9	18088	0.0977543129561631	0.572990665173818	3.70465949820789	ENSBGRG00000002923;ENSBGRG00000013608
GO:0061337	cardiac conduction	biological_process	2	1085	9	18088	0.0977543129561631	0.572990665173818	3.70465949820789	ENSBGRG00000000380;ENSBGRG00000010821
GO:0090023	positive regulation of neutrophil chemotaxis	biological_process	2	1085	9	18088	0.0977543129561631	0.572990665173818	3.70465949820789	ENSBGRG00000000314;ENSBGRG00000002923
GO:0090026	positive regulation of monocyte chemotaxis	biological_process	2	1085	9	18088	0.0977543129561631	0.572990665173818	3.70465949820789	ENSBGRG00000010345;ENSBGRG00000025440
GO:1902042	negative regulation of extrinsic apoptotic signaling pathway via death domain receptors	biological_process	2	1085	9	18088	0.0977543129561631	0.572990665173818	3.70465949820789	ENSBGRG00000012160;ENSBGRG00000025440
GO:1902287	semaphorin-plexin signaling pathway involved in axon guidance	biological_process	2	1085	9	18088	0.0977543129561631	0.572990665173818	3.70465949820789	ENSBGRG00000001355;ENSBGRG00000004943
GO:2001237	negative regulation of extrinsic apoptotic signaling pathway	biological_process	2	1085	9	18088	0.0977543129561631	0.572990665173818	3.70465949820789	ENSBGRG00000010970;ENSBGRG00000016513
GO:0062023	collagen-containing extracellular matrix	cellular_component	9	1085	92	18088	0.100073951694843	0.585087093540691	1.63085553997195	ENSBGRG00000003893;ENSBGRG00000003956;ENSBGRG00000005449;ENSBGRG00000012337;ENSBGRG00000020183;ENSBGRG00000021599;ENSBGRG00000021859;ENSBGRG00000022839;ENSBGRG00000025440
GO:0030449	regulation of complement activation	biological_process	3	1085	19	18088	0.101912229255566	0.589800901463856	2.63225806451613	ENSBGRG00000014720;ENSBGRG00000020609;ENSBGRG00000024371
GO:0030890	positive regulation of B cell proliferation	biological_process	3	1085	19	18088	0.101912229255566	0.589800901463856	2.63225806451613	ENSBGRG00000000314;ENSBGRG00000007657;ENSBGRG00000023186
GO:0046627	negative regulation of insulin receptor signaling pathway	biological_process	3	1085	19	18088	0.101912229255566	0.589800901463856	2.63225806451613	ENSBGRG00000001760;ENSBGRG00000009672;ENSBGRG00000021648
GO:0060349	bone morphogenesis	biological_process	3	1085	19	18088	0.101912229255566	0.589800901463856	2.63225806451613	ENSBGRG00000013885;ENSBGRG00000014376;ENSBGRG00000022165
GO:0014068	positive regulation of phosphatidylinositol 3-kinase signaling	biological_process	4	1085	30	18088	0.102381673274778	0.591021477540766	2.22279569892473	ENSBGRG00000008348;ENSBGRG00000018250;ENSBGRG00000023249;ENSBGRG00000025342
GO:0001933	negative regulation of protein phosphorylation	biological_process	6	1085	54	18088	0.103189050834786	0.594181788937834	1.85232974910394	ENSBGRG00000001111;ENSBGRG00000009672;ENSBGRG00000013025;ENSBGRG00000013554;ENSBGRG00000013573;ENSBGRG00000020066
GO:0005524	ATP binding	molecular_function	64	1085	911	18088	0.104263563208048	0.59886056656683	1.17117665805035	ENSBGRG00000000119;ENSBGRG00000000673;ENSBGRG00000000724;ENSBGRG00000001040;ENSBGRG00000001376;ENSBGRG00000002133;ENSBGRG00000003390;ENSBGRG00000003841;ENSBGRG00000005270;ENSBGRG00000006011;ENSBGRG00000007186;ENSBGRG00000007270;ENSBGRG00000007491;ENSBGRG00000007775;ENSBGRG00000008188;ENSBGRG00000008222;ENSBGRG00000008323;ENSBGRG00000008633;ENSBGRG00000008786;ENSBGRG00000008929;ENSBGRG00000008965;…
GO:0043410	positive regulation of MAPK cascade	biological_process	5	1085	42	18088	0.104897132965416	0.600989588869527	1.98463901689708	ENSBGRG00000017437;ENSBGRG00000018281;ENSBGRG00000020066;ENSBGRG00000023249;ENSBGRG00000025342
GO:0031225	anchored component of membrane	cellular_component	7	1085	67	18088	0.105756316142953	0.604397346756977	1.74174289841117	ENSBGRG00000005883;ENSBGRG00000006261;ENSBGRG00000018545;ENSBGRG00000018582;ENSBGRG00000018697;ENSBGRG00000020424;ENSBGRG00000025135
GO:0031514	motile cilium	cellular_component	6	1085	55	18088	0.11029288236085	0.611190859324517	1.81865102639296	ENSBGRG00000004694;ENSBGRG00000010008;ENSBGRG00000011191;ENSBGRG00000013704;ENSBGRG00000023037;ENSBGRG00000026641
GO:0098609	cell-cell adhesion	biological_process	6	1085	55	18088	0.11029288236085	0.611190859324517	1.81865102639296	ENSBGRG00000001510;ENSBGRG00000002625;ENSBGRG00000007690;ENSBGRG00000010970;ENSBGRG00000011195;ENSBGRG00000018722
GO:0000082	G1/S transition of mitotic cell cycle	biological_process	4	1085	31	18088	0.112270043333971	0.611190859324517	2.15109261186264	ENSBGRG00000013192;ENSBGRG00000014760;ENSBGRG00000018704;ENSBGRG00000025235
GO:0005881	cytoplasmic microtubule	cellular_component	4	1085	31	18088	0.112270043333971	0.611190859324517	2.15109261186264	ENSBGRG00000000751;ENSBGRG00000001452;ENSBGRG00000004998;ENSBGRG00000026623
GO:0071277	cellular response to calcium ion	biological_process	5	1085	43	18088	0.113176423197745	0.611190859324517	1.93848462115529	ENSBGRG00000000765;ENSBGRG00000007906;ENSBGRG00000009096;ENSBGRG00000022649;ENSBGRG00000023076
GO:0030837	negative regulation of actin filament polymerization	biological_process	3	1085	20	18088	0.114803499791557	0.611190859324517	2.50064516129032	ENSBGRG00000013025;ENSBGRG00000013554;ENSBGRG00000013573
GO:0032024	positive regulation of insulin secretion	biological_process	3	1085	20	18088	0.114803499791557	0.611190859324517	2.50064516129032	ENSBGRG00000011225;ENSBGRG00000019591;ENSBGRG00000023076
GO:0032809	neuronal cell body membrane	cellular_component	3	1085	20	18088	0.114803499791557	0.611190859324517	2.50064516129032	ENSBGRG00000002862;ENSBGRG00000013790;ENSBGRG00000022943
GO:0060325	face morphogenesis	biological_process	3	1085	20	18088	0.114803499791557	0.611190859324517	2.50064516129032	ENSBGRG00000003568;ENSBGRG00000005548;ENSBGRG00000012753
GO:0002116	semaphorin receptor complex	cellular_component	2	1085	10	18088	0.117495162143221	0.611190859324517	3.3341935483871	ENSBGRG00000001355;ENSBGRG00000004943
GO:0002224	toll-like receptor signaling pathway	biological_process	2	1085	10	18088	0.117495162143221	0.611190859324517	3.3341935483871	ENSBGRG00000004271;ENSBGRG00000010229
GO:0003841	1-acylglycerol-3-phosphate O-acyltransferase activity	molecular_function	2	1085	10	18088	0.117495162143221	0.611190859324517	3.3341935483871	ENSBGRG00000016172;ENSBGRG00000025897
GO:0005523	tropomyosin binding	molecular_function	2	1085	10	18088	0.117495162143221	0.611190859324517	3.3341935483871	ENSBGRG00000006595;ENSBGRG00000026185
GO:0008028	monocarboxylic acid transmembrane transporter activity	molecular_function	2	1085	10	18088	0.117495162143221	0.611190859324517	3.3341935483871	ENSBGRG00000017960;ENSBGRG00000024689
GO:0008239	dipeptidyl-peptidase activity	molecular_function	2	1085	10	18088	0.117495162143221	0.611190859324517	3.3341935483871	ENSBGRG00000015697;ENSBGRG00000016318
GO:0010469	regulation of signaling receptor activity	biological_process	2	1085	10	18088	0.117495162143221	0.611190859324517	3.3341935483871	ENSBGRG00000000399;ENSBGRG00000025440
GO:0014912	negative regulation of smooth muscle cell migration	biological_process	2	1085	10	18088	0.117495162143221	0.611190859324517	3.3341935483871	ENSBGRG00000020066;ENSBGRG00000025440
GO:0015718	monocarboxylic acid transport	biological_process	2	1085	10	18088	0.117495162143221	0.611190859324517	3.3341935483871	ENSBGRG00000017960;ENSBGRG00000024689
GO:0017154	semaphorin receptor activity	molecular_function	2	1085	10	18088	0.117495162143221	0.611190859324517	3.3341935483871	ENSBGRG00000001355;ENSBGRG00000004943
GO:0031005	filamin binding	molecular_function	2	1085	10	18088	0.117495162143221	0.611190859324517	3.3341935483871	ENSBGRG00000012288;ENSBGRG00000018722
GO:0031105	septin complex	cellular_component	2	1085	10	18088	0.117495162143221	0.611190859324517	3.3341935483871	ENSBGRG00000010196;ENSBGRG00000011191
GO:0031362	anchored component of external side of plasma membrane	cellular_component	2	1085	10	18088	0.117495162143221	0.611190859324517	3.3341935483871	ENSBGRG00000008584;ENSBGRG00000018040
GO:0042327	positive regulation of phosphorylation	biological_process	2	1085	10	18088	0.117495162143221	0.611190859324517	3.3341935483871	ENSBGRG00000000314;ENSBGRG00000010970
GO:0043069	negative regulation of programmed cell death	biological_process	2	1085	10	18088	0.117495162143221	0.611190859324517	3.3341935483871	ENSBGRG00000012269;ENSBGRG00000013121
GO:0043388	positive regulation of DNA binding	biological_process	2	1085	10	18088	0.117495162143221	0.611190859324517	3.3341935483871	ENSBGRG00000012160;ENSBGRG00000024386
GO:0043539	protein serine/threonine kinase activator activity	molecular_function	2	1085	10	18088	0.117495162143221	0.611190859324517	3.3341935483871	ENSBGRG00000020564;ENSBGRG00000025235
GO:0044306	neuron projection terminus	cellular_component	2	1085	10	18088	0.117495162143221	0.611190859324517	3.3341935483871	ENSBGRG00000002608;ENSBGRG00000022649
GO:0045104	intermediate filament cytoskeleton organization	biological_process	2	1085	10	18088	0.117495162143221	0.611190859324517	3.3341935483871	ENSBGRG00000005952;ENSBGRG00000012786
GO:0046935	1-phosphatidylinositol-3-kinase regulator activity	molecular_function	2	1085	10	18088	0.117495162143221	0.611190859324517	3.3341935483871	ENSBGRG00000001760;ENSBGRG00000026150
GO:0048037	cofactor binding	molecular_function	2	1085	10	18088	0.117495162143221	0.611190859324517	3.3341935483871	ENSBGRG00000008709;ENSBGRG00000013734
GO:0051489	regulation of filopodium assembly	biological_process	2	1085	10	18088	0.117495162143221	0.611190859324517	3.3341935483871	ENSBGRG00000007906;ENSBGRG00000023076
GO:0070208	protein heterotrimerization	biological_process	2	1085	10	18088	0.117495162143221	0.611190859324517	3.3341935483871	ENSBGRG00000005548;ENSBGRG00000017808
GO:0070372	regulation of ERK1 and ERK2 cascade	biological_process	2	1085	10	18088	0.117495162143221	0.611190859324517	3.3341935483871	ENSBGRG00000017500;ENSBGRG00000026337
GO:0070509	calcium ion import	biological_process	2	1085	10	18088	0.117495162143221	0.611190859324517	3.3341935483871	ENSBGRG00000000380;ENSBGRG00000007753
GO:0086002	cardiac muscle cell action potential involved in contraction	biological_process	2	1085	10	18088	0.117495162143221	0.611190859324517	3.3341935483871	ENSBGRG00000000380;ENSBGRG00000007753
GO:0097194	execution phase of apoptosis	biological_process	2	1085	10	18088	0.117495162143221	0.611190859324517	3.3341935483871	ENSBGRG00000000682;ENSBGRG00000003841
GO:1900025	negative regulation of substrate adhesion-dependent cell spreading	biological_process	2	1085	10	18088	0.117495162143221	0.611190859324517	3.3341935483871	ENSBGRG00000007906;ENSBGRG00000021859
GO:1904724	tertiary granule lumen	cellular_component	2	1085	10	18088	0.117495162143221	0.611190859324517	3.3341935483871	ENSBGRG00000014436;ENSBGRG00000020555
GO:0031966	mitochondrial membrane	cellular_component	6	1085	56	18088	0.117639535478035	0.611190859324517	1.78617511520737	ENSBGRG00000003650;ENSBGRG00000011115;ENSBGRG00000012402;ENSBGRG00000014822;ENSBGRG00000018364;ENSBGRG00000021330
GO:0071356	cellular response to tumor necrosis factor	biological_process	6	1085	56	18088	0.117639535478035	0.611190859324517	1.78617511520737	ENSBGRG00000002923;ENSBGRG00000009672;ENSBGRG00000021445;ENSBGRG00000021859;ENSBGRG00000023865;ENSBGRG00000026316
GO:0003705	transcription factor activity, RNA polymerase II distal enhancer sequence-specific binding	molecular_function	4	1085	32	18088	0.12256247854681	0.632455589069994	2.08387096774194	ENSBGRG00000003972;ENSBGRG00000013321;ENSBGRG00000016073;ENSBGRG00000020941
GO:0048468	cell development	biological_process	4	1085	32	18088	0.12256247854681	0.632455589069994	2.08387096774194	ENSBGRG00000002649;ENSBGRG00000010037;ENSBGRG00000010067;ENSBGRG00000020941
GO:0070888	E-box binding	molecular_function	4	1085	32	18088	0.12256247854681	0.632455589069994	2.08387096774194	ENSBGRG00000012753;ENSBGRG00000016073;ENSBGRG00000024386;ENSBGRG00000026121
GO:0007257	activation of JUN kinase activity	biological_process	3	1085	21	18088	0.128269364630828	0.657452393601063	2.3815668202765	ENSBGRG00000002923;ENSBGRG00000009390;ENSBGRG00000025864
GO:0032281	AMPA glutamate receptor complex	cellular_component	3	1085	21	18088	0.128269364630828	0.657452393601063	2.3815668202765	ENSBGRG00000010476;ENSBGRG00000023169;ENSBGRG00000026051
GO:0071949	FAD binding	molecular_function	3	1085	21	18088	0.128269364630828	0.657452393601063	2.3815668202765	ENSBGRG00000008709;ENSBGRG00000010232;ENSBGRG00000023329
GO:0032869	cellular response to insulin stimulus	biological_process	5	1085	45	18088	0.130633810375407	0.668073580577583	1.85232974910394	ENSBGRG00000002649;ENSBGRG00000011115;ENSBGRG00000021445;ENSBGRG00000021648;ENSBGRG00000026150
GO:0003690	double-stranded DNA binding	molecular_function	6	1085	58	18088	0.133039706753562	0.670343634572575	1.72458286985539	ENSBGRG00000009096;ENSBGRG00000012160;ENSBGRG00000015537;ENSBGRG00000022034;ENSBGRG00000023671;ENSBGRG00000024954
GO:0006631	fatty acid metabolic process	biological_process	4	1085	33	18088	0.133239702676365	0.670343634572575	2.02072336265885	ENSBGRG00000011225;ENSBGRG00000017306;ENSBGRG00000018364;ENSBGRG00000024190
GO:0001508	action potential	biological_process	2	1085	11	18088	0.138115420771515	0.670343634572575	3.03108504398827	ENSBGRG00000003278;ENSBGRG00000008525
GO:0001958	endochondral ossification	biological_process	2	1085	11	18088	0.138115420771515	0.670343634572575	3.03108504398827	ENSBGRG00000005548;ENSBGRG00000012753
GO:0007019	microtubule depolymerization	biological_process	2	1085	11	18088	0.138115420771515	0.670343634572575	3.03108504398827	ENSBGRG00000000305;ENSBGRG00000002133
GO:0008569	ATP-dependent microtubule motor activity, minus-end-directed	molecular_function	2	1085	11	18088	0.138115420771515	0.670343634572575	3.03108504398827	ENSBGRG00000001376;ENSBGRG00000009164
GO:0014850	response to muscle activity	biological_process	2	1085	11	18088	0.138115420771515	0.670343634572575	3.03108504398827	ENSBGRG00000021859;ENSBGRG00000023593
GO:0021772	olfactory bulb development	biological_process	2	1085	11	18088	0.138115420771515	0.670343634572575	3.03108504398827	ENSBGRG00000015396;ENSBGRG00000021648
GO:0032012	regulation of ARF protein signal transduction	biological_process	2	1085	11	18088	0.138115420771515	0.670343634572575	3.03108504398827	ENSBGRG00000006329;ENSBGRG00000013577
GO:0032982	myosin filament	cellular_component	2	1085	11	18088	0.138115420771515	0.670343634572575	3.03108504398827	ENSBGRG00000008535;ENSBGRG00000008965
GO:0033120	positive regulation of RNA splicing	biological_process	2	1085	11	18088	0.138115420771515	0.670343634572575	3.03108504398827	ENSBGRG00000010967;ENSBGRG00000017710
GO:0034113	heterotypic cell-cell adhesion	biological_process	2	1085	11	18088	0.138115420771515	0.670343634572575	3.03108504398827	ENSBGRG00000008610;ENSBGRG00000019415
GO:0034361	very-low-density lipoprotein particle	cellular_component	2	1085	11	18088	0.138115420771515	0.670343634572575	3.03108504398827	ENSBGRG00000004545;ENSBGRG00000005883
GO:0035580	specific granule lumen	cellular_component	2	1085	11	18088	0.138115420771515	0.670343634572575	3.03108504398827	ENSBGRG00000014436;ENSBGRG00000020555
GO:0035987	endodermal cell differentiation	biological_process	2	1085	11	18088	0.138115420771515	0.670343634572575	3.03108504398827	ENSBGRG00000005449;ENSBGRG00000008610
GO:0042612	MHC class I protein complex	cellular_component	2	1085	11	18088	0.138115420771515	0.670343634572575	3.03108504398827	ENSBGRG00000009835;ENSBGRG00000012122
GO:0043296	apical junction complex	cellular_component	2	1085	11	18088	0.138115420771515	0.670343634572575	3.03108504398827	ENSBGRG00000014140;ENSBGRG00000019695
GO:0045777	positive regulation of blood pressure	biological_process	2	1085	11	18088	0.138115420771515	0.670343634572575	3.03108504398827	ENSBGRG00000015396;ENSBGRG00000015697
GO:0045956	positive regulation of calcium ion-dependent exocytosis	biological_process	2	1085	11	18088	0.138115420771515	0.670343634572575	3.03108504398827	ENSBGRG00000007753;ENSBGRG00000022649
GO:0048168	regulation of neuronal synaptic plasticity	biological_process	2	1085	11	18088	0.138115420771515	0.670343634572575	3.03108504398827	ENSBGRG00000002365;ENSBGRG00000016842
GO:0051491	positive regulation of filopodium assembly	biological_process	2	1085	11	18088	0.138115420771515	0.670343634572575	3.03108504398827	ENSBGRG00000001510;ENSBGRG00000009848
GO:0071542	dopaminergic neuron differentiation	biological_process	2	1085	11	18088	0.138115420771515	0.670343634572575	3.03108504398827	ENSBGRG00000003115;ENSBGRG00000004039
GO:0090190	positive regulation of branching involved in ureteric bud morphogenesis	biological_process	2	1085	11	18088	0.138115420771515	0.670343634572575	3.03108504398827	ENSBGRG00000007158;ENSBGRG00000025655
GO:0097440	apical dendrite	cellular_component	2	1085	11	18088	0.138115420771515	0.670343634572575	3.03108504398827	ENSBGRG00000009848;ENSBGRG00000021648
GO:0055114	oxidation-reduction process	biological_process	7	1085	72	18088	0.139714279717494	0.676667041174135	1.62078853046595	ENSBGRG00000003650;ENSBGRG00000004317;ENSBGRG00000006129;ENSBGRG00000006714;ENSBGRG00000014376;ENSBGRG00000019342;ENSBGRG00000024190
GO:0003824	catalytic activity	molecular_function	3	1085	22	18088	0.142261353514881	0.681780826278863	2.2733137829912	ENSBGRG00000006858;ENSBGRG00000007555;ENSBGRG00000019819
GO:0030017	sarcomere	cellular_component	3	1085	22	18088	0.142261353514881	0.681780826278863	2.2733137829912	ENSBGRG00000005605;ENSBGRG00000008535;ENSBGRG00000010967
GO:0046034	ATP metabolic process	biological_process	3	1085	22	18088	0.142261353514881	0.681780826278863	2.2733137829912	ENSBGRG00000005910;ENSBGRG00000016106;ENSBGRG00000021648
GO:0071407	cellular response to organic cyclic compound	biological_process	3	1085	22	18088	0.142261353514881	0.681780826278863	2.2733137829912	ENSBGRG00000001381;ENSBGRG00000010970;ENSBGRG00000014357
GO:2001244	positive regulation of intrinsic apoptotic signaling pathway	biological_process	3	1085	22	18088	0.142261353514881	0.681780826278863	2.2733137829912	ENSBGRG00000004994;ENSBGRG00000011191;ENSBGRG00000014447
GO:0050829	defense response to Gram-negative bacterium	biological_process	5	1085	47	18088	0.149221761351683	0.712723070294876	1.77350720658888	ENSBGRG00000006141;ENSBGRG00000010229;ENSBGRG00000012122;ENSBGRG00000012160;ENSBGRG00000025440
GO:0071805	potassium ion transmembrane transport	biological_process	6	1085	60	18088	0.149341360748576	0.712723070294876	1.66709677419355	ENSBGRG00000002862;ENSBGRG00000003175;ENSBGRG00000009326;ENSBGRG00000010821;ENSBGRG00000013790;ENSBGRG00000021011
GO:0005741	mitochondrial outer membrane	cellular_component	9	1085	101	18088	0.151853329065193	0.719354687362095	1.48553177898435	ENSBGRG00000001152;ENSBGRG00000008216;ENSBGRG00000011532;ENSBGRG00000012269;ENSBGRG00000012784;ENSBGRG00000018364;ENSBGRG00000023169;ENSBGRG00000023593;ENSBGRG00000024677
GO:0005903	brush border	cellular_component	4	1085	35	18088	0.155666635009712	0.719354687362095	1.9052534562212	ENSBGRG00000004998;ENSBGRG00000006595;ENSBGRG00000018257;ENSBGRG00000018859
GO:0019228	neuronal action potential	biological_process	3	1085	23	18088	0.156730739827702	0.719354687362095	2.17447405329593	ENSBGRG00000003278;ENSBGRG00000007753;ENSBGRG00000019550
GO:0043198	dendritic shaft	cellular_component	3	1085	23	18088	0.156730739827702	0.719354687362095	2.17447405329593	ENSBGRG00000010433;ENSBGRG00000010476;ENSBGRG00000019591
GO:0051085	chaperone cofactor-dependent protein refolding	biological_process	3	1085	23	18088	0.156730739827702	0.719354687362095	2.17447405329593	ENSBGRG00000004694;ENSBGRG00000013654;ENSBGRG00000013924
GO:0055072	iron ion homeostasis	biological_process	3	1085	23	18088	0.156730739827702	0.719354687362095	2.17447405329593	ENSBGRG00000001439;ENSBGRG00000009835;ENSBGRG00000013885
GO:0007166	cell surface receptor signaling pathway	biological_process	9	1085	102	18088	0.158301801134306	0.719354687362095	1.47096774193548	ENSBGRG00000001242;ENSBGRG00000002311;ENSBGRG00000003466;ENSBGRG00000009144;ENSBGRG00000009713;ENSBGRG00000018443;ENSBGRG00000019415;ENSBGRG00000019493;ENSBGRG00000020562
GO:0043123	positive regulation of I-kappaB kinase/NF-kappaB signaling	biological_process	9	1085	102	18088	0.158301801134306	0.719354687362095	1.47096774193548	ENSBGRG00000002365;ENSBGRG00000002923;ENSBGRG00000006185;ENSBGRG00000009316;ENSBGRG00000010037;ENSBGRG00000014822;ENSBGRG00000014978;ENSBGRG00000019405;ENSBGRG00000025135
GO:0042383	sarcolemma	cellular_component	5	1085	48	18088	0.15891180661051	0.719354687362095	1.73655913978495	ENSBGRG00000006595;ENSBGRG00000008222;ENSBGRG00000017178;ENSBGRG00000018257;ENSBGRG00000021445
GO:0000188	inactivation of MAPK activity	biological_process	2	1085	12	18088	0.159438800903292	0.719354687362095	2.77849462365591	ENSBGRG00000007455;ENSBGRG00000026783
GO:0001816	cytokine production	biological_process	2	1085	12	18088	0.159438800903292	0.719354687362095	2.77849462365591	ENSBGRG00000013703;ENSBGRG00000019405
GO:0005005	transmembrane-ephrin receptor activity	molecular_function	2	1085	12	18088	0.159438800903292	0.719354687362095	2.77849462365591	ENSBGRG00000007491;ENSBGRG00000026337
GO:0005520	insulin-like growth factor binding	molecular_function	2	1085	12	18088	0.159438800903292	0.719354687362095	2.77849462365591	ENSBGRG00000014990;ENSBGRG00000021214
GO:0006091	generation of precursor metabolites and energy	biological_process	2	1085	12	18088	0.159438800903292	0.719354687362095	2.77849462365591	ENSBGRG00000015740;ENSBGRG00000021648
GO:0019433	triglyceride catabolic process	biological_process	2	1085	12	18088	0.159438800903292	0.719354687362095	2.77849462365591	ENSBGRG00000005883;ENSBGRG00000016172
GO:0031307	integral component of mitochondrial outer membrane	cellular_component	2	1085	12	18088	0.159438800903292	0.719354687362095	2.77849462365591	ENSBGRG00000008216;ENSBGRG00000023593
GO:0035371	microtubule plus-end	cellular_component	2	1085	12	18088	0.159438800903292	0.719354687362095	2.77849462365591	ENSBGRG00000000305;ENSBGRG00000010725
GO:0035455	response to interferon-alpha	biological_process	2	1085	12	18088	0.159438800903292	0.719354687362095	2.77849462365591	ENSBGRG00000001692;ENSBGRG00000025135
GO:0035456	response to interferon-beta	biological_process	2	1085	12	18088	0.159438800903292	0.719354687362095	2.77849462365591	ENSBGRG00000014822;ENSBGRG00000025135
GO:0040037	negative regulation of fibroblast growth factor receptor signaling pathway	biological_process	2	1085	12	18088	0.159438800903292	0.719354687362095	2.77849462365591	ENSBGRG00000019493;ENSBGRG00000024611
GO:0042744	hydrogen peroxide catabolic process	biological_process	2	1085	12	18088	0.159438800903292	0.719354687362095	2.77849462365591	ENSBGRG00000011277;ENSBGRG00000026222
GO:0043194	axon initial segment	cellular_component	2	1085	12	18088	0.159438800903292	0.719354687362095	2.77849462365591	ENSBGRG00000010433;ENSBGRG00000021011
GO:0043325	phosphatidylinositol-3,4-bisphosphate binding	molecular_function	2	1085	12	18088	0.159438800903292	0.719354687362095	2.77849462365591	ENSBGRG00000003568;ENSBGRG00000026131
GO:0048593	camera-type eye morphogenesis	biological_process	2	1085	12	18088	0.159438800903292	0.719354687362095	2.77849462365591	ENSBGRG00000007837;ENSBGRG00000010067
GO:0061436	establishment of skin barrier	biological_process	2	1085	12	18088	0.159438800903292	0.719354687362095	2.77849462365591	ENSBGRG00000014376;ENSBGRG00000023682
GO:0070527	platelet aggregation	biological_process	2	1085	12	18088	0.159438800903292	0.719354687362095	2.77849462365591	ENSBGRG00000007398;ENSBGRG00000014296
GO:0071880	adenylate cyclase-activating adrenergic receptor signaling pathway	biological_process	2	1085	12	18088	0.159438800903292	0.719354687362095	2.77849462365591	ENSBGRG00000006710;ENSBGRG00000018281
GO:0003725	double-stranded RNA binding	molecular_function	4	1085	36	18088	0.167373533503676	0.719354687362095	1.85232974910394	ENSBGRG00000001452;ENSBGRG00000006595;ENSBGRG00000014978;ENSBGRG00000018710
GO:0003774	motor activity	molecular_function	4	1085	36	18088	0.167373533503676	0.719354687362095	1.85232974910394	ENSBGRG00000008965;ENSBGRG00000012540;ENSBGRG00000015060;ENSBGRG00000026623
GO:0010506	regulation of autophagy	biological_process	4	1085	36	18088	0.167373533503676	0.719354687362095	1.85232974910394	ENSBGRG00000001111;ENSBGRG00000001692;ENSBGRG00000023738;ENSBGRG00000026150
GO:0030170	pyridoxal phosphate binding	molecular_function	4	1085	36	18088	0.167373533503676	0.719354687362095	1.85232974910394	ENSBGRG00000000493;ENSBGRG00000017501;ENSBGRG00000018830;ENSBGRG00000021594
GO:0001503	ossification	biological_process	5	1085	49	18088	0.168849913902772	0.719354687362095	1.70111915734036	ENSBGRG00000005548;ENSBGRG00000010037;ENSBGRG00000011195;ENSBGRG00000013885;ENSBGRG00000019632
GO:0005178	integrin binding	molecular_function	5	1085	49	18088	0.168849913902772	0.719354687362095	1.70111915734036	ENSBGRG00000002438;ENSBGRG00000002625;ENSBGRG00000006595;ENSBGRG00000010008;ENSBGRG00000021214
GO:0005923	bicellular tight junction	cellular_component	7	1085	76	18088	0.170209367269332	0.719354687362095	1.53548387096774	ENSBGRG00000004317;ENSBGRG00000006186;ENSBGRG00000006595;ENSBGRG00000007775;ENSBGRG00000012540;ENSBGRG00000017724;ENSBGRG00000019695
GO:0001725	stress fiber	cellular_component	3	1085	24	18088	0.171628984310626	0.719354687362095	2.08387096774194	ENSBGRG00000006595;ENSBGRG00000014570;ENSBGRG00000018722
GO:0006749	glutathione metabolic process	biological_process	3	1085	24	18088	0.171628984310626	0.719354687362095	2.08387096774194	ENSBGRG00000000946;ENSBGRG00000009181;ENSBGRG00000012571
GO:0016339	calcium-dependent cell-cell adhesion via plasma membrane cell adhesion molecules	biological_process	3	1085	24	18088	0.171628984310626	0.719354687362095	2.08387096774194	ENSBGRG00000004733;ENSBGRG00000007690;ENSBGRG00000011195
GO:0042752	regulation of circadian rhythm	biological_process	3	1085	24	18088	0.171628984310626	0.719354687362095	2.08387096774194	ENSBGRG00000015396;ENSBGRG00000021653;ENSBGRG00000025655
GO:0048027	mRNA 5'-UTR binding	molecular_function	3	1085	24	18088	0.171628984310626	0.719354687362095	2.08387096774194	ENSBGRG00000002494;ENSBGRG00000016486;ENSBGRG00000021594
GO:0050731	positive regulation of peptidyl-tyrosine phosphorylation	biological_process	3	1085	24	18088	0.171628984310626	0.719354687362095	2.08387096774194	ENSBGRG00000002311;ENSBGRG00000018250;ENSBGRG00000020868
GO:0061028	establishment of endothelial barrier	biological_process	3	1085	24	18088	0.171628984310626	0.719354687362095	2.08387096774194	ENSBGRG00000013025;ENSBGRG00000013554;ENSBGRG00000013573
GO:0070268	cornification	biological_process	3	1085	24	18088	0.171628984310626	0.719354687362095	2.08387096774194	ENSBGRG00000012786;ENSBGRG00000014376;ENSBGRG00000023682
GO:0009952	anterior/posterior pattern specification	biological_process	6	1085	63	18088	0.1753610532754	0.719354687362095	1.58771121351767	ENSBGRG00000002077;ENSBGRG00000003899;ENSBGRG00000003972;ENSBGRG00000013702;ENSBGRG00000019351;ENSBGRG00000021425
GO:0005783	endoplasmic reticulum	cellular_component	37	1085	526	18088	0.177062857179063	0.719354687362095	1.17267263583957	ENSBGRG00000000373;ENSBGRG00000000765;ENSBGRG00000001152;ENSBGRG00000001510;ENSBGRG00000002862;ENSBGRG00000003210;ENSBGRG00000004961;ENSBGRG00000005425;ENSBGRG00000005552;ENSBGRG00000005910;ENSBGRG00000006444;ENSBGRG00000006548;ENSBGRG00000006626;ENSBGRG00000008017;ENSBGRG00000008117;ENSBGRG00000009096;ENSBGRG00000009116;ENSBGRG00000010956;ENSBGRG00000012122;ENSBGRG00000012784;ENSBGRG00000013121;…
GO:0007015	actin filament organization	biological_process	5	1085	50	18088	0.179023522586309	0.719354687362095	1.66709677419355	ENSBGRG00000007642;ENSBGRG00000012540;ENSBGRG00000014140;ENSBGRG00000018859;ENSBGRG00000022588
GO:0001540	amyloid-beta binding	molecular_function	4	1085	37	18088	0.179379925603734	0.719354687362095	1.80226678291194	ENSBGRG00000005861;ENSBGRG00000010476;ENSBGRG00000018281;ENSBGRG00000019415
GO:0007160	cell-matrix adhesion	biological_process	4	1085	37	18088	0.179379925603734	0.719354687362095	1.80226678291194	ENSBGRG00000008610;ENSBGRG00000010008;ENSBGRG00000010970;ENSBGRG00000022839
GO:0030674	protein binding, bridging	molecular_function	4	1085	37	18088	0.179379925603734	0.719354687362095	1.80226678291194	ENSBGRG00000008572;ENSBGRG00000009468;ENSBGRG00000010880;ENSBGRG00000019205
GO:0045787	positive regulation of cell cycle	biological_process	4	1085	37	18088	0.179379925603734	0.719354687362095	1.80226678291194	ENSBGRG00000012893;ENSBGRG00000016855;ENSBGRG00000018923;ENSBGRG00000018969
GO:0001657	ureteric bud development	biological_process	2	1085	13	18088	0.181306965536213	0.719354687362095	2.56476426799007	ENSBGRG00000000399;ENSBGRG00000010067
GO:0002080	acrosomal membrane	cellular_component	2	1085	13	18088	0.181306965536213	0.719354687362095	2.56476426799007	ENSBGRG00000016652;ENSBGRG00000017718
GO:0006641	triglyceride metabolic process	biological_process	2	1085	13	18088	0.181306965536213	0.719354687362095	2.56476426799007	ENSBGRG00000008216;ENSBGRG00000010766
GO:0006968	cellular defense response	biological_process	2	1085	13	18088	0.181306965536213	0.719354687362095	2.56476426799007	ENSBGRG00000019024;ENSBGRG00000019415
GO:0007340	acrosome reaction	biological_process	2	1085	13	18088	0.181306965536213	0.719354687362095	2.56476426799007	ENSBGRG00000016652;ENSBGRG00000019033
GO:0008199	ferric iron binding	molecular_function	2	1085	13	18088	0.181306965536213	0.719354687362095	2.56476426799007	ENSBGRG00000004286;ENSBGRG00000013885
GO:0015301	anion:anion antiporter activity	molecular_function	2	1085	13	18088	0.181306965536213	0.719354687362095	2.56476426799007	ENSBGRG00000018255;ENSBGRG00000019694
GO:0016358	dendrite development	biological_process	2	1085	13	18088	0.181306965536213	0.719354687362095	2.56476426799007	ENSBGRG00000010433;ENSBGRG00000026623
GO:0017017	MAP kinase tyrosine/serine/threonine phosphatase activity	molecular_function	2	1085	13	18088	0.181306965536213	0.719354687362095	2.56476426799007	ENSBGRG00000007455;ENSBGRG00000026783
GO:0034614	cellular response to reactive oxygen species	biological_process	2	1085	13	18088	0.181306965536213	0.719354687362095	2.56476426799007	ENSBGRG00000009096;ENSBGRG00000021984
GO:0042130	negative regulation of T cell proliferation	biological_process	2	1085	13	18088	0.181306965536213	0.719354687362095	2.56476426799007	ENSBGRG00000002311;ENSBGRG00000019415
GO:0045672	positive regulation of osteoclast differentiation	biological_process	2	1085	13	18088	0.181306965536213	0.719354687362095	2.56476426799007	ENSBGRG00000009096;ENSBGRG00000010037
GO:0045765	regulation of angiogenesis	biological_process	2	1085	13	18088	0.181306965536213	0.719354687362095	2.56476426799007	ENSBGRG00000023249;ENSBGRG00000024619
GO:0048709	oligodendrocyte differentiation	biological_process	2	1085	13	18088	0.181306965536213	0.719354687362095	2.56476426799007	ENSBGRG00000007158;ENSBGRG00000007455
GO:0060999	positive regulation of dendritic spine development	biological_process	2	1085	13	18088	0.181306965536213	0.719354687362095	2.56476426799007	ENSBGRG00000009848;ENSBGRG00000019591
GO:1990138	neuron projection extension	biological_process	2	1085	13	18088	0.181306965536213	0.719354687362095	2.56476426799007	ENSBGRG00000008572;ENSBGRG00000021859
GO:2000463	positive regulation of excitatory postsynaptic potential	biological_process	2	1085	13	18088	0.181306965536213	0.719354687362095	2.56476426799007	ENSBGRG00000013720;ENSBGRG00000019591
GO:0005160	transforming growth factor beta receptor binding	molecular_function	3	1085	25	18088	0.186908112328725	0.719354687362095	2.00051612903226	ENSBGRG00000002649;ENSBGRG00000010067;ENSBGRG00000014436
GO:0007188	adenylate cyclase-modulating G protein-coupled receptor signaling pathway	biological_process	3	1085	25	18088	0.186908112328725	0.719354687362095	2.00051612903226	ENSBGRG00000006710;ENSBGRG00000018281;ENSBGRG00000023673
GO:0008544	epidermis development	biological_process	3	1085	25	18088	0.186908112328725	0.719354687362095	2.00051612903226	ENSBGRG00000000765;ENSBGRG00000012337;ENSBGRG00000025897
GO:0016485	protein processing	biological_process	3	1085	25	18088	0.186908112328725	0.719354687362095	2.00051612903226	ENSBGRG00000005715;ENSBGRG00000016652;ENSBGRG00000025616
GO:0017112	Rab guanyl-nucleotide exchange factor activity	molecular_function	3	1085	25	18088	0.186908112328725	0.719354687362095	2.00051612903226	ENSBGRG00000000393;ENSBGRG00000000595;ENSBGRG00000003306
GO:0030670	phagocytic vesicle membrane	cellular_component	3	1085	25	18088	0.186908112328725	0.719354687362095	2.00051612903226	ENSBGRG00000004271;ENSBGRG00000007642;ENSBGRG00000016041
GO:0045746	negative regulation of Notch signaling pathway	biological_process	3	1085	25	18088	0.186908112328725	0.719354687362095	2.00051612903226	ENSBGRG00000004010;ENSBGRG00000007398;ENSBGRG00000009848
GO:0046658	anchored component of plasma membrane	cellular_component	3	1085	25	18088	0.186908112328725	0.719354687362095	2.00051612903226	ENSBGRG00000012967;ENSBGRG00000014300;ENSBGRG00000015720
GO:0008076	voltage-gated potassium channel complex	cellular_component	5	1085	51	18088	0.189419694439415	0.719354687362095	1.63440860215054	ENSBGRG00000002862;ENSBGRG00000003175;ENSBGRG00000003278;ENSBGRG00000013790;ENSBGRG00000021011
GO:0043087	regulation of GTPase activity	biological_process	4	1085	38	18088	0.191663249544897	0.719354687362095	1.75483870967742	ENSBGRG00000001355;ENSBGRG00000004943;ENSBGRG00000006657;ENSBGRG00000026623
GO:0002181	cytoplasmic translation	biological_process	9	1085	107	18088	0.192436117951414	0.719354687362095	1.40223093156467	ENSBGRG00000005554;ENSBGRG00000013984;ENSBGRG00000014381;ENSBGRG00000015623;ENSBGRG00000020869;ENSBGRG00000021911;ENSBGRG00000022582;ENSBGRG00000024807;ENSBGRG00000025058
GO:0007411	axon guidance	biological_process	8	1085	93	18088	0.194174736903065	0.719354687362095	1.43406174124176	ENSBGRG00000001510;ENSBGRG00000004943;ENSBGRG00000008572;ENSBGRG00000012288;ENSBGRG00000016154;ENSBGRG00000019205;ENSBGRG00000021171;ENSBGRG00000022068
GO:0007165	signal transduction	biological_process	22	1085	301	18088	0.196547798889003	0.719354687362095	1.21847604758332	ENSBGRG00000000857;ENSBGRG00000000975;ENSBGRG00000002311;ENSBGRG00000003841;ENSBGRG00000004271;ENSBGRG00000005024;ENSBGRG00000006657;ENSBGRG00000007158;ENSBGRG00000007837;ENSBGRG00000010016;ENSBGRG00000011056;ENSBGRG00000013923;ENSBGRG00000015288;ENSBGRG00000018545;ENSBGRG00000019415;ENSBGRG00000020183;ENSBGRG00000023299;ENSBGRG00000023892;ENSBGRG00000025032;ENSBGRG00000026108;ENSBGRG00000026597;…
GO:0005509	calcium ion binding	molecular_function	30	1085	424	18088	0.197499050916586	0.719354687362095	1.17954960438223	ENSBGRG00000000772;ENSBGRG00000001242;ENSBGRG00000001376;ENSBGRG00000001440;ENSBGRG00000002365;ENSBGRG00000002860;ENSBGRG00000004545;ENSBGRG00000004733;ENSBGRG00000004961;ENSBGRG00000004994;ENSBGRG00000005861;ENSBGRG00000006185;ENSBGRG00000006595;ENSBGRG00000007690;ENSBGRG00000008568;ENSBGRG00000008670;ENSBGRG00000008993;ENSBGRG00000011195;ENSBGRG00000014570;ENSBGRG00000015833;ENSBGRG00000016207;…
GO:0005905	clathrin-coated pit	cellular_component	3	1085	26	18088	0.202521031897393	0.719354687362095	1.92357320099256	ENSBGRG00000004545;ENSBGRG00000005861;ENSBGRG00000025931
GO:0007416	synapse assembly	biological_process	3	1085	26	18088	0.202521031897393	0.719354687362095	1.92357320099256	ENSBGRG00000008572;ENSBGRG00000019591;ENSBGRG00000026345
GO:0045860	positive regulation of protein kinase activity	biological_process	3	1085	26	18088	0.202521031897393	0.719354687362095	1.92357320099256	ENSBGRG00000002923;ENSBGRG00000004545;ENSBGRG00000018695
GO:0071320	cellular response to cAMP	biological_process	3	1085	26	18088	0.202521031897393	0.719354687362095	1.92357320099256	ENSBGRG00000007906;ENSBGRG00000008525;ENSBGRG00000021648
GO:0071526	semaphorin-plexin signaling pathway	biological_process	3	1085	26	18088	0.202521031897393	0.719354687362095	1.92357320099256	ENSBGRG00000004943;ENSBGRG00000007783;ENSBGRG00000018250
GO:0002576	platelet degranulation	biological_process	2	1085	14	18088	0.203578012538305	0.719354687362095	2.3815668202765	ENSBGRG00000010967;ENSBGRG00000011560
GO:0002755	MyD88-dependent toll-like receptor signaling pathway	biological_process	2	1085	14	18088	0.203578012538305	0.719354687362095	2.3815668202765	ENSBGRG00000004271;ENSBGRG00000010229
GO:0005942	phosphatidylinositol 3-kinase complex	cellular_component	2	1085	14	18088	0.203578012538305	0.719354687362095	2.3815668202765	ENSBGRG00000001760;ENSBGRG00000026150
GO:0006665	sphingolipid metabolic process	biological_process	2	1085	14	18088	0.203578012538305	0.719354687362095	2.3815668202765	ENSBGRG00000000765;ENSBGRG00000007968
GO:0006952	defense response	biological_process	2	1085	14	18088	0.203578012538305	0.719354687362095	2.3815668202765	ENSBGRG00000010016;ENSBGRG00000014185
GO:0030215	semaphorin receptor binding	molecular_function	2	1085	14	18088	0.203578012538305	0.719354687362095	2.3815668202765	ENSBGRG00000007783;ENSBGRG00000018250
GO:0032757	positive regulation of interleukin-8 production	biological_process	2	1085	14	18088	0.203578012538305	0.719354687362095	2.3815668202765	ENSBGRG00000022419;ENSBGRG00000025440
GO:0043011	myeloid dendritic cell differentiation	biological_process	2	1085	14	18088	0.203578012538305	0.719354687362095	2.3815668202765	ENSBGRG00000010037;ENSBGRG00000021111
GO:0045429	positive regulation of nitric oxide biosynthetic process	biological_process	2	1085	14	18088	0.203578012538305	0.719354687362095	2.3815668202765	ENSBGRG00000008323;ENSBGRG00000015288
GO:0048008	platelet-derived growth factor receptor signaling pathway	biological_process	2	1085	14	18088	0.203578012538305	0.719354687362095	2.3815668202765	ENSBGRG00000003568;ENSBGRG00000025342
GO:0050807	regulation of synapse organization	biological_process	2	1085	14	18088	0.203578012538305	0.719354687362095	2.3815668202765	ENSBGRG00000000751;ENSBGRG00000012800
GO:0070006	metalloaminopeptidase activity	molecular_function	2	1085	14	18088	0.203578012538305	0.719354687362095	2.3815668202765	ENSBGRG00000012624;ENSBGRG00000020501
GO:0070412	R-SMAD binding	molecular_function	2	1085	14	18088	0.203578012538305	0.719354687362095	2.3815668202765	ENSBGRG00000005828;ENSBGRG00000009096
GO:1904813	ficolin-1-rich granule lumen	cellular_component	2	1085	14	18088	0.203578012538305	0.719354687362095	2.3815668202765	ENSBGRG00000014436;ENSBGRG00000026623
GO:0005913	cell-cell adherens junction	cellular_component	4	1085	39	18088	0.20420073670024	0.719354687362095	1.70984284532672	ENSBGRG00000007690;ENSBGRG00000008568;ENSBGRG00000010970;ENSBGRG00000011195
GO:0005794	Golgi apparatus	cellular_component	34	1085	489	18088	0.207700919805599	0.719354687362095	1.15912659146382	ENSBGRG00000001510;ENSBGRG00000002862;ENSBGRG00000003591;ENSBGRG00000003841;ENSBGRG00000004271;ENSBGRG00000005861;ENSBGRG00000006444;ENSBGRG00000006548;ENSBGRG00000006626;ENSBGRG00000007455;ENSBGRG00000008017;ENSBGRG00000008568;ENSBGRG00000008906;ENSBGRG00000009116;ENSBGRG00000009835;ENSBGRG00000014185;ENSBGRG00000014575;ENSBGRG00000015288;ENSBGRG00000016154;ENSBGRG00000016207;ENSBGRG00000017718;…
GO:0090305	nucleic acid phosphodiester bond hydrolysis	biological_process	153	1085	2396	18088	0.207771946020233	0.719354687362095	1.06454844094997	ENSBGRG00000000112;ENSBGRG00000000197;ENSBGRG00000000254;ENSBGRG00000000294;ENSBGRG00000000475;ENSBGRG00000000502;ENSBGRG00000000576;ENSBGRG00000000616;ENSBGRG00000000763;ENSBGRG00000000970;ENSBGRG00000001017;ENSBGRG00000001062;ENSBGRG00000001148;ENSBGRG00000001338;ENSBGRG00000001725;ENSBGRG00000002095;ENSBGRG00000002479;ENSBGRG00000003031;ENSBGRG00000003143;ENSBGRG00000003214;ENSBGRG00000003280;…
GO:0043231	intracellular membrane-bounded organelle	cellular_component	19	1085	258	18088	0.208136919216534	0.719354687362095	1.22770692673168	ENSBGRG00000000393;ENSBGRG00000000881;ENSBGRG00000003591;ENSBGRG00000006011;ENSBGRG00000006714;ENSBGRG00000008148;ENSBGRG00000008216;ENSBGRG00000008633;ENSBGRG00000009401;ENSBGRG00000010067;ENSBGRG00000011608;ENSBGRG00000012402;ENSBGRG00000014436;ENSBGRG00000014575;ENSBGRG00000017119;ENSBGRG00000018664;ENSBGRG00000020389;ENSBGRG00000022649;ENSBGRG00000024067
GO:0030855	epithelial cell differentiation	biological_process	4	1085	40	18088	0.216969537680324	0.719354687362095	1.66709677419355	ENSBGRG00000002354;ENSBGRG00000006866;ENSBGRG00000008216;ENSBGRG00000009181
GO:0031594	neuromuscular junction	cellular_component	4	1085	40	18088	0.216969537680324	0.719354687362095	1.66709677419355	ENSBGRG00000000751;ENSBGRG00000002862;ENSBGRG00000021859;ENSBGRG00000026337
GO:0050728	negative regulation of inflammatory response	biological_process	4	1085	40	18088	0.216969537680324	0.719354687362095	1.66709677419355	ENSBGRG00000001735;ENSBGRG00000008117;ENSBGRG00000013885;ENSBGRG00000026345
GO:0004252	serine-type endopeptidase activity	molecular_function	10	1085	125	18088	0.217320030114587	0.719354687362095	1.33367741935484	ENSBGRG00000005257;ENSBGRG00000012967;ENSBGRG00000013202;ENSBGRG00000014990;ENSBGRG00000016074;ENSBGRG00000016318;ENSBGRG00000016652;ENSBGRG00000019750;ENSBGRG00000020465;ENSBGRG00000020609
GO:0004714	transmembrane receptor protein tyrosine kinase activity	molecular_function	3	1085	27	18088	0.218421799003231	0.719354687362095	1.85232974910394	ENSBGRG00000007491;ENSBGRG00000008929;ENSBGRG00000026337
GO:0005771	multivesicular body	cellular_component	3	1085	27	18088	0.218421799003231	0.719354687362095	1.85232974910394	ENSBGRG00000005861;ENSBGRG00000025135;ENSBGRG00000026056
GO:0005912	adherens junction	cellular_component	3	1085	27	18088	0.218421799003231	0.719354687362095	1.85232974910394	ENSBGRG00000010008;ENSBGRG00000014140;ENSBGRG00000017724
GO:0019886	antigen processing and presentation of exogenous peptide antigen via MHC class II	biological_process	3	1085	27	18088	0.218421799003231	0.719354687362095	1.85232974910394	ENSBGRG00000010037;ENSBGRG00000011608;ENSBGRG00000022347
GO:0046854	phosphatidylinositol phosphorylation	biological_process	3	1085	27	18088	0.218421799003231	0.719354687362095	1.85232974910394	ENSBGRG00000001760;ENSBGRG00000026108;ENSBGRG00000026150
GO:0071560	cellular response to transforming growth factor beta stimulus	biological_process	3	1085	27	18088	0.218421799003231	0.719354687362095	1.85232974910394	ENSBGRG00000012753;ENSBGRG00000021648;ENSBGRG00000021859
GO:0004857	enzyme inhibitor activity	molecular_function	2	1085	15	18088	0.226125075614783	0.719354687362095	2.22279569892473	ENSBGRG00000025096;ENSBGRG00000025440
GO:0005086	ARF guanyl-nucleotide exchange factor activity	molecular_function	2	1085	15	18088	0.226125075614783	0.719354687362095	2.22279569892473	ENSBGRG00000006329;ENSBGRG00000013577
GO:0005104	fibroblast growth factor receptor binding	molecular_function	2	1085	15	18088	0.226125075614783	0.719354687362095	2.22279569892473	ENSBGRG00000008572;ENSBGRG00000019205
GO:0006654	phosphatidic acid biosynthetic process	biological_process	2	1085	15	18088	0.226125075614783	0.719354687362095	2.22279569892473	ENSBGRG00000016172;ENSBGRG00000025897
GO:0009966	regulation of signal transduction	biological_process	2	1085	15	18088	0.226125075614783	0.719354687362095	2.22279569892473	ENSBGRG00000009403;ENSBGRG00000026632
GO:0030206	chondroitin sulfate biosynthetic process	biological_process	2	1085	15	18088	0.226125075614783	0.719354687362095	2.22279569892473	ENSBGRG00000022730;ENSBGRG00000023785
GO:0030595	leukocyte chemotaxis	biological_process	2	1085	15	18088	0.226125075614783	0.719354687362095	2.22279569892473	ENSBGRG00000007642;ENSBGRG00000023186
GO:0031016	pancreas development	biological_process	2	1085	15	18088	0.226125075614783	0.719354687362095	2.22279569892473	ENSBGRG00000010067;ENSBGRG00000013121
GO:0032781	positive regulation of ATPase activity	biological_process	2	1085	15	18088	0.226125075614783	0.719354687362095	2.22279569892473	ENSBGRG00000013707;ENSBGRG00000026185
GO:0042113	B cell activation	biological_process	2	1085	15	18088	0.226125075614783	0.719354687362095	2.22279569892473	ENSBGRG00000021606;ENSBGRG00000025135
GO:0042572	retinol metabolic process	biological_process	2	1085	15	18088	0.226125075614783	0.719354687362095	2.22279569892473	ENSBGRG00000006129;ENSBGRG00000014304
GO:0042626	ATPase activity, coupled to transmembrane movement of substances	molecular_function	2	1085	15	18088	0.226125075614783	0.719354687362095	2.22279569892473	ENSBGRG00000017210;ENSBGRG00000023163
GO:0044331	cell-cell adhesion mediated by cadherin	biological_process	2	1085	15	18088	0.226125075614783	0.719354687362095	2.22279569892473	ENSBGRG00000007690;ENSBGRG00000011195
GO:0045931	positive regulation of mitotic cell cycle	biological_process	2	1085	15	18088	0.226125075614783	0.719354687362095	2.22279569892473	ENSBGRG00000014287;ENSBGRG00000018704
GO:0046580	negative regulation of Ras protein signal transduction	biological_process	2	1085	15	18088	0.226125075614783	0.719354687362095	2.22279569892473	ENSBGRG00000017995;ENSBGRG00000024611
GO:0048247	lymphocyte chemotaxis	biological_process	2	1085	15	18088	0.226125075614783	0.719354687362095	2.22279569892473	ENSBGRG00000002923;ENSBGRG00000023865
GO:0048675	axon extension	biological_process	2	1085	15	18088	0.226125075614783	0.719354687362095	2.22279569892473	ENSBGRG00000001111;ENSBGRG00000007783
GO:0050840	extracellular matrix binding	molecular_function	2	1085	15	18088	0.226125075614783	0.719354687362095	2.22279569892473	ENSBGRG00000002438;ENSBGRG00000021599
GO:0051898	negative regulation of protein kinase B signaling	biological_process	2	1085	15	18088	0.226125075614783	0.719354687362095	2.22279569892473	ENSBGRG00000003568;ENSBGRG00000026131
GO:0086010	membrane depolarization during action potential	biological_process	2	1085	15	18088	0.226125075614783	0.719354687362095	2.22279569892473	ENSBGRG00000007753;ENSBGRG00000019550
GO:0009036	type II site-specific deoxyribonuclease activity	molecular_function	152	1085	2392	18088	0.227969801921016	0.719354687362095	1.05935915416981	ENSBGRG00000000112;ENSBGRG00000000197;ENSBGRG00000000254;ENSBGRG00000000294;ENSBGRG00000000475;ENSBGRG00000000502;ENSBGRG00000000576;ENSBGRG00000000616;ENSBGRG00000000763;ENSBGRG00000000970;ENSBGRG00000001017;ENSBGRG00000001062;ENSBGRG00000001148;ENSBGRG00000001338;ENSBGRG00000001725;ENSBGRG00000002095;ENSBGRG00000002479;ENSBGRG00000003031;ENSBGRG00000003143;ENSBGRG00000003214;ENSBGRG00000003280;…
GO:0032199	reverse transcription involved in RNA-mediated transposition	biological_process	152	1085	2392	18088	0.227969801921016	0.719354687362095	1.05935915416981	ENSBGRG00000000112;ENSBGRG00000000197;ENSBGRG00000000254;ENSBGRG00000000294;ENSBGRG00000000475;ENSBGRG00000000502;ENSBGRG00000000576;ENSBGRG00000000616;ENSBGRG00000000763;ENSBGRG00000000970;ENSBGRG00000001017;ENSBGRG00000001062;ENSBGRG00000001148;ENSBGRG00000001338;ENSBGRG00000001725;ENSBGRG00000002095;ENSBGRG00000002479;ENSBGRG00000003031;ENSBGRG00000003143;ENSBGRG00000003214;ENSBGRG00000003280;…
GO:0001756	somitogenesis	biological_process	4	1085	41	18088	0.22994683822596	0.719354687362095	1.626435877262	ENSBGRG00000010880;ENSBGRG00000013702;ENSBGRG00000024386;ENSBGRG00000026121
GO:0010951	negative regulation of endopeptidase activity	biological_process	4	1085	41	18088	0.22994683822596	0.719354687362095	1.626435877262	ENSBGRG00000010205;ENSBGRG00000019802;ENSBGRG00000022881;ENSBGRG00000025440
GO:0019003	GDP binding	molecular_function	4	1085	41	18088	0.22994683822596	0.719354687362095	1.626435877262	ENSBGRG00000021984;ENSBGRG00000023673;ENSBGRG00000023738;ENSBGRG00000026149
GO:0050900	leukocyte migration	biological_process	4	1085	41	18088	0.22994683822596	0.719354687362095	1.626435877262	ENSBGRG00000006627;ENSBGRG00000010970;ENSBGRG00000018545;ENSBGRG00000020609
GO:0051056	regulation of small GTPase mediated signal transduction	biological_process	4	1085	41	18088	0.22994683822596	0.719354687362095	1.626435877262	ENSBGRG00000000881;ENSBGRG00000006657;ENSBGRG00000021595;ENSBGRG00000026597
GO:0016042	lipid catabolic process	biological_process	5	1085	55	18088	0.232961582048062	0.719354687362095	1.51554252199413	ENSBGRG00000004961;ENSBGRG00000005552;ENSBGRG00000022766;ENSBGRG00000025010;ENSBGRG00000025032
GO:0032496	response to lipopolysaccharide	biological_process	5	1085	55	18088	0.232961582048062	0.719354687362095	1.51554252199413	ENSBGRG00000007455;ENSBGRG00000011283;ENSBGRG00000012160;ENSBGRG00000013885;ENSBGRG00000015697
GO:0016323	basolateral plasma membrane	cellular_component	8	1085	98	18088	0.234239299688344	0.719354687362095	1.36089532587228	ENSBGRG00000001621;ENSBGRG00000005861;ENSBGRG00000006627;ENSBGRG00000007719;ENSBGRG00000014737;ENSBGRG00000019694;ENSBGRG00000021648;ENSBGRG00000023163
GO:0043021	ribonucleoprotein complex binding	molecular_function	3	1085	28	18088	0.234565836136569	0.719354687362095	1.78617511520737	ENSBGRG00000013984;ENSBGRG00000015168;ENSBGRG00000024807
GO:0071230	cellular response to amino acid stimulus	biological_process	3	1085	28	18088	0.234565836136569	0.719354687362095	1.78617511520737	ENSBGRG00000005548;ENSBGRG00000009848;ENSBGRG00000023738
GO:0032197	transposition, RNA-mediated	biological_process	152	1085	2397	18088	0.236505369560752	0.719354687362095	1.05714939373141	ENSBGRG00000000112;ENSBGRG00000000197;ENSBGRG00000000254;ENSBGRG00000000294;ENSBGRG00000000475;ENSBGRG00000000502;ENSBGRG00000000576;ENSBGRG00000000616;ENSBGRG00000000763;ENSBGRG00000000970;ENSBGRG00000001017;ENSBGRG00000001062;ENSBGRG00000001148;ENSBGRG00000001338;ENSBGRG00000001725;ENSBGRG00000002095;ENSBGRG00000002479;ENSBGRG00000003031;ENSBGRG00000003143;ENSBGRG00000003214;ENSBGRG00000003280;…
GO:0043204	perikaryon	cellular_component	7	1085	84	18088	0.238642831067764	0.719354687362095	1.38924731182796	ENSBGRG00000000380;ENSBGRG00000001111;ENSBGRG00000009848;ENSBGRG00000010476;ENSBGRG00000013790;ENSBGRG00000019948;ENSBGRG00000023076
GO:0005096	GTPase activator activity	molecular_function	10	1085	128	18088	0.238778751448819	0.719354687362095	1.30241935483871	ENSBGRG00000000314;ENSBGRG00000000881;ENSBGRG00000002278;ENSBGRG00000006657;ENSBGRG00000008348;ENSBGRG00000013069;ENSBGRG00000017995;ENSBGRG00000020544;ENSBGRG00000021595;ENSBGRG00000026597
GO:0050776	regulation of immune response	biological_process	6	1085	70	18088	0.242236459861024	0.719354687362095	1.4289400921659	ENSBGRG00000007234;ENSBGRG00000013652;ENSBGRG00000017335;ENSBGRG00000019415;ENSBGRG00000020555;ENSBGRG00000020609
GO:0002244	hematopoietic progenitor cell differentiation	biological_process	4	1085	42	18088	0.243109965095491	0.719354687362095	1.58771121351767	ENSBGRG00000000961;ENSBGRG00000005552;ENSBGRG00000015288;ENSBGRG00000020668
GO:0006813	potassium ion transport	biological_process	4	1085	42	18088	0.243109965095491	0.719354687362095	1.58771121351767	ENSBGRG00000003175;ENSBGRG00000003278;ENSBGRG00000010821;ENSBGRG00000013790
GO:0016324	apical plasma membrane	cellular_component	12	1085	159	18088	0.246334719770883	0.719354687362095	1.25818624467438	ENSBGRG00000005715;ENSBGRG00000007719;ENSBGRG00000008584;ENSBGRG00000013707;ENSBGRG00000014140;ENSBGRG00000016318;ENSBGRG00000018281;ENSBGRG00000018545;ENSBGRG00000018708;ENSBGRG00000021396;ENSBGRG00000023163;ENSBGRG00000025135
GO:0000979	RNA polymerase II core promoter sequence-specific DNA binding	molecular_function	2	1085	16	18088	0.248835033741115	0.719354687362095	2.08387096774194	ENSBGRG00000007158;ENSBGRG00000009096
GO:0001891	phagocytic cup	cellular_component	2	1085	16	18088	0.248835033741115	0.719354687362095	2.08387096774194	ENSBGRG00000007398;ENSBGRG00000007642
GO:0003785	actin monomer binding	molecular_function	2	1085	16	18088	0.248835033741115	0.719354687362095	2.08387096774194	ENSBGRG00000007642;ENSBGRG00000022588
GO:0005868	cytoplasmic dynein complex	cellular_component	2	1085	16	18088	0.248835033741115	0.719354687362095	2.08387096774194	ENSBGRG00000015060;ENSBGRG00000026623
GO:0006694	steroid biosynthetic process	biological_process	2	1085	16	18088	0.248835033741115	0.719354687362095	2.08387096774194	ENSBGRG00000012402;ENSBGRG00000019342
GO:0006956	complement activation	biological_process	2	1085	16	18088	0.248835033741115	0.719354687362095	2.08387096774194	ENSBGRG00000005828;ENSBGRG00000020609
GO:0007422	peripheral nervous system development	biological_process	2	1085	16	18088	0.248835033741115	0.719354687362095	2.08387096774194	ENSBGRG00000007158;ENSBGRG00000009144
GO:0008301	DNA binding, bending	molecular_function	2	1085	16	18088	0.248835033741115	0.719354687362095	2.08387096774194	ENSBGRG00000012160;ENSBGRG00000023671
GO:0016342	catenin complex	cellular_component	2	1085	16	18088	0.248835033741115	0.719354687362095	2.08387096774194	ENSBGRG00000007690;ENSBGRG00000011195
GO:0030032	lamellipodium assembly	biological_process	2	1085	16	18088	0.248835033741115	0.719354687362095	2.08387096774194	ENSBGRG00000007906;ENSBGRG00000016641
GO:0033077	T cell differentiation in thymus	biological_process	2	1085	16	18088	0.248835033741115	0.719354687362095	2.08387096774194	ENSBGRG00000006785;ENSBGRG00000009835
GO:0042157	lipoprotein metabolic process	biological_process	2	1085	16	18088	0.248835033741115	0.719354687362095	2.08387096774194	ENSBGRG00000009316;ENSBGRG00000009469
GO:0043001	Golgi to plasma membrane protein transport	biological_process	2	1085	16	18088	0.248835033741115	0.719354687362095	2.08387096774194	ENSBGRG00000003591;ENSBGRG00000014575
GO:0045089	positive regulation of innate immune response	biological_process	2	1085	16	18088	0.248835033741115	0.719354687362095	2.08387096774194	ENSBGRG00000012160;ENSBGRG00000023671
GO:0102567	phospholipase A2 activity (consuming 1,2-dipalmitoylphosphatidylcholine)	molecular_function	2	1085	16	18088	0.248835033741115	0.719354687362095	2.08387096774194	ENSBGRG00000004961;ENSBGRG00000026222
GO:0102568	phospholipase A2 activity consuming 1,2-dioleoylphosphatidylethanolamine)	molecular_function	2	1085	16	18088	0.248835033741115	0.719354687362095	2.08387096774194	ENSBGRG00000004961;ENSBGRG00000026222
GO:1901215	negative regulation of neuron death	biological_process	2	1085	16	18088	0.248835033741115	0.719354687362095	2.08387096774194	ENSBGRG00000012269;ENSBGRG00000026345
GO:0001755	neural crest cell migration	biological_process	3	1085	29	18088	0.25091010938939	0.719354687362095	1.72458286985539	ENSBGRG00000007158;ENSBGRG00000007783;ENSBGRG00000018250
GO:0005262	calcium channel activity	molecular_function	3	1085	29	18088	0.25091010938939	0.719354687362095	1.72458286985539	ENSBGRG00000002915;ENSBGRG00000016207;ENSBGRG00000021396
GO:0030136	clathrin-coated vesicle	cellular_component	3	1085	29	18088	0.25091010938939	0.719354687362095	1.72458286985539	ENSBGRG00000000393;ENSBGRG00000008584;ENSBGRG00000025931
GO:0050767	regulation of neurogenesis	biological_process	3	1085	29	18088	0.25091010938939	0.719354687362095	1.72458286985539	ENSBGRG00000012160;ENSBGRG00000024386;ENSBGRG00000026121
GO:0005791	rough endoplasmic reticulum	cellular_component	4	1085	43	18088	0.256436482213209	0.719354687362095	1.55078769692423	ENSBGRG00000014381;ENSBGRG00000015623;ENSBGRG00000021911;ENSBGRG00000025058
GO:0000738	DNA catabolic process, exonucleolytic	biological_process	1	1085	5	18088	0.266061443474162	0.719354687362095	3.3341935483871	ENSBGRG00000022034
GO:0000800	lateral element	cellular_component	1	1085	5	18088	0.266061443474162	0.719354687362095	3.3341935483871	ENSBGRG00000017034
GO:0000900	translation repressor activity, mRNA regulatory element binding	molecular_function	1	1085	5	18088	0.266061443474162	0.719354687362095	3.3341935483871	ENSBGRG00000021594
GO:0000983	transcription factor activity, RNA polymerase II core promoter sequence-specific DNA binding	molecular_function	1	1085	5	18088	0.266061443474162	0.719354687362095	3.3341935483871	ENSBGRG00000004039
GO:0001653	peptide receptor activity	molecular_function	1	1085	5	18088	0.266061443474162	0.719354687362095	3.3341935483871	ENSBGRG00000026745
GO:0001678	cellular glucose homeostasis	biological_process	1	1085	5	18088	0.266061443474162	0.719354687362095	3.3341935483871	ENSBGRG00000026150
GO:0001759	organ induction	biological_process	1	1085	5	18088	0.266061443474162	0.719354687362095	3.3341935483871	ENSBGRG00000002077
GO:0001775	cell activation	biological_process	1	1085	5	18088	0.266061443474162	0.719354687362095	3.3341935483871	ENSBGRG00000004271
GO:0001961	positive regulation of cytokine-mediated signaling pathway	biological_process	1	1085	5	18088	0.266061443474162	0.719354687362095	3.3341935483871	ENSBGRG00000025897
GO:0002237	response to molecule of bacterial origin	biological_process	1	1085	5	18088	0.266061443474162	0.719354687362095	3.3341935483871	ENSBGRG00000009835
GO:0002385	mucosal immune response	biological_process	1	1085	5	18088	0.266061443474162	0.719354687362095	3.3341935483871	ENSBGRG00000015316
GO:0002523	leukocyte migration involved in inflammatory response	biological_process	1	1085	5	18088	0.266061443474162	0.719354687362095	3.3341935483871	ENSBGRG00000004994
GO:0002639	positive regulation of immunoglobulin production	biological_process	1	1085	5	18088	0.266061443474162	0.719354687362095	3.3341935483871	ENSBGRG00000007657
GO:0002690	positive regulation of leukocyte chemotaxis	biological_process	1	1085	5	18088	0.266061443474162	0.719354687362095	3.3341935483871	ENSBGRG00000022419
GO:0002737	negative regulation of plasmacytoid dendritic cell cytokine production	biological_process	1	1085	5	18088	0.266061443474162	0.719354687362095	3.3341935483871	ENSBGRG00000025135
GO:0003073	regulation of systemic arterial blood pressure	biological_process	1	1085	5	18088	0.266061443474162	0.719354687362095	3.3341935483871	ENSBGRG00000021859
GO:0004540	ribonuclease activity	molecular_function	1	1085	5	18088	0.266061443474162	0.719354687362095	3.3341935483871	ENSBGRG00000008142
GO:0004697	protein kinase C activity	molecular_function	1	1085	5	18088	0.266061443474162	0.719354687362095	3.3341935483871	ENSBGRG00000021653
GO:0004767	sphingomyelin phosphodiesterase activity	molecular_function	1	1085	5	18088	0.266061443474162	0.719354687362095	3.3341935483871	ENSBGRG00000015288
GO:0004950	chemokine receptor activity	molecular_function	1	1085	5	18088	0.266061443474162	0.719354687362095	3.3341935483871	ENSBGRG00000017119
GO:0005092	GDP-dissociation inhibitor activity	molecular_function	1	1085	5	18088	0.266061443474162	0.719354687362095	3.3341935483871	ENSBGRG00000024972
GO:0005161	platelet-derived growth factor receptor binding	molecular_function	1	1085	5	18088	0.266061443474162	0.719354687362095	3.3341935483871	ENSBGRG00000025342
GO:0005225	volume-sensitive anion channel activity	molecular_function	1	1085	5	18088	0.266061443474162	0.719354687362095	3.3341935483871	ENSBGRG00000002487
GO:0005499	vitamin D binding	molecular_function	1	1085	5	18088	0.266061443474162	0.719354687362095	3.3341935483871	ENSBGRG00000000772
GO:0005548	phospholipid transporter activity	molecular_function	1	1085	5	18088	0.266061443474162	0.719354687362095	3.3341935483871	ENSBGRG00000017210
GO:0005861	troponin complex	cellular_component	1	1085	5	18088	0.266061443474162	0.719354687362095	3.3341935483871	ENSBGRG00000026185
GO:0006048	UDP-N-acetylglucosamine biosynthetic process	biological_process	1	1085	5	18088	0.266061443474162	0.719354687362095	3.3341935483871	ENSBGRG00000015372
GO:0006195	purine nucleotide catabolic process	biological_process	1	1085	5	18088	0.266061443474162	0.719354687362095	3.3341935483871	ENSBGRG00000000790
GO:0006228	UTP biosynthetic process	biological_process	1	1085	5	18088	0.266061443474162	0.719354687362095	3.3341935483871	ENSBGRG00000001966
GO:0006265	DNA topological change	biological_process	1	1085	5	18088	0.266061443474162	0.719354687362095	3.3341935483871	ENSBGRG00000012160
GO:0006636	unsaturated fatty acid biosynthetic process	biological_process	1	1085	5	18088	0.266061443474162	0.719354687362095	3.3341935483871	ENSBGRG00000024230
GO:0006957	complement activation, alternative pathway	biological_process	1	1085	5	18088	0.266061443474162	0.719354687362095	3.3341935483871	ENSBGRG00000020465
GO:0006983	ER overload response	biological_process	1	1085	5	18088	0.266061443474162	0.719354687362095	3.3341935483871	ENSBGRG00000013121
GO:0007131	reciprocal meiotic recombination	biological_process	1	1085	5	18088	0.266061443474162	0.719354687362095	3.3341935483871	ENSBGRG00000017034
GO:0007141	male meiosis I	biological_process	1	1085	5	18088	0.266061443474162	0.719354687362095	3.3341935483871	ENSBGRG00000017034
GO:0007288	sperm axoneme assembly	biological_process	1	1085	5	18088	0.266061443474162	0.719354687362095	3.3341935483871	ENSBGRG00000009848
GO:0007289	spermatid nucleus differentiation	biological_process	1	1085	5	18088	0.266061443474162	0.719354687362095	3.3341935483871	ENSBGRG00000012160
GO:0007597	blood coagulation, intrinsic pathway	biological_process	1	1085	5	18088	0.266061443474162	0.719354687362095	3.3341935483871	ENSBGRG00000020562
GO:0007610	behavior	biological_process	1	1085	5	18088	0.266061443474162	0.719354687362095	3.3341935483871	ENSBGRG00000020868
GO:0008015	blood circulation	biological_process	1	1085	5	18088	0.266061443474162	0.719354687362095	3.3341935483871	ENSBGRG00000021425
GO:0008061	chitin binding	molecular_function	1	1085	5	18088	0.266061443474162	0.719354687362095	3.3341935483871	ENSBGRG00000026316
GO:0008171	O-methyltransferase activity	molecular_function	1	1085	5	18088	0.266061443474162	0.719354687362095	3.3341935483871	ENSBGRG00000019382
GO:0008210	estrogen metabolic process	biological_process	1	1085	5	18088	0.266061443474162	0.719354687362095	3.3341935483871	ENSBGRG00000003568
GO:0009395	phospholipid catabolic process	biological_process	1	1085	5	18088	0.266061443474162	0.719354687362095	3.3341935483871	ENSBGRG00000026051
GO:0010226	response to lithium ion	biological_process	1	1085	5	18088	0.266061443474162	0.719354687362095	3.3341935483871	ENSBGRG00000010476
GO:0010243	response to organonitrogen compound	biological_process	1	1085	5	18088	0.266061443474162	0.719354687362095	3.3341935483871	ENSBGRG00000011225
GO:0010666	positive regulation of cardiac muscle cell apoptotic process	biological_process	1	1085	5	18088	0.266061443474162	0.719354687362095	3.3341935483871	ENSBGRG00000012269
GO:0010739	positive regulation of protein kinase A signaling	biological_process	1	1085	5	18088	0.266061443474162	0.719354687362095	3.3341935483871	ENSBGRG00000018281
GO:0010744	positive regulation of macrophage derived foam cell differentiation	biological_process	1	1085	5	18088	0.266061443474162	0.719354687362095	3.3341935483871	ENSBGRG00000005883
GO:0015824	proline transport	biological_process	1	1085	5	18088	0.266061443474162	0.719354687362095	3.3341935483871	ENSBGRG00000003135
GO:0016045	detection of bacterium	biological_process	1	1085	5	18088	0.266061443474162	0.719354687362095	3.3341935483871	ENSBGRG00000007270
GO:0016081	synaptic vesicle docking	biological_process	1	1085	5	18088	0.266061443474162	0.719354687362095	3.3341935483871	ENSBGRG00000016773
GO:0016504	peptidase activator activity	molecular_function	1	1085	5	18088	0.266061443474162	0.719354687362095	3.3341935483871	ENSBGRG00000013877
GO:0016528	sarcoplasm	cellular_component	1	1085	5	18088	0.266061443474162	0.719354687362095	3.3341935483871	ENSBGRG00000010967
GO:0016810	hydrolase activity, acting on carbon-nitrogen (but not peptide) bonds	molecular_function	1	1085	5	18088	0.266061443474162	0.719354687362095	3.3341935483871	ENSBGRG00000012288
GO:0016829	lyase activity	molecular_function	1	1085	5	18088	0.266061443474162	0.719354687362095	3.3341935483871	ENSBGRG00000017501
GO:0016853	isomerase activity	molecular_function	1	1085	5	18088	0.266061443474162	0.719354687362095	3.3341935483871	ENSBGRG00000015970
GO:0017185	peptidyl-lysine hydroxylation	biological_process	1	1085	5	18088	0.266061443474162	0.719354687362095	3.3341935483871	ENSBGRG00000010956
GO:0019911	structural constituent of myelin sheath	molecular_function	1	1085	5	18088	0.266061443474162	0.719354687362095	3.3341935483871	ENSBGRG00000019006
GO:0021517	ventral spinal cord development	biological_process	1	1085	5	18088	0.266061443474162	0.719354687362095	3.3341935483871	ENSBGRG00000004545
GO:0021960	anterior commissure morphogenesis	biological_process	1	1085	5	18088	0.266061443474162	0.719354687362095	3.3341935483871	ENSBGRG00000004943
GO:0030072	peptide hormone secretion	biological_process	1	1085	5	18088	0.266061443474162	0.719354687362095	3.3341935483871	ENSBGRG00000015288
GO:0030122	AP-2 adaptor complex	cellular_component	1	1085	5	18088	0.266061443474162	0.719354687362095	3.3341935483871	ENSBGRG00000025931
GO:0030375	thyroid hormone receptor coactivator activity	molecular_function	1	1085	5	18088	0.266061443474162	0.719354687362095	3.3341935483871	ENSBGRG00000007555
GO:0030502	negative regulation of bone mineralization	biological_process	1	1085	5	18088	0.266061443474162	0.719354687362095	3.3341935483871	ENSBGRG00000016207
GO:0030518	intracellular steroid hormone receptor signaling pathway	biological_process	1	1085	5	18088	0.266061443474162	0.719354687362095	3.3341935483871	ENSBGRG00000007555
GO:0030643	cellular phosphate ion homeostasis	biological_process	1	1085	5	18088	0.266061443474162	0.719354687362095	3.3341935483871	ENSBGRG00000021648
GO:0030853	negative regulation of granulocyte differentiation	biological_process	1	1085	5	18088	0.266061443474162	0.719354687362095	3.3341935483871	ENSBGRG00000003430
GO:0030943	mitochondrion targeting sequence binding	molecular_function	1	1085	5	18088	0.266061443474162	0.719354687362095	3.3341935483871	ENSBGRG00000023593
GO:0031091	platelet alpha granule	cellular_component	1	1085	5	18088	0.266061443474162	0.719354687362095	3.3341935483871	ENSBGRG00000008670
GO:0031093	platelet alpha granule lumen	cellular_component	1	1085	5	18088	0.266061443474162	0.719354687362095	3.3341935483871	ENSBGRG00000011560
GO:0031253	cell projection membrane	cellular_component	1	1085	5	18088	0.266061443474162	0.719354687362095	3.3341935483871	ENSBGRG00000007906
GO:0031274	positive regulation of pseudopodium assembly	biological_process	1	1085	5	18088	0.266061443474162	0.719354687362095	3.3341935483871	ENSBGRG00000013923
GO:0031954	positive regulation of protein autophosphorylation	biological_process	1	1085	5	18088	0.266061443474162	0.719354687362095	3.3341935483871	ENSBGRG00000025342
GO:0032009	early phagosome	cellular_component	1	1085	5	18088	0.266061443474162	0.719354687362095	3.3341935483871	ENSBGRG00000017500
GO:0032045	guanyl-nucleotide exchange factor complex	cellular_component	1	1085	5	18088	0.266061443474162	0.719354687362095	3.3341935483871	ENSBGRG00000001111
GO:0032259	methylation	biological_process	1	1085	5	18088	0.266061443474162	0.719354687362095	3.3341935483871	ENSBGRG00000001443
GO:0032463	negative regulation of protein homooligomerization	biological_process	1	1085	5	18088	0.266061443474162	0.719354687362095	3.3341935483871	ENSBGRG00000026345
GO:0032469	endoplasmic reticulum calcium ion homeostasis	biological_process	1	1085	5	18088	0.266061443474162	0.719354687362095	3.3341935483871	ENSBGRG00000013121
GO:0032593	insulin-responsive compartment	cellular_component	1	1085	5	18088	0.266061443474162	0.719354687362095	3.3341935483871	ENSBGRG00000021445
GO:0032715	negative regulation of interleukin-6 production	biological_process	1	1085	5	18088	0.266061443474162	0.719354687362095	3.3341935483871	ENSBGRG00000000314
GO:0032736	positive regulation of interleukin-13 production	biological_process	1	1085	5	18088	0.266061443474162	0.719354687362095	3.3341935483871	ENSBGRG00000014502
GO:0032780	negative regulation of ATPase activity	biological_process	1	1085	5	18088	0.266061443474162	0.719354687362095	3.3341935483871	ENSBGRG00000026185
GO:0033194	response to hydroperoxide	biological_process	1	1085	5	18088	0.266061443474162	0.719354687362095	3.3341935483871	ENSBGRG00000023076
GO:0033197	response to vitamin E	biological_process	1	1085	5	18088	0.266061443474162	0.719354687362095	3.3341935483871	ENSBGRG00000015970
GO:0033628	regulation of cell adhesion mediated by integrin	biological_process	1	1085	5	18088	0.266061443474162	0.719354687362095	3.3341935483871	ENSBGRG00000011056
GO:0033629	negative regulation of cell adhesion mediated by integrin	biological_process	1	1085	5	18088	0.266061443474162	0.719354687362095	3.3341935483871	ENSBGRG00000025440
GO:0034122	negative regulation of toll-like receptor signaling pathway	biological_process	1	1085	5	18088	0.266061443474162	0.719354687362095	3.3341935483871	ENSBGRG00000020409
GO:0034374	low-density lipoprotein particle remodeling	biological_process	1	1085	5	18088	0.266061443474162	0.719354687362095	3.3341935483871	ENSBGRG00000017210
GO:0036128	CatSper complex	cellular_component	1	1085	5	18088	0.266061443474162	0.719354687362095	3.3341935483871	ENSBGRG00000013924
GO:0036435	K48-linked polyubiquitin modification-dependent protein binding	molecular_function	1	1085	5	18088	0.266061443474162	0.719354687362095	3.3341935483871	ENSBGRG00000014822
GO:0042058	regulation of epidermal growth factor receptor signaling pathway	biological_process	1	1085	5	18088	0.266061443474162	0.719354687362095	3.3341935483871	ENSBGRG00000011996
GO:0042088	T-helper 1 type immune response	biological_process	1	1085	5	18088	0.266061443474162	0.719354687362095	3.3341935483871	ENSBGRG00000010037
GO:0042271	susceptibility to natural killer cell mediated cytotoxicity	biological_process	1	1085	5	18088	0.266061443474162	0.719354687362095	3.3341935483871	ENSBGRG00000007234
GO:0042416	dopamine biosynthetic process	biological_process	1	1085	5	18088	0.266061443474162	0.719354687362095	3.3341935483871	ENSBGRG00000008709
GO:0042989	sequestering of actin monomers	biological_process	1	1085	5	18088	0.266061443474162	0.719354687362095	3.3341935483871	ENSBGRG00000022588
GO:0043207	response to external biotic stimulus	biological_process	1	1085	5	18088	0.266061443474162	0.719354687362095	3.3341935483871	ENSBGRG00000015203
GO:0043249	erythrocyte maturation	biological_process	1	1085	5	18088	0.266061443474162	0.719354687362095	3.3341935483871	ENSBGRG00000011532
GO:0043281	regulation of cysteine-type endopeptidase activity involved in apoptotic process	biological_process	1	1085	5	18088	0.266061443474162	0.719354687362095	3.3341935483871	ENSBGRG00000026337
GO:0043295	glutathione binding	molecular_function	1	1085	5	18088	0.266061443474162	0.719354687362095	3.3341935483871	ENSBGRG00000000946
GO:0043395	heparan sulfate proteoglycan binding	molecular_function	1	1085	5	18088	0.266061443474162	0.719354687362095	3.3341935483871	ENSBGRG00000000772
GO:0044232	organelle membrane contact site	cellular_component	1	1085	5	18088	0.266061443474162	0.719354687362095	3.3341935483871	ENSBGRG00000013760
GO:0045618	positive regulation of keratinocyte differentiation	biological_process	1	1085	5	18088	0.266061443474162	0.719354687362095	3.3341935483871	ENSBGRG00000014506
GO:0046512	sphingosine biosynthetic process	biological_process	1	1085	5	18088	0.266061443474162	0.719354687362095	3.3341935483871	ENSBGRG00000000765
GO:0046533	negative regulation of photoreceptor cell differentiation	biological_process	1	1085	5	18088	0.266061443474162	0.719354687362095	3.3341935483871	ENSBGRG00000007158
GO:0047429	nucleoside-triphosphate diphosphatase activity	molecular_function	1	1085	5	18088	0.266061443474162	0.719354687362095	3.3341935483871	ENSBGRG00000021648
GO:0047499	calcium-independent phospholipase A2 activity	molecular_function	1	1085	5	18088	0.266061443474162	0.719354687362095	3.3341935483871	ENSBGRG00000026222
GO:0048545	response to steroid hormone	biological_process	1	1085	5	18088	0.266061443474162	0.719354687362095	3.3341935483871	ENSBGRG00000012160
GO:0048644	muscle organ morphogenesis	biological_process	1	1085	5	18088	0.266061443474162	0.719354687362095	3.3341935483871	ENSBGRG00000013702
GO:0048672	positive regulation of collateral sprouting	biological_process	1	1085	5	18088	0.266061443474162	0.719354687362095	3.3341935483871	ENSBGRG00000018250
GO:0048679	regulation of axon regeneration	biological_process	1	1085	5	18088	0.266061443474162	0.719354687362095	3.3341935483871	ENSBGRG00000003841
GO:0050650	chondroitin sulfate proteoglycan biosynthetic process	biological_process	1	1085	5	18088	0.266061443474162	0.719354687362095	3.3341935483871	ENSBGRG00000022730
GO:0050872	white fat cell differentiation	biological_process	1	1085	5	18088	0.266061443474162	0.719354687362095	3.3341935483871	ENSBGRG00000011225
GO:0051205	protein insertion into membrane	biological_process	1	1085	5	18088	0.266061443474162	0.719354687362095	3.3341935483871	ENSBGRG00000001272
GO:0051279	regulation of release of sequestered calcium ion into cytosol	biological_process	1	1085	5	18088	0.266061443474162	0.719354687362095	3.3341935483871	ENSBGRG00000007642
GO:0051764	actin crosslink formation	biological_process	1	1085	5	18088	0.266061443474162	0.719354687362095	3.3341935483871	ENSBGRG00000006595
GO:0051988	regulation of attachment of spindle microtubules to kinetochore	biological_process	1	1085	5	18088	0.266061443474162	0.719354687362095	3.3341935483871	ENSBGRG00000010725
GO:0055129	L-proline biosynthetic process	biological_process	1	1085	5	18088	0.266061443474162	0.719354687362095	3.3341935483871	ENSBGRG00000004273
GO:0060231	mesenchymal to epithelial transition	biological_process	1	1085	5	18088	0.266061443474162	0.719354687362095	3.3341935483871	ENSBGRG00000013702
GO:0060441	epithelial tube branching involved in lung morphogenesis	biological_process	1	1085	5	18088	0.266061443474162	0.719354687362095	3.3341935483871	ENSBGRG00000006858
GO:0060539	diaphragm development	biological_process	1	1085	5	18088	0.266061443474162	0.719354687362095	3.3341935483871	ENSBGRG00000019493
GO:0060575	intestinal epithelial cell differentiation	biological_process	1	1085	5	18088	0.266061443474162	0.719354687362095	3.3341935483871	ENSBGRG00000020941
GO:0060992	response to fungicide	biological_process	1	1085	5	18088	0.266061443474162	0.719354687362095	3.3341935483871	ENSBGRG00000010476
GO:0061036	positive regulation of cartilage development	biological_process	1	1085	5	18088	0.266061443474162	0.719354687362095	3.3341935483871	ENSBGRG00000012753
GO:0061827	sperm head	cellular_component	1	1085	5	18088	0.266061443474162	0.719354687362095	3.3341935483871	ENSBGRG00000013254
GO:0070166	enamel mineralization	biological_process	1	1085	5	18088	0.266061443474162	0.719354687362095	3.3341935483871	ENSBGRG00000020564
GO:0070295	renal water absorption	biological_process	1	1085	5	18088	0.266061443474162	0.719354687362095	3.3341935483871	ENSBGRG00000001621
GO:0071377	cellular response to glucagon stimulus	biological_process	1	1085	5	18088	0.266061443474162	0.719354687362095	3.3341935483871	ENSBGRG00000008188
GO:0071394	cellular response to testosterone stimulus	biological_process	1	1085	5	18088	0.266061443474162	0.719354687362095	3.3341935483871	ENSBGRG00000011225
GO:0072178	nephric duct morphogenesis	biological_process	1	1085	5	18088	0.266061443474162	0.719354687362095	3.3341935483871	ENSBGRG00000026337
GO:0086012	membrane depolarization during cardiac muscle cell action potential	biological_process	1	1085	5	18088	0.266061443474162	0.719354687362095	3.3341935483871	ENSBGRG00000000380
GO:0089717	spanning component of membrane	cellular_component	1	1085	5	18088	0.266061443474162	0.719354687362095	3.3341935483871	ENSBGRG00000016207
GO:0097119	postsynaptic density protein 95 clustering	biological_process	1	1085	5	18088	0.266061443474162	0.719354687362095	3.3341935483871	ENSBGRG00000019591
GO:0097186	amelogenesis	biological_process	1	1085	5	18088	0.266061443474162	0.719354687362095	3.3341935483871	ENSBGRG00000010970
GO:0097746	regulation of blood vessel diameter	biological_process	1	1085	5	18088	0.266061443474162	0.719354687362095	3.3341935483871	ENSBGRG00000005652
GO:0098532	histone H3-K27 trimethylation	biological_process	1	1085	5	18088	0.266061443474162	0.719354687362095	3.3341935483871	ENSBGRG00000015537
GO:0098656	anion transmembrane transport	biological_process	1	1085	5	18088	0.266061443474162	0.719354687362095	3.3341935483871	ENSBGRG00000002487
GO:0099508	voltage-gated ion channel activity involved in regulation of presynaptic membrane potential	molecular_function	1	1085	5	18088	0.266061443474162	0.719354687362095	3.3341935483871	ENSBGRG00000002862
GO:0099641	anterograde axonal protein transport	biological_process	1	1085	5	18088	0.266061443474162	0.719354687362095	3.3341935483871	ENSBGRG00000010433
GO:1900454	positive regulation of long-term synaptic depression	biological_process	1	1085	5	18088	0.266061443474162	0.719354687362095	3.3341935483871	ENSBGRG00000019415
GO:1901990	regulation of mitotic cell cycle phase transition	biological_process	1	1085	5	18088	0.266061443474162	0.719354687362095	3.3341935483871	ENSBGRG00000016073
GO:1902916	positive regulation of protein polyubiquitination	biological_process	1	1085	5	18088	0.266061443474162	0.719354687362095	3.3341935483871	ENSBGRG00000013192
GO:1903077	negative regulation of protein localization to plasma membrane	biological_process	1	1085	5	18088	0.266061443474162	0.719354687362095	3.3341935483871	ENSBGRG00000009672
GO:1903364	positive regulation of cellular protein catabolic process	biological_process	1	1085	5	18088	0.266061443474162	0.719354687362095	3.3341935483871	ENSBGRG00000026345
GO:1903546	protein localization to photoreceptor outer segment	biological_process	1	1085	5	18088	0.266061443474162	0.719354687362095	3.3341935483871	ENSBGRG00000019446
GO:1905166	negative regulation of lysosomal protein catabolic process	biological_process	1	1085	5	18088	0.266061443474162	0.719354687362095	3.3341935483871	ENSBGRG00000026345
GO:1990253	cellular response to leucine starvation	biological_process	1	1085	5	18088	0.266061443474162	0.719354687362095	3.3341935483871	ENSBGRG00000023738
GO:2000010	positive regulation of protein localization to cell surface	biological_process	1	1085	5	18088	0.266061443474162	0.719354687362095	3.3341935483871	ENSBGRG00000010433
GO:2000301	negative regulation of synaptic vesicle exocytosis	biological_process	1	1085	5	18088	0.266061443474162	0.719354687362095	3.3341935483871	ENSBGRG00000022649
GO:2000675	negative regulation of type B pancreatic cell apoptotic process	biological_process	1	1085	5	18088	0.266061443474162	0.719354687362095	3.3341935483871	ENSBGRG00000013121
GO:0042802	identical protein binding	molecular_function	37	1085	553	18088	0.267217773295747	0.719354687362095	1.1154173715219	ENSBGRG00000002133;ENSBGRG00000004271;ENSBGRG00000004273;ENSBGRG00000004998;ENSBGRG00000005548;ENSBGRG00000005861;ENSBGRG00000006185;ENSBGRG00000008216;ENSBGRG00000008323;ENSBGRG00000009403;ENSBGRG00000009458;ENSBGRG00000009835;ENSBGRG00000010037;ENSBGRG00000010196;ENSBGRG00000010370;ENSBGRG00000013192;ENSBGRG00000014287;ENSBGRG00000014502;ENSBGRG00000014978;ENSBGRG00000015168;ENSBGRG00000015516;…
GO:0051897	positive regulation of protein kinase B signaling	biological_process	5	1085	58	18088	0.267287261327665	0.719354687362095	1.43715239154616	ENSBGRG00000002311;ENSBGRG00000002923;ENSBGRG00000023249;ENSBGRG00000025342;ENSBGRG00000026316
GO:0007339	binding of sperm to zona pellucida	biological_process	3	1085	30	18088	0.26741326895768	0.719354687362095	1.66709677419355	ENSBGRG00000016652;ENSBGRG00000017718;ENSBGRG00000024677
GO:0015991	ATP hydrolysis coupled proton transport	biological_process	3	1085	30	18088	0.26741326895768	0.719354687362095	1.66709677419355	ENSBGRG00000008222;ENSBGRG00000021330;ENSBGRG00000025191
GO:0030175	filopodium	cellular_component	3	1085	30	18088	0.26741326895768	0.719354687362095	1.66709677419355	ENSBGRG00000001510;ENSBGRG00000010970;ENSBGRG00000016931
GO:0031398	positive regulation of protein ubiquitination	biological_process	3	1085	30	18088	0.26741326895768	0.719354687362095	1.66709677419355	ENSBGRG00000011191;ENSBGRG00000013121;ENSBGRG00000018281
GO:0031492	nucleosomal DNA binding	molecular_function	3	1085	30	18088	0.26741326895768	0.719354687362095	1.66709677419355	ENSBGRG00000014760;ENSBGRG00000015537;ENSBGRG00000015945
GO:0050679	positive regulation of epithelial cell proliferation	biological_process	3	1085	30	18088	0.26741326895768	0.719354687362095	1.66709677419355	ENSBGRG00000005449;ENSBGRG00000014720;ENSBGRG00000014737
GO:0051607	defense response to virus	biological_process	11	1085	147	18088	0.26768647881519	0.719354687362095	1.24748738204959	ENSBGRG00000001152;ENSBGRG00000001272;ENSBGRG00000002173;ENSBGRG00000010195;ENSBGRG00000011996;ENSBGRG00000013192;ENSBGRG00000014502;ENSBGRG00000014978;ENSBGRG00000015168;ENSBGRG00000018710;ENSBGRG00000025135
GO:0015629	actin cytoskeleton	cellular_component	8	1085	102	18088	0.268166215625369	0.719354687362095	1.30752688172043	ENSBGRG00000000595;ENSBGRG00000002354;ENSBGRG00000007906;ENSBGRG00000013923;ENSBGRG00000016641;ENSBGRG00000021489;ENSBGRG00000023892;ENSBGRG00000026162
GO:0000287	magnesium ion binding	molecular_function	10	1085	132	18088	0.26851348302454	0.719354687362095	1.26295210166178	ENSBGRG00000000790;ENSBGRG00000005270;ENSBGRG00000011191;ENSBGRG00000015372;ENSBGRG00000015516;ENSBGRG00000017178;ENSBGRG00000017718;ENSBGRG00000019405;ENSBGRG00000022034;ENSBGRG00000025191
GO:0005249	voltage-gated potassium channel activity	molecular_function	4	1085	44	18088	0.269904277398237	0.719354687362095	1.51554252199413	ENSBGRG00000002862;ENSBGRG00000003175;ENSBGRG00000013790;ENSBGRG00000021011
GO:0015026	coreceptor activity	molecular_function	2	1085	17	18088	0.27160732110179	0.719354687362095	1.96129032258065	ENSBGRG00000002311;ENSBGRG00000019334
GO:0016529	sarcoplasmic reticulum	cellular_component	2	1085	17	18088	0.27160732110179	0.719354687362095	1.96129032258065	ENSBGRG00000008525;ENSBGRG00000013242
GO:0030574	collagen catabolic process	biological_process	2	1085	17	18088	0.27160732110179	0.719354687362095	1.96129032258065	ENSBGRG00000010008;ENSBGRG00000020183
GO:0034260	negative regulation of GTPase activity	biological_process	2	1085	17	18088	0.27160732110179	0.719354687362095	1.96129032258065	ENSBGRG00000002278;ENSBGRG00000024972
GO:0034332	adherens junction organization	biological_process	2	1085	17	18088	0.27160732110179	0.719354687362095	1.96129032258065	ENSBGRG00000007690;ENSBGRG00000011195
GO:0035579	specific granule membrane	cellular_component	2	1085	17	18088	0.27160732110179	0.719354687362095	1.96129032258065	ENSBGRG00000019356;ENSBGRG00000025897
GO:0043406	positive regulation of MAP kinase activity	biological_process	2	1085	17	18088	0.27160732110179	0.719354687362095	1.96129032258065	ENSBGRG00000025342;ENSBGRG00000025655
GO:0048286	lung alveolus development	biological_process	2	1085	17	18088	0.27160732110179	0.719354687362095	1.96129032258065	ENSBGRG00000015697;ENSBGRG00000020206
GO:0048843	negative regulation of axon extension involved in axon guidance	biological_process	2	1085	17	18088	0.27160732110179	0.719354687362095	1.96129032258065	ENSBGRG00000007783;ENSBGRG00000018250
GO:0048873	homeostasis of number of cells within a tissue	biological_process	2	1085	17	18088	0.27160732110179	0.719354687362095	1.96129032258065	ENSBGRG00000007642;ENSBGRG00000007657
GO:0070328	triglyceride homeostasis	biological_process	2	1085	17	18088	0.27160732110179	0.719354687362095	1.96129032258065	ENSBGRG00000005883;ENSBGRG00000025096
GO:0070498	interleukin-1-mediated signaling pathway	biological_process	2	1085	17	18088	0.27160732110179	0.719354687362095	1.96129032258065	ENSBGRG00000010037;ENSBGRG00000019405
GO:0071158	positive regulation of cell cycle arrest	biological_process	2	1085	17	18088	0.27160732110179	0.719354687362095	1.96129032258065	ENSBGRG00000005828;ENSBGRG00000015396
GO:0071549	cellular response to dexamethasone stimulus	biological_process	2	1085	17	18088	0.27160732110179	0.719354687362095	1.96129032258065	ENSBGRG00000016073;ENSBGRG00000018704
GO:0072562	blood microparticle	cellular_component	2	1085	17	18088	0.27160732110179	0.719354687362095	1.96129032258065	ENSBGRG00000020609;ENSBGRG00000024371
GO:0030246	carbohydrate binding	molecular_function	6	1085	73	18088	0.272949065432036	0.719354687362095	1.37021652673442	ENSBGRG00000013673;ENSBGRG00000018718;ENSBGRG00000019024;ENSBGRG00000019356;ENSBGRG00000025672;ENSBGRG00000026316
GO:0042742	defense response to bacterium	biological_process	8	1085	103	18088	0.276863962455966	0.719354687362095	1.29483244597557	ENSBGRG00000007270;ENSBGRG00000008065;ENSBGRG00000008868;ENSBGRG00000009310;ENSBGRG00000013321;ENSBGRG00000017500;ENSBGRG00000020609;ENSBGRG00000021788
GO:0009968	negative regulation of signal transduction	biological_process	4	1085	45	18088	0.283491640034611	0.719354687362095	1.48186379928315	ENSBGRG00000006858;ENSBGRG00000007491;ENSBGRG00000008929;ENSBGRG00000026337
GO:0090263	positive regulation of canonical Wnt signaling pathway	biological_process	4	1085	45	18088	0.283491640034611	0.719354687362095	1.48186379928315	ENSBGRG00000005548;ENSBGRG00000016207;ENSBGRG00000020409;ENSBGRG00000026345
GO:0005622	intracellular	cellular_component	22	1085	320	18088	0.28401950105274	0.719354687362095	1.14612903225806	ENSBGRG00000000591;ENSBGRG00000000673;ENSBGRG00000000999;ENSBGRG00000002210;ENSBGRG00000002311;ENSBGRG00000002923;ENSBGRG00000005394;ENSBGRG00000006461;ENSBGRG00000006710;ENSBGRG00000007398;ENSBGRG00000008786;ENSBGRG00000009021;ENSBGRG00000009181;ENSBGRG00000009390;ENSBGRG00000010808;ENSBGRG00000013703;ENSBGRG00000017039;ENSBGRG00000017995;ENSBGRG00000020409;ENSBGRG00000020949;ENSBGRG00000024242;…
GO:0001889	liver development	biological_process	3	1085	31	18088	0.284035757417364	0.719354687362095	1.61331945889698	ENSBGRG00000011225;ENSBGRG00000015970;ENSBGRG00000021648
GO:0007565	female pregnancy	biological_process	3	1085	31	18088	0.284035757417364	0.719354687362095	1.61331945889698	ENSBGRG00000008929;ENSBGRG00000013703;ENSBGRG00000015697
GO:0008528	G protein-coupled peptide receptor activity	molecular_function	3	1085	31	18088	0.284035757417364	0.719354687362095	1.61331945889698	ENSBGRG00000010808;ENSBGRG00000018443;ENSBGRG00000020409
GO:0021987	cerebral cortex development	biological_process	3	1085	31	18088	0.284035757417364	0.719354687362095	1.61331945889698	ENSBGRG00000019695;ENSBGRG00000021648;ENSBGRG00000024000
GO:0032088	negative regulation of NF-kappaB transcription factor activity	biological_process	3	1085	31	18088	0.284035757417364	0.719354687362095	1.61331945889698	ENSBGRG00000004138;ENSBGRG00000012893;ENSBGRG00000014502
GO:0071333	cellular response to glucose stimulus	biological_process	3	1085	31	18088	0.284035757417364	0.719354687362095	1.61331945889698	ENSBGRG00000007719;ENSBGRG00000011225;ENSBGRG00000015697
GO:1990837	sequence-specific double-stranded DNA binding	molecular_function	3	1085	31	18088	0.284035757417364	0.719354687362095	1.61331945889698	ENSBGRG00000006785;ENSBGRG00000024386;ENSBGRG00000026121
GO:0007267	cell-cell signaling	biological_process	5	1085	60	18088	0.290757707210385	0.719354687362095	1.38924731182796	ENSBGRG00000002485;ENSBGRG00000010403;ENSBGRG00000015740;ENSBGRG00000019415;ENSBGRG00000025135
GO:0001158	enhancer sequence-specific DNA binding	molecular_function	2	1085	18	18088	0.294352830137723	0.719354687362095	1.85232974910394	ENSBGRG00000012160;ENSBGRG00000020941
GO:0005216	ion channel activity	molecular_function	2	1085	18	18088	0.294352830137723	0.719354687362095	1.85232974910394	ENSBGRG00000010821;ENSBGRG00000019964
GO:0005248	voltage-gated sodium channel activity	molecular_function	2	1085	18	18088	0.294352830137723	0.719354687362095	1.85232974910394	ENSBGRG00000019550;ENSBGRG00000019964
GO:0006635	fatty acid beta-oxidation	biological_process	2	1085	18	18088	0.294352830137723	0.719354687362095	1.85232974910394	ENSBGRG00000008216;ENSBGRG00000023169
GO:0006821	chloride transport	biological_process	2	1085	18	18088	0.294352830137723	0.719354687362095	1.85232974910394	ENSBGRG00000007775;ENSBGRG00000019694
GO:0021549	cerebellum development	biological_process	2	1085	18	18088	0.294352830137723	0.719354687362095	1.85232974910394	ENSBGRG00000003115;ENSBGRG00000021648
GO:0031667	response to nutrient levels	biological_process	2	1085	18	18088	0.294352830137723	0.719354687362095	1.85232974910394	ENSBGRG00000015697;ENSBGRG00000021984
GO:0048741	skeletal muscle fiber development	biological_process	2	1085	18	18088	0.294352830137723	0.719354687362095	1.85232974910394	ENSBGRG00000006516;ENSBGRG00000006595
GO:0071345	cellular response to cytokine stimulus	biological_process	2	1085	18	18088	0.294352830137723	0.719354687362095	1.85232974910394	ENSBGRG00000008525;ENSBGRG00000009672
GO:0090103	cochlea morphogenesis	biological_process	2	1085	18	18088	0.294352830137723	0.719354687362095	1.85232974910394	ENSBGRG00000002408;ENSBGRG00000007639
GO:1900745	positive regulation of p38MAPK cascade	biological_process	2	1085	18	18088	0.294352830137723	0.719354687362095	1.85232974910394	ENSBGRG00000018117;ENSBGRG00000023249
GO:0005856	cytoskeleton	cellular_component	15	1085	213	18088	0.297622263638282	0.719354687362095	1.17401181281236	ENSBGRG00000001966;ENSBGRG00000002494;ENSBGRG00000002970;ENSBGRG00000004994;ENSBGRG00000010199;ENSBGRG00000011222;ENSBGRG00000012786;ENSBGRG00000013961;ENSBGRG00000014140;ENSBGRG00000016931;ENSBGRG00000017724;ENSBGRG00000019632;ENSBGRG00000022588;ENSBGRG00000025931;ENSBGRG00000026534
GO:0009267	cellular response to starvation	biological_process	3	1085	32	18088	0.300739889714317	0.719354687362095	1.56290322580645	ENSBGRG00000002649;ENSBGRG00000003841;ENSBGRG00000023738
GO:0019216	regulation of lipid metabolic process	biological_process	3	1085	32	18088	0.300739889714317	0.719354687362095	1.56290322580645	ENSBGRG00000000765;ENSBGRG00000015396;ENSBGRG00000015970
GO:0031526	brush border membrane	cellular_component	3	1085	32	18088	0.300739889714317	0.719354687362095	1.56290322580645	ENSBGRG00000002970;ENSBGRG00000015697;ENSBGRG00000021396
GO:0035176	social behavior	biological_process	3	1085	32	18088	0.300739889714317	0.719354687362095	1.56290322580645	ENSBGRG00000003115;ENSBGRG00000015203;ENSBGRG00000019591
GO:0035914	skeletal muscle cell differentiation	biological_process	3	1085	32	18088	0.300739889714317	0.719354687362095	1.56290322580645	ENSBGRG00000007158;ENSBGRG00000009096;ENSBGRG00000012753
GO:1901224	positive regulation of NIK/NF-kappaB signaling	biological_process	3	1085	32	18088	0.300739889714317	0.719354687362095	1.56290322580645	ENSBGRG00000002923;ENSBGRG00000015288;ENSBGRG00000018040
GO:0005788	endoplasmic reticulum lumen	cellular_component	7	1085	91	18088	0.304510670283244	0.719354687362095	1.28238213399504	ENSBGRG00000000934;ENSBGRG00000005449;ENSBGRG00000013121;ENSBGRG00000020183;ENSBGRG00000022766;ENSBGRG00000022881;ENSBGRG00000026087
GO:0000185	activation of MAPKKK activity	biological_process	1	1085	6	18088	0.310098568609955	0.719354687362095	2.77849462365591	ENSBGRG00000018117
GO:0000302	response to reactive oxygen species	biological_process	1	1085	6	18088	0.310098568609955	0.719354687362095	2.77849462365591	ENSBGRG00000026222
GO:0000827	inositol-1,3,4,5,6-pentakisphosphate kinase activity	molecular_function	1	1085	6	18088	0.310098568609955	0.719354687362095	2.77849462365591	ENSBGRG00000010551
GO:0000828	inositol hexakisphosphate kinase activity	molecular_function	1	1085	6	18088	0.310098568609955	0.719354687362095	2.77849462365591	ENSBGRG00000010551
GO:0000829	inositol heptakisphosphate kinase activity	molecular_function	1	1085	6	18088	0.310098568609955	0.719354687362095	2.77849462365591	ENSBGRG00000010551
GO:0000832	inositol hexakisphosphate 5-kinase activity	molecular_function	1	1085	6	18088	0.310098568609955	0.719354687362095	2.77849462365591	ENSBGRG00000010551
GO:0001522	pseudouridine synthesis	biological_process	1	1085	6	18088	0.310098568609955	0.719354687362095	2.77849462365591	ENSBGRG00000018879
GO:0001771	immunological synapse formation	biological_process	1	1085	6	18088	0.310098568609955	0.719354687362095	2.77849462365591	ENSBGRG00000002923
GO:0001945	lymph vessel development	biological_process	1	1085	6	18088	0.310098568609955	0.719354687362095	2.77849462365591	ENSBGRG00000017500
GO:0002735	positive regulation of myeloid dendritic cell cytokine production	biological_process	1	1085	6	18088	0.310098568609955	0.719354687362095	2.77849462365591	ENSBGRG00000014978
GO:0004383	guanylate cyclase activity	molecular_function	1	1085	6	18088	0.310098568609955	0.719354687362095	2.77849462365591	ENSBGRG00000026745
GO:0004620	phospholipase activity	molecular_function	1	1085	6	18088	0.310098568609955	0.719354687362095	2.77849462365591	ENSBGRG00000026051
GO:0004708	MAP kinase kinase activity	molecular_function	1	1085	6	18088	0.310098568609955	0.719354687362095	2.77849462365591	ENSBGRG00000009390
GO:0005227	calcium activated cation channel activity	molecular_function	1	1085	6	18088	0.310098568609955	0.719354687362095	2.77849462365591	ENSBGRG00000016207
GO:0005452	inorganic anion exchanger activity	molecular_function	1	1085	6	18088	0.310098568609955	0.719354687362095	2.77849462365591	ENSBGRG00000018255
GO:0005542	folic acid binding	molecular_function	1	1085	6	18088	0.310098568609955	0.719354687362095	2.77849462365591	ENSBGRG00000008584
GO:0005853	eukaryotic translation elongation factor 1 complex	cellular_component	1	1085	6	18088	0.310098568609955	0.719354687362095	2.77849462365591	ENSBGRG00000019916
GO:0006388	tRNA splicing, via endonucleolytic cleavage and ligation	biological_process	1	1085	6	18088	0.310098568609955	0.719354687362095	2.77849462365591	ENSBGRG00000006011
GO:0006978	DNA damage response, signal transduction by p53 class mediator resulting in transcription of p21 class mediator	biological_process	1	1085	6	18088	0.310098568609955	0.719354687362095	2.77849462365591	ENSBGRG00000016073
GO:0007159	leukocyte cell-cell adhesion	biological_process	1	1085	6	18088	0.310098568609955	0.719354687362095	2.77849462365591	ENSBGRG00000017500
GO:0008035	high-density lipoprotein particle binding	molecular_function	1	1085	6	18088	0.310098568609955	0.719354687362095	2.77849462365591	ENSBGRG00000009469
GO:0008272	sulfate transport	biological_process	1	1085	6	18088	0.310098568609955	0.719354687362095	2.77849462365591	ENSBGRG00000019694
GO:0008331	high voltage-gated calcium channel activity	molecular_function	1	1085	6	18088	0.310098568609955	0.719354687362095	2.77849462365591	ENSBGRG00000000380
GO:0008395	steroid hydroxylase activity	molecular_function	1	1085	6	18088	0.310098568609955	0.719354687362095	2.77849462365591	ENSBGRG00000006714
GO:0009298	GDP-mannose biosynthetic process	biological_process	1	1085	6	18088	0.310098568609955	0.719354687362095	2.77849462365591	ENSBGRG00000020442
GO:0010764	negative regulation of fibroblast migration	biological_process	1	1085	6	18088	0.310098568609955	0.719354687362095	2.77849462365591	ENSBGRG00000021595
GO:0010831	positive regulation of myotube differentiation	biological_process	1	1085	6	18088	0.310098568609955	0.719354687362095	2.77849462365591	ENSBGRG00000004010
GO:0010875	positive regulation of cholesterol efflux	biological_process	1	1085	6	18088	0.310098568609955	0.719354687362095	2.77849462365591	ENSBGRG00000017210
GO:0010890	positive regulation of sequestering of triglyceride	biological_process	1	1085	6	18088	0.310098568609955	0.719354687362095	2.77849462365591	ENSBGRG00000005883
GO:0010955	negative regulation of protein processing	biological_process	1	1085	6	18088	0.310098568609955	0.719354687362095	2.77849462365591	ENSBGRG00000016842
GO:0015269	calcium-activated potassium channel activity	molecular_function	1	1085	6	18088	0.310098568609955	0.719354687362095	2.77849462365591	ENSBGRG00000003278
GO:0015278	calcium-release channel activity	molecular_function	1	1085	6	18088	0.310098568609955	0.719354687362095	2.77849462365591	ENSBGRG00000023076
GO:0015280	ligand-gated sodium channel activity	molecular_function	1	1085	6	18088	0.310098568609955	0.719354687362095	2.77849462365591	ENSBGRG00000019964
GO:0015288	porin activity	molecular_function	1	1085	6	18088	0.310098568609955	0.719354687362095	2.77849462365591	ENSBGRG00000024677
GO:0016051	carbohydrate biosynthetic process	biological_process	1	1085	6	18088	0.310098568609955	0.719354687362095	2.77849462365591	ENSBGRG00000023785
GO:0018023	peptidyl-lysine trimethylation	biological_process	1	1085	6	18088	0.310098568609955	0.719354687362095	2.77849462365591	ENSBGRG00000004497
GO:0021756	striatum development	biological_process	1	1085	6	18088	0.310098568609955	0.719354687362095	2.77849462365591	ENSBGRG00000021648
GO:0022407	regulation of cell-cell adhesion	biological_process	1	1085	6	18088	0.310098568609955	0.719354687362095	2.77849462365591	ENSBGRG00000026337
GO:0023026	MHC class II protein complex binding	molecular_function	1	1085	6	18088	0.310098568609955	0.719354687362095	2.77849462365591	ENSBGRG00000022347
GO:0030049	muscle filament sliding	biological_process	1	1085	6	18088	0.310098568609955	0.719354687362095	2.77849462365591	ENSBGRG00000026185
GO:0030166	proteoglycan biosynthetic process	biological_process	1	1085	6	18088	0.310098568609955	0.719354687362095	2.77849462365591	ENSBGRG00000022730
GO:0030212	hyaluronan metabolic process	biological_process	1	1085	6	18088	0.310098568609955	0.719354687362095	2.77849462365591	ENSBGRG00000015708
GO:0030368	interleukin-17 receptor activity	molecular_function	1	1085	6	18088	0.310098568609955	0.719354687362095	2.77849462365591	ENSBGRG00000011370
GO:0030681	multimeric ribonuclease P complex	cellular_component	1	1085	6	18088	0.310098568609955	0.719354687362095	2.77849462365591	ENSBGRG00000001069
GO:0030891	VCB complex	cellular_component	1	1085	6	18088	0.310098568609955	0.719354687362095	2.77849462365591	ENSBGRG00000000020
GO:0031227	intrinsic component of endoplasmic reticulum membrane	cellular_component	1	1085	6	18088	0.310098568609955	0.719354687362095	2.77849462365591	ENSBGRG00000013760
GO:0031432	titin binding	molecular_function	1	1085	6	18088	0.310098568609955	0.719354687362095	2.77849462365591	ENSBGRG00000010880
GO:0031466	Cul5-RING ubiquitin ligase complex	cellular_component	1	1085	6	18088	0.310098568609955	0.719354687362095	2.77849462365591	ENSBGRG00000000020
GO:0032000	positive regulation of fatty acid beta-oxidation	biological_process	1	1085	6	18088	0.310098568609955	0.719354687362095	2.77849462365591	ENSBGRG00000008216
GO:0032516	positive regulation of phosphoprotein phosphatase activity	biological_process	1	1085	6	18088	0.310098568609955	0.719354687362095	2.77849462365591	ENSBGRG00000008525
GO:0032635	interleukin-6 production	biological_process	1	1085	6	18088	0.310098568609955	0.719354687362095	2.77849462365591	ENSBGRG00000023249
GO:0032695	negative regulation of interleukin-12 production	biological_process	1	1085	6	18088	0.310098568609955	0.719354687362095	2.77849462365591	ENSBGRG00000013885
GO:0032700	negative regulation of interleukin-17 production	biological_process	1	1085	6	18088	0.310098568609955	0.719354687362095	2.77849462365591	ENSBGRG00000000314
GO:0032873	negative regulation of stress-activated MAPK cascade	biological_process	1	1085	6	18088	0.310098568609955	0.719354687362095	2.77849462365591	ENSBGRG00000007455
GO:0033173	calcineurin-NFAT signaling cascade	biological_process	1	1085	6	18088	0.310098568609955	0.719354687362095	2.77849462365591	ENSBGRG00000009144
GO:0033327	Leydig cell differentiation	biological_process	1	1085	6	18088	0.310098568609955	0.719354687362095	2.77849462365591	ENSBGRG00000003568
GO:0034214	protein hexamerization	biological_process	1	1085	6	18088	0.310098568609955	0.719354687362095	2.77849462365591	ENSBGRG00000002485
GO:0034375	high-density lipoprotein particle remodeling	biological_process	1	1085	6	18088	0.310098568609955	0.719354687362095	2.77849462365591	ENSBGRG00000017210
GO:0034448	EGO complex	cellular_component	1	1085	6	18088	0.310098568609955	0.719354687362095	2.77849462365591	ENSBGRG00000023738
GO:0034702	ion channel complex	cellular_component	1	1085	6	18088	0.310098568609955	0.719354687362095	2.77849462365591	ENSBGRG00000002487
GO:0035631	CD40 receptor complex	cellular_component	1	1085	6	18088	0.310098568609955	0.719354687362095	2.77849462365591	ENSBGRG00000010037
GO:0035641	locomotory exploration behavior	biological_process	1	1085	6	18088	0.310098568609955	0.719354687362095	2.77849462365591	ENSBGRG00000019591
GO:0035999	tetrahydrofolate interconversion	biological_process	1	1085	6	18088	0.310098568609955	0.719354687362095	2.77849462365591	ENSBGRG00000021594
GO:0036122	BMP binding	molecular_function	1	1085	6	18088	0.310098568609955	0.719354687362095	2.77849462365591	ENSBGRG00000010880
GO:0036312	phosphatidylinositol 3-kinase regulatory subunit binding	molecular_function	1	1085	6	18088	0.310098568609955	0.719354687362095	2.77849462365591	ENSBGRG00000026150
GO:0036477	somatodendritic compartment	cellular_component	1	1085	6	18088	0.310098568609955	0.719354687362095	2.77849462365591	ENSBGRG00000005861
GO:0042462	eye photoreceptor cell development	biological_process	1	1085	6	18088	0.310098568609955	0.719354687362095	2.77849462365591	ENSBGRG00000023673
GO:0042574	retinal metabolic process	biological_process	1	1085	6	18088	0.310098568609955	0.719354687362095	2.77849462365591	ENSBGRG00000014304
GO:0042769	DNA damage response, detection of DNA damage	biological_process	1	1085	6	18088	0.310098568609955	0.719354687362095	2.77849462365591	ENSBGRG00000023037
GO:0043020	NADPH oxidase complex	cellular_component	1	1085	6	18088	0.310098568609955	0.719354687362095	2.77849462365591	ENSBGRG00000026909
GO:0044849	estrous cycle	biological_process	1	1085	6	18088	0.310098568609955	0.719354687362095	2.77849462365591	ENSBGRG00000023076
GO:0045019	negative regulation of nitric oxide biosynthetic process	biological_process	1	1085	6	18088	0.310098568609955	0.719354687362095	2.77849462365591	ENSBGRG00000013885
GO:0045580	regulation of T cell differentiation	biological_process	1	1085	6	18088	0.310098568609955	0.719354687362095	2.77849462365591	ENSBGRG00000014376
GO:0046135	pyrimidine nucleoside catabolic process	biological_process	1	1085	6	18088	0.310098568609955	0.719354687362095	2.77849462365591	ENSBGRG00000000790
GO:0046426	negative regulation of JAK-STAT cascade	biological_process	1	1085	6	18088	0.310098568609955	0.719354687362095	2.77849462365591	ENSBGRG00000001760
GO:0046653	tetrahydrofolate metabolic process	biological_process	1	1085	6	18088	0.310098568609955	0.719354687362095	2.77849462365591	ENSBGRG00000021594
GO:0046655	folic acid metabolic process	biological_process	1	1085	6	18088	0.310098568609955	0.719354687362095	2.77849462365591	ENSBGRG00000021594
GO:0046930	pore complex	cellular_component	1	1085	6	18088	0.310098568609955	0.719354687362095	2.77849462365591	ENSBGRG00000024677
GO:0048193	Golgi vesicle transport	biological_process	1	1085	6	18088	0.310098568609955	0.719354687362095	2.77849462365591	ENSBGRG00000013720
GO:0048407	platelet-derived growth factor binding	molecular_function	1	1085	6	18088	0.310098568609955	0.719354687362095	2.77849462365591	ENSBGRG00000005548
GO:0048515	spermatid differentiation	biological_process	1	1085	6	18088	0.310098568609955	0.719354687362095	2.77849462365591	ENSBGRG00000010204
GO:0048747	muscle fiber development	biological_process	1	1085	6	18088	0.310098568609955	0.719354687362095	2.77849462365591	ENSBGRG00000002608
GO:0048754	branching morphogenesis of an epithelial tube	biological_process	1	1085	6	18088	0.310098568609955	0.719354687362095	2.77849462365591	ENSBGRG00000004010
GO:0050678	regulation of epithelial cell proliferation	biological_process	1	1085	6	18088	0.310098568609955	0.719354687362095	2.77849462365591	ENSBGRG00000019802
GO:0050707	regulation of cytokine secretion	biological_process	1	1085	6	18088	0.310098568609955	0.719354687362095	2.77849462365591	ENSBGRG00000010229
GO:0050713	negative regulation of interleukin-1 beta secretion	biological_process	1	1085	6	18088	0.310098568609955	0.719354687362095	2.77849462365591	ENSBGRG00000014502
GO:0051492	regulation of stress fiber assembly	biological_process	1	1085	6	18088	0.310098568609955	0.719354687362095	2.77849462365591	ENSBGRG00000026150
GO:0051639	actin filament network formation	biological_process	1	1085	6	18088	0.310098568609955	0.719354687362095	2.77849462365591	ENSBGRG00000006595
GO:0052723	inositol hexakisphosphate 1-kinase activity	molecular_function	1	1085	6	18088	0.310098568609955	0.719354687362095	2.77849462365591	ENSBGRG00000010551
GO:0052724	inositol hexakisphosphate 3-kinase activity	molecular_function	1	1085	6	18088	0.310098568609955	0.719354687362095	2.77849462365591	ENSBGRG00000010551
GO:0060008	Sertoli cell differentiation	biological_process	1	1085	6	18088	0.310098568609955	0.719354687362095	2.77849462365591	ENSBGRG00000012753
GO:0060306	regulation of membrane repolarization	biological_process	1	1085	6	18088	0.310098568609955	0.719354687362095	2.77849462365591	ENSBGRG00000008525
GO:0060346	bone trabecula formation	biological_process	1	1085	6	18088	0.310098568609955	0.719354687362095	2.77849462365591	ENSBGRG00000005548
GO:0070723	response to cholesterol	biological_process	1	1085	6	18088	0.310098568609955	0.719354687362095	2.77849462365591	ENSBGRG00000010403
GO:0070863	positive regulation of protein exit from endoplasmic reticulum	biological_process	1	1085	6	18088	0.310098568609955	0.719354687362095	2.77849462365591	ENSBGRG00000009116
GO:0071354	cellular response to interleukin-6	biological_process	1	1085	6	18088	0.310098568609955	0.719354687362095	2.77849462365591	ENSBGRG00000009672
GO:0071375	cellular response to peptide hormone stimulus	biological_process	1	1085	6	18088	0.310098568609955	0.719354687362095	2.77849462365591	ENSBGRG00000004363
GO:0071548	response to dexamethasone	biological_process	1	1085	6	18088	0.310098568609955	0.719354687362095	2.77849462365591	ENSBGRG00000015697
GO:0071850	mitotic cell cycle arrest	biological_process	1	1085	6	18088	0.310098568609955	0.719354687362095	2.77849462365591	ENSBGRG00000005828
GO:0086009	membrane repolarization	biological_process	1	1085	6	18088	0.310098568609955	0.719354687362095	2.77849462365591	ENSBGRG00000013707
GO:0090181	regulation of cholesterol metabolic process	biological_process	1	1085	6	18088	0.310098568609955	0.719354687362095	2.77849462365591	ENSBGRG00000005861
GO:0090281	negative regulation of calcium ion import	biological_process	1	1085	6	18088	0.310098568609955	0.719354687362095	2.77849462365591	ENSBGRG00000015697
GO:0090385	phagosome-lysosome fusion	biological_process	1	1085	6	18088	0.310098568609955	0.719354687362095	2.77849462365591	ENSBGRG00000016041
GO:0097105	presynaptic membrane assembly	biological_process	1	1085	6	18088	0.310098568609955	0.719354687362095	2.77849462365591	ENSBGRG00000019591
GO:0097381	photoreceptor disc membrane	cellular_component	1	1085	6	18088	0.310098568609955	0.719354687362095	2.77849462365591	ENSBGRG00000023673
GO:0098691	dopaminergic synapse	cellular_component	1	1085	6	18088	0.310098568609955	0.719354687362095	2.77849462365591	ENSBGRG00000019591
GO:0098703	calcium ion import across plasma membrane	biological_process	1	1085	6	18088	0.310098568609955	0.719354687362095	2.77849462365591	ENSBGRG00000023076
GO:1901253	negative regulation of intracellular transport of viral material	biological_process	1	1085	6	18088	0.310098568609955	0.719354687362095	2.77849462365591	ENSBGRG00000025135
GO:1901381	positive regulation of potassium ion transmembrane transport	biological_process	1	1085	6	18088	0.310098568609955	0.719354687362095	2.77849462365591	ENSBGRG00000008525
GO:1901612	cardiolipin binding	molecular_function	1	1085	6	18088	0.310098568609955	0.719354687362095	2.77849462365591	ENSBGRG00000021984
GO:1904447	folate import across plasma membrane	biological_process	1	1085	6	18088	0.310098568609955	0.719354687362095	2.77849462365591	ENSBGRG00000008584
GO:1990131	Gtr1-Gtr2 GTPase complex	cellular_component	1	1085	6	18088	0.310098568609955	0.719354687362095	2.77849462365591	ENSBGRG00000023738
GO:1990428	miRNA transport	biological_process	1	1085	6	18088	0.310098568609955	0.719354687362095	2.77849462365591	ENSBGRG00000003435
GO:1990535	neuron projection maintenance	biological_process	1	1085	6	18088	0.310098568609955	0.719354687362095	2.77849462365591	ENSBGRG00000010433
GO:2000035	regulation of stem cell division	biological_process	1	1085	6	18088	0.310098568609955	0.719354687362095	2.77849462365591	ENSBGRG00000015582
GO:2000045	regulation of G1/S transition of mitotic cell cycle	biological_process	1	1085	6	18088	0.310098568609955	0.719354687362095	2.77849462365591	ENSBGRG00000015396
GO:0005975	carbohydrate metabolic process	biological_process	5	1085	62	18088	0.314569749718485	0.719354687362095	1.34443288241415	ENSBGRG00000012571;ENSBGRG00000015372;ENSBGRG00000019098;ENSBGRG00000021487;ENSBGRG00000026316
GO:0007596	blood coagulation	biological_process	5	1085	62	18088	0.314569749718485	0.719354687362095	1.34443288241415	ENSBGRG00000007931;ENSBGRG00000009552;ENSBGRG00000016074;ENSBGRG00000020562;ENSBGRG00000024190
GO:0001525	angiogenesis	biological_process	10	1085	138	18088	0.315059508819068	0.719354687362095	1.20804114071996	ENSBGRG00000002811;ENSBGRG00000008142;ENSBGRG00000010008;ENSBGRG00000016513;ENSBGRG00000017500;ENSBGRG00000020183;ENSBGRG00000021214;ENSBGRG00000024619;ENSBGRG00000025096;ENSBGRG00000025440
GO:0001618	virus receptor activity	molecular_function	2	1085	19	18088	0.316992900829742	0.719354687362095	1.75483870967742	ENSBGRG00000002311;ENSBGRG00000013704
GO:0002376	immune system process	biological_process	2	1085	19	18088	0.316992900829742	0.719354687362095	1.75483870967742	ENSBGRG00000012732;ENSBGRG00000013673
GO:0005245	voltage-gated calcium channel activity	molecular_function	2	1085	19	18088	0.316992900829742	0.719354687362095	1.75483870967742	ENSBGRG00000000380;ENSBGRG00000019719
GO:0006625	protein targeting to peroxisome	biological_process	2	1085	19	18088	0.316992900829742	0.719354687362095	1.75483870967742	ENSBGRG00000008709;ENSBGRG00000009181
GO:0008033	tRNA processing	biological_process	2	1085	19	18088	0.316992900829742	0.719354687362095	1.75483870967742	ENSBGRG00000015516;ENSBGRG00000018879
GO:0009566	fertilization	biological_process	2	1085	19	18088	0.316992900829742	0.719354687362095	1.75483870967742	ENSBGRG00000016652;ENSBGRG00000017034
GO:0014704	intercalated disc	cellular_component	2	1085	19	18088	0.316992900829742	0.719354687362095	1.75483870967742	ENSBGRG00000008525;ENSBGRG00000018257
GO:0015459	potassium channel regulator activity	molecular_function	2	1085	19	18088	0.316992900829742	0.719354687362095	1.75483870967742	ENSBGRG00000003278;ENSBGRG00000018281
GO:0030285	integral component of synaptic vesicle membrane	cellular_component	2	1085	19	18088	0.316992900829742	0.719354687362095	1.75483870967742	ENSBGRG00000013121;ENSBGRG00000022649
GO:0030326	embryonic limb morphogenesis	biological_process	2	1085	19	18088	0.316992900829742	0.719354687362095	1.75483870967742	ENSBGRG00000002077;ENSBGRG00000014376
GO:0032391	photoreceptor connecting cilium	cellular_component	2	1085	19	18088	0.316992900829742	0.719354687362095	1.75483870967742	ENSBGRG00000023037;ENSBGRG00000023673
GO:0034341	response to interferon-gamma	biological_process	2	1085	19	18088	0.316992900829742	0.719354687362095	1.75483870967742	ENSBGRG00000012893;ENSBGRG00000025135
GO:0042026	protein refolding	biological_process	2	1085	19	18088	0.316992900829742	0.719354687362095	1.75483870967742	ENSBGRG00000009835;ENSBGRG00000013924
GO:0043647	inositol phosphate metabolic process	biological_process	2	1085	19	18088	0.316992900829742	0.719354687362095	1.75483870967742	ENSBGRG00000005552;ENSBGRG00000026108
GO:0045505	dynein intermediate chain binding	molecular_function	2	1085	19	18088	0.316992900829742	0.719354687362095	1.75483870967742	ENSBGRG00000001376;ENSBGRG00000015060
GO:0045807	positive regulation of endocytosis	biological_process	2	1085	19	18088	0.316992900829742	0.719354687362095	1.75483870967742	ENSBGRG00000002923;ENSBGRG00000005861
GO:0052689	carboxylic ester hydrolase activity	molecular_function	2	1085	19	18088	0.316992900829742	0.719354687362095	1.75483870967742	ENSBGRG00000017306;ENSBGRG00000022766
GO:0005901	caveola	cellular_component	3	1085	33	18088	0.317489908418113	0.719354687362095	1.51554252199413	ENSBGRG00000005861;ENSBGRG00000008525;ENSBGRG00000020868
GO:0007264	small GTPase mediated signal transduction	biological_process	3	1085	33	18088	0.317489908418113	0.719354687362095	1.51554252199413	ENSBGRG00000000591;ENSBGRG00000000881;ENSBGRG00000026552
GO:0008543	fibroblast growth factor receptor signaling pathway	biological_process	3	1085	33	18088	0.317489908418113	0.719354687362095	1.51554252199413	ENSBGRG00000008572;ENSBGRG00000010370;ENSBGRG00000019205
GO:0048306	calcium-dependent protein binding	molecular_function	3	1085	33	18088	0.317489908418113	0.719354687362095	1.51554252199413	ENSBGRG00000002365;ENSBGRG00000004545;ENSBGRG00000013121
GO:0048666	neuron development	biological_process	3	1085	33	18088	0.317489908418113	0.719354687362095	1.51554252199413	ENSBGRG00000001510;ENSBGRG00000003115;ENSBGRG00000007837
GO:0005777	peroxisome	cellular_component	4	1085	48	18088	0.324761441719124	0.719354687362095	1.38924731182796	ENSBGRG00000004993;ENSBGRG00000008709;ENSBGRG00000009181;ENSBGRG00000010232
GO:0043130	ubiquitin binding	molecular_function	4	1085	48	18088	0.324761441719124	0.719354687362095	1.38924731182796	ENSBGRG00000001381;ENSBGRG00000002608;ENSBGRG00000007904;ENSBGRG00000022011
GO:0070062	extracellular exosome	cellular_component	33	1085	504	18088	0.32535637062085	0.719354687362095	1.09155145929339	ENSBGRG00000000314;ENSBGRG00000000751;ENSBGRG00000003435;ENSBGRG00000003568;ENSBGRG00000003591;ENSBGRG00000003841;ENSBGRG00000005449;ENSBGRG00000008078;ENSBGRG00000008568;ENSBGRG00000009181;ENSBGRG00000009403;ENSBGRG00000010008;ENSBGRG00000010370;ENSBGRG00000011195;ENSBGRG00000011608;ENSBGRG00000012388;ENSBGRG00000012786;ENSBGRG00000013608;ENSBGRG00000013720;ENSBGRG00000014436;ENSBGRG00000014575;…
GO:0007605	sensory perception of sound	biological_process	6	1085	78	18088	0.325919380270764	0.719354687362095	1.28238213399504	ENSBGRG00000005548;ENSBGRG00000012866;ENSBGRG00000013121;ENSBGRG00000016468;ENSBGRG00000018582;ENSBGRG00000020166
GO:0006915	apoptotic process	biological_process	20	1085	297	18088	0.328582102315076	0.719354687362095	1.12262409036603	ENSBGRG00000000772;ENSBGRG00000000934;ENSBGRG00000001797;ENSBGRG00000004994;ENSBGRG00000005689;ENSBGRG00000006516;ENSBGRG00000007270;ENSBGRG00000009390;ENSBGRG00000010016;ENSBGRG00000011215;ENSBGRG00000011996;ENSBGRG00000012269;ENSBGRG00000013415;ENSBGRG00000013929;ENSBGRG00000015060;ENSBGRG00000018117;ENSBGRG00000018545;ENSBGRG00000019111;ENSBGRG00000026316;ENSBGRG00000026337
GO:0003924	GTPase activity	molecular_function	15	1085	218	18088	0.329070827817011	0.719354687362095	1.14708493637171	ENSBGRG00000000751;ENSBGRG00000001452;ENSBGRG00000008348;ENSBGRG00000010196;ENSBGRG00000010792;ENSBGRG00000011191;ENSBGRG00000013042;ENSBGRG00000013242;ENSBGRG00000014185;ENSBGRG00000016041;ENSBGRG00000018664;ENSBGRG00000023673;ENSBGRG00000023738;ENSBGRG00000026132;ENSBGRG00000026149
GO:0007169	transmembrane receptor protein tyrosine kinase signaling pathway	biological_process	3	1085	34	18088	0.334252017432975	0.719354687362095	1.47096774193548	ENSBGRG00000006053;ENSBGRG00000017335;ENSBGRG00000018695
GO:0045444	fat cell differentiation	biological_process	3	1085	34	18088	0.334252017432975	0.719354687362095	1.47096774193548	ENSBGRG00000002649;ENSBGRG00000007158;ENSBGRG00000015168
GO:0070301	cellular response to hydrogen peroxide	biological_process	3	1085	34	18088	0.334252017432975	0.719354687362095	1.47096774193548	ENSBGRG00000003568;ENSBGRG00000022419;ENSBGRG00000023076
GO:0007420	brain development	biological_process	9	1085	125	18088	0.335279741095728	0.719354687362095	1.20030967741935	ENSBGRG00000001443;ENSBGRG00000009848;ENSBGRG00000010821;ENSBGRG00000011191;ENSBGRG00000015697;ENSBGRG00000015970;ENSBGRG00000018859;ENSBGRG00000022649;ENSBGRG00000026337
GO:0043524	negative regulation of neuron apoptotic process	biological_process	6	1085	79	18088	0.336695159798433	0.719354687362095	1.26614944875459	ENSBGRG00000000399;ENSBGRG00000003115;ENSBGRG00000007642;ENSBGRG00000008348;ENSBGRG00000013121;ENSBGRG00000021653
GO:0006629	lipid metabolic process	biological_process	4	1085	49	18088	0.338620244191688	0.719354687362095	1.36089532587228	ENSBGRG00000009469;ENSBGRG00000013734;ENSBGRG00000015970;ENSBGRG00000021050
GO:0120162	positive regulation of cold-induced thermogenesis	biological_process	4	1085	49	18088	0.338620244191688	0.719354687362095	1.36089532587228	ENSBGRG00000004623;ENSBGRG00000018281;ENSBGRG00000021788;ENSBGRG00000021984
GO:0004623	phospholipase A2 activity	molecular_function	2	1085	20	18088	0.339458389833984	0.719354687362095	1.66709677419355	ENSBGRG00000004961;ENSBGRG00000016172
GO:0031648	protein destabilization	biological_process	2	1085	20	18088	0.339458389833984	0.719354687362095	1.66709677419355	ENSBGRG00000012893;ENSBGRG00000026345
GO:0044458	motile cilium assembly	biological_process	2	1085	20	18088	0.339458389833984	0.719354687362095	1.66709677419355	ENSBGRG00000015060;ENSBGRG00000023037
GO:0005764	lysosome	cellular_component	11	1085	157	18088	0.341869105551035	0.719354687362095	1.16802958701459	ENSBGRG00000001111;ENSBGRG00000005861;ENSBGRG00000006397;ENSBGRG00000013885;ENSBGRG00000016041;ENSBGRG00000020304;ENSBGRG00000022011;ENSBGRG00000022347;ENSBGRG00000023738;ENSBGRG00000026222;ENSBGRG00000026345
GO:0016192	vesicle-mediated transport	biological_process	7	1085	95	18088	0.343679696859225	0.719354687362095	1.22838709677419	ENSBGRG00000000682;ENSBGRG00000003591;ENSBGRG00000011608;ENSBGRG00000013924;ENSBGRG00000014575;ENSBGRG00000020551;ENSBGRG00000022649
GO:0015630	microtubule cytoskeleton	cellular_component	6	1085	80	18088	0.347509783901449	0.719354687362095	1.25032258064516	ENSBGRG00000000751;ENSBGRG00000003899;ENSBGRG00000010196;ENSBGRG00000010725;ENSBGRG00000011191;ENSBGRG00000021050
GO:0051726	regulation of cell cycle	biological_process	5	1085	65	18088	0.350696779456484	0.719354687362095	1.28238213399504	ENSBGRG00000011108;ENSBGRG00000013192;ENSBGRG00000015396;ENSBGRG00000018117;ENSBGRG00000023249
GO:0006909	phagocytosis	biological_process	3	1085	35	18088	0.350994397035156	0.719354687362095	1.4289400921659	ENSBGRG00000005552;ENSBGRG00000013321;ENSBGRG00000023249
GO:0015293	symporter activity	molecular_function	3	1085	35	18088	0.350994397035156	0.719354687362095	1.4289400921659	ENSBGRG00000017960;ENSBGRG00000024689;ENSBGRG00000025204
GO:0032947	protein-containing complex scaffold activity	molecular_function	3	1085	35	18088	0.350994397035156	0.719354687362095	1.4289400921659	ENSBGRG00000008525;ENSBGRG00000010196;ENSBGRG00000011191
GO:0035198	miRNA binding	molecular_function	3	1085	35	18088	0.350994397035156	0.719354687362095	1.4289400921659	ENSBGRG00000003435;ENSBGRG00000010370;ENSBGRG00000014978
GO:0060021	roof of mouth development	biological_process	3	1085	35	18088	0.350994397035156	0.719354687362095	1.4289400921659	ENSBGRG00000003568;ENSBGRG00000010067;ENSBGRG00000010766
GO:0000002	mitochondrial genome maintenance	biological_process	1	1085	7	18088	0.351495706816912	0.719354687362095	2.3815668202765	ENSBGRG00000011115
GO:0000737	DNA catabolic process, endonucleolytic	biological_process	1	1085	7	18088	0.351495706816912	0.719354687362095	2.3815668202765	ENSBGRG00000022034
GO:0001553	luteinization	biological_process	1	1085	7	18088	0.351495706816912	0.719354687362095	2.3815668202765	ENSBGRG00000003568
GO:0001682	tRNA 5'-leader removal	biological_process	1	1085	7	18088	0.351495706816912	0.719354687362095	2.3815668202765	ENSBGRG00000001069
GO:0001779	natural killer cell differentiation	biological_process	1	1085	7	18088	0.351495706816912	0.719354687362095	2.3815668202765	ENSBGRG00000015396
GO:0001937	negative regulation of endothelial cell proliferation	biological_process	1	1085	7	18088	0.351495706816912	0.719354687362095	2.3815668202765	ENSBGRG00000005828
GO:0002087	regulation of respiratory gaseous exchange by neurological system process	biological_process	1	1085	7	18088	0.351495706816912	0.719354687362095	2.3815668202765	ENSBGRG00000019591
GO:0002262	myeloid cell homeostasis	biological_process	1	1085	7	18088	0.351495706816912	0.719354687362095	2.3815668202765	ENSBGRG00000000314
GO:0002437	inflammatory response to antigenic stimulus	biological_process	1	1085	7	18088	0.351495706816912	0.719354687362095	2.3815668202765	ENSBGRG00000012160
GO:0003149	membranous septum morphogenesis	biological_process	1	1085	7	18088	0.351495706816912	0.719354687362095	2.3815668202765	ENSBGRG00000015396
GO:0004527	exonuclease activity	molecular_function	1	1085	7	18088	0.351495706816912	0.719354687362095	2.3815668202765	ENSBGRG00000021648
GO:0005041	low-density lipoprotein particle receptor activity	molecular_function	1	1085	7	18088	0.351495706816912	0.719354687362095	2.3815668202765	ENSBGRG00000005861
GO:0005068	transmembrane receptor protein tyrosine kinase adaptor activity	molecular_function	1	1085	7	18088	0.351495706816912	0.719354687362095	2.3815668202765	ENSBGRG00000006461
GO:0005158	insulin receptor binding	molecular_function	1	1085	7	18088	0.351495706816912	0.719354687362095	2.3815668202765	ENSBGRG00000021648
GO:0005890	sodium:potassium-exchanging ATPase complex	cellular_component	1	1085	7	18088	0.351495706816912	0.719354687362095	2.3815668202765	ENSBGRG00000013707
GO:0006182	cGMP biosynthetic process	biological_process	1	1085	7	18088	0.351495706816912	0.719354687362095	2.3815668202765	ENSBGRG00000026745
GO:0006183	GTP biosynthetic process	biological_process	1	1085	7	18088	0.351495706816912	0.719354687362095	2.3815668202765	ENSBGRG00000001966
GO:0007051	spindle organization	biological_process	1	1085	7	18088	0.351495706816912	0.719354687362095	2.3815668202765	ENSBGRG00000010725
GO:0007062	sister chromatid cohesion	biological_process	1	1085	7	18088	0.351495706816912	0.719354687362095	2.3815668202765	ENSBGRG00000017034
GO:0007614	short-term memory	biological_process	1	1085	7	18088	0.351495706816912	0.719354687362095	2.3815668202765	ENSBGRG00000013720
GO:0008046	axon guidance receptor activity	molecular_function	1	1085	7	18088	0.351495706816912	0.719354687362095	2.3815668202765	ENSBGRG00000026337
GO:0008308	voltage-gated anion channel activity	molecular_function	1	1085	7	18088	0.351495706816912	0.719354687362095	2.3815668202765	ENSBGRG00000024677
GO:0008406	gonad development	biological_process	1	1085	7	18088	0.351495706816912	0.719354687362095	2.3815668202765	ENSBGRG00000014304
GO:0008593	regulation of Notch signaling pathway	biological_process	1	1085	7	18088	0.351495706816912	0.719354687362095	2.3815668202765	ENSBGRG00000021859
GO:0008631	intrinsic apoptotic signaling pathway in response to oxidative stress	biological_process	1	1085	7	18088	0.351495706816912	0.719354687362095	2.3815668202765	ENSBGRG00000003841
GO:0008652	cellular amino acid biosynthetic process	biological_process	1	1085	7	18088	0.351495706816912	0.719354687362095	2.3815668202765	ENSBGRG00000013342
GO:0008757	S-adenosylmethionine-dependent methyltransferase activity	molecular_function	1	1085	7	18088	0.351495706816912	0.719354687362095	2.3815668202765	ENSBGRG00000019382
GO:0010314	phosphatidylinositol-5-phosphate binding	molecular_function	1	1085	7	18088	0.351495706816912	0.719354687362095	2.3815668202765	ENSBGRG00000026131
GO:0010614	negative regulation of cardiac muscle hypertrophy	biological_process	1	1085	7	18088	0.351495706816912	0.719354687362095	2.3815668202765	ENSBGRG00000020941
GO:0010884	positive regulation of lipid storage	biological_process	1	1085	7	18088	0.351495706816912	0.719354687362095	2.3815668202765	ENSBGRG00000014822
GO:0014909	smooth muscle cell migration	biological_process	1	1085	7	18088	0.351495706816912	0.719354687362095	2.3815668202765	ENSBGRG00000008929
GO:0015175	neutral amino acid transmembrane transporter activity	molecular_function	1	1085	7	18088	0.351495706816912	0.719354687362095	2.3815668202765	ENSBGRG00000006627
GO:0015267	channel activity	molecular_function	1	1085	7	18088	0.351495706816912	0.719354687362095	2.3815668202765	ENSBGRG00000002485
GO:0015271	outward rectifier potassium channel activity	molecular_function	1	1085	7	18088	0.351495706816912	0.719354687362095	2.3815668202765	ENSBGRG00000003175
GO:0015937	coenzyme A biosynthetic process	biological_process	1	1085	7	18088	0.351495706816912	0.719354687362095	2.3815668202765	ENSBGRG00000019960
GO:0016208	AMP binding	molecular_function	1	1085	7	18088	0.351495706816912	0.719354687362095	2.3815668202765	ENSBGRG00000008633
GO:0016591	RNA polymerase II, holoenzyme	cellular_component	1	1085	7	18088	0.351495706816912	0.719354687362095	2.3815668202765	ENSBGRG00000000999
GO:0018022	peptidyl-lysine methylation	biological_process	1	1085	7	18088	0.351495706816912	0.719354687362095	2.3815668202765	ENSBGRG00000004497
GO:0019896	axonal transport of mitochondrion	biological_process	1	1085	7	18088	0.351495706816912	0.719354687362095	2.3815668202765	ENSBGRG00000002608
GO:0021796	cerebral cortex regionalization	biological_process	1	1085	7	18088	0.351495706816912	0.719354687362095	2.3815668202765	ENSBGRG00000019351
GO:0021957	corticospinal tract morphogenesis	biological_process	1	1085	7	18088	0.351495706816912	0.719354687362095	2.3815668202765	ENSBGRG00000011195
GO:0030011	maintenance of cell polarity	biological_process	1	1085	7	18088	0.351495706816912	0.719354687362095	2.3815668202765	ENSBGRG00000000314
GO:0030220	platelet formation	biological_process	1	1085	7	18088	0.351495706816912	0.719354687362095	2.3815668202765	ENSBGRG00000006595
GO:0030239	myofibril assembly	biological_process	1	1085	7	18088	0.351495706816912	0.719354687362095	2.3815668202765	ENSBGRG00000014570
GO:0031638	zymogen activation	biological_process	1	1085	7	18088	0.351495706816912	0.719354687362095	2.3815668202765	ENSBGRG00000004010
GO:0031996	thioesterase binding	molecular_function	1	1085	7	18088	0.351495706816912	0.719354687362095	2.3815668202765	ENSBGRG00000010037
GO:0032230	positive regulation of synaptic transmission, GABAergic	biological_process	1	1085	7	18088	0.351495706816912	0.719354687362095	2.3815668202765	ENSBGRG00000019591
GO:0032933	SREBP signaling pathway	biological_process	1	1085	7	18088	0.351495706816912	0.719354687362095	2.3815668202765	ENSBGRG00000010766
GO:0034101	erythrocyte homeostasis	biological_process	1	1085	7	18088	0.351495706816912	0.719354687362095	2.3815668202765	ENSBGRG00000000314
GO:0034372	very-low-density lipoprotein particle remodeling	biological_process	1	1085	7	18088	0.351495706816912	0.719354687362095	2.3815668202765	ENSBGRG00000005883
GO:0034383	low-density lipoprotein particle clearance	biological_process	1	1085	7	18088	0.351495706816912	0.719354687362095	2.3815668202765	ENSBGRG00000005861
GO:0035307	positive regulation of protein dephosphorylation	biological_process	1	1085	7	18088	0.351495706816912	0.719354687362095	2.3815668202765	ENSBGRG00000019415
GO:0035418	protein localization to synapse	biological_process	1	1085	7	18088	0.351495706816912	0.719354687362095	2.3815668202765	ENSBGRG00000019591
GO:0036159	inner dynein arm assembly	biological_process	1	1085	7	18088	0.351495706816912	0.719354687362095	2.3815668202765	ENSBGRG00000001376
GO:0042532	negative regulation of tyrosine phosphorylation of STAT protein	biological_process	1	1085	7	18088	0.351495706816912	0.719354687362095	2.3815668202765	ENSBGRG00000007559
GO:0042809	vitamin D receptor binding	molecular_function	1	1085	7	18088	0.351495706816912	0.719354687362095	2.3815668202765	ENSBGRG00000007555
GO:0043047	single-stranded telomeric DNA binding	molecular_function	1	1085	7	18088	0.351495706816912	0.719354687362095	2.3815668202765	ENSBGRG00000003435
GO:0043083	synaptic cleft	cellular_component	1	1085	7	18088	0.351495706816912	0.719354687362095	2.3815668202765	ENSBGRG00000010476
GO:0045540	regulation of cholesterol biosynthetic process	biological_process	1	1085	7	18088	0.351495706816912	0.719354687362095	2.3815668202765	ENSBGRG00000015970
GO:0045651	positive regulation of macrophage differentiation	biological_process	1	1085	7	18088	0.351495706816912	0.719354687362095	2.3815668202765	ENSBGRG00000015396
GO:0045717	negative regulation of fatty acid biosynthetic process	biological_process	1	1085	7	18088	0.351495706816912	0.719354687362095	2.3815668202765	ENSBGRG00000010766
GO:0046085	adenosine metabolic process	biological_process	1	1085	7	18088	0.351495706816912	0.719354687362095	2.3815668202765	ENSBGRG00000000790
GO:0048265	response to pain	biological_process	1	1085	7	18088	0.351495706816912	0.719354687362095	2.3815668202765	ENSBGRG00000021653
GO:0048384	retinoic acid receptor signaling pathway	biological_process	1	1085	7	18088	0.351495706816912	0.719354687362095	2.3815668202765	ENSBGRG00000014376
GO:0048485	sympathetic nervous system development	biological_process	1	1085	7	18088	0.351495706816912	0.719354687362095	2.3815668202765	ENSBGRG00000004943
GO:0048598	embryonic morphogenesis	biological_process	1	1085	7	18088	0.351495706816912	0.719354687362095	2.3815668202765	ENSBGRG00000008572
GO:0048791	calcium ion-regulated exocytosis of neurotransmitter	biological_process	1	1085	7	18088	0.351495706816912	0.719354687362095	2.3815668202765	ENSBGRG00000022649
GO:0050892	intestinal absorption	biological_process	1	1085	7	18088	0.351495706816912	0.719354687362095	2.3815668202765	ENSBGRG00000023249
GO:0052650	NADP-retinol dehydrogenase activity	molecular_function	1	1085	7	18088	0.351495706816912	0.719354687362095	2.3815668202765	ENSBGRG00000014304
GO:0060135	maternal process involved in female pregnancy	biological_process	1	1085	7	18088	0.351495706816912	0.719354687362095	2.3815668202765	ENSBGRG00000009469
GO:0060371	regulation of atrial cardiac muscle cell membrane depolarization	biological_process	1	1085	7	18088	0.351495706816912	0.719354687362095	2.3815668202765	ENSBGRG00000007753
GO:0071361	cellular response to ethanol	biological_process	1	1085	7	18088	0.351495706816912	0.719354687362095	2.3815668202765	ENSBGRG00000008786
GO:0071435	potassium ion export	biological_process	1	1085	7	18088	0.351495706816912	0.719354687362095	2.3815668202765	ENSBGRG00000003175
GO:0071470	cellular response to osmotic stress	biological_process	1	1085	7	18088	0.351495706816912	0.719354687362095	2.3815668202765	ENSBGRG00000021445
GO:0072669	tRNA-splicing ligase complex	cellular_component	1	1085	7	18088	0.351495706816912	0.719354687362095	2.3815668202765	ENSBGRG00000006011
GO:0072687	meiotic spindle	cellular_component	1	1085	7	18088	0.351495706816912	0.719354687362095	2.3815668202765	ENSBGRG00000013924
GO:0090129	positive regulation of synapse maturation	biological_process	1	1085	7	18088	0.351495706816912	0.719354687362095	2.3815668202765	ENSBGRG00000009848
GO:0090267	positive regulation of mitotic cell cycle spindle assembly checkpoint	biological_process	1	1085	7	18088	0.351495706816912	0.719354687362095	2.3815668202765	ENSBGRG00000022034
GO:0090280	positive regulation of calcium ion import	biological_process	1	1085	7	18088	0.351495706816912	0.719354687362095	2.3815668202765	ENSBGRG00000014320
GO:0090303	positive regulation of wound healing	biological_process	1	1085	7	18088	0.351495706816912	0.719354687362095	2.3815668202765	ENSBGRG00000007906
GO:0097553	calcium ion transmembrane import into cytosol	biological_process	1	1085	7	18088	0.351495706816912	0.719354687362095	2.3815668202765	ENSBGRG00000023076
GO:1901981	phosphatidylinositol phosphate binding	molecular_function	1	1085	7	18088	0.351495706816912	0.719354687362095	2.3815668202765	ENSBGRG00000000393
GO:1902857	positive regulation of non-motile cilium assembly	biological_process	1	1085	7	18088	0.351495706816912	0.719354687362095	2.3815668202765	ENSBGRG00000015060
GO:1903432	regulation of TORC1 signaling	biological_process	1	1085	7	18088	0.351495706816912	0.719354687362095	2.3815668202765	ENSBGRG00000001111
GO:1904263	positive regulation of TORC1 signaling	biological_process	1	1085	7	18088	0.351495706816912	0.719354687362095	2.3815668202765	ENSBGRG00000023738
GO:2000147	positive regulation of cell motility	biological_process	1	1085	7	18088	0.351495706816912	0.719354687362095	2.3815668202765	ENSBGRG00000002923
GO:2000178	negative regulation of neural precursor cell proliferation	biological_process	1	1085	7	18088	0.351495706816912	0.719354687362095	2.3815668202765	ENSBGRG00000015396
GO:2000377	regulation of reactive oxygen species metabolic process	biological_process	1	1085	7	18088	0.351495706816912	0.719354687362095	2.3815668202765	ENSBGRG00000009672
GO:2001046	positive regulation of integrin-mediated signaling pathway	biological_process	1	1085	7	18088	0.351495706816912	0.719354687362095	2.3815668202765	ENSBGRG00000007906
GO:0002062	chondrocyte differentiation	biological_process	2	1085	21	18088	0.361688813539579	0.719842299140655	1.58771121351767	ENSBGRG00000012753;ENSBGRG00000017887
GO:0005547	phosphatidylinositol-3,4,5-trisphosphate binding	molecular_function	2	1085	21	18088	0.361688813539579	0.719842299140655	1.58771121351767	ENSBGRG00000006657;ENSBGRG00000026131
GO:0006612	protein targeting to membrane	biological_process	2	1085	21	18088	0.361688813539579	0.719842299140655	1.58771121351767	ENSBGRG00000001272;ENSBGRG00000020042
GO:0007043	cell-cell junction assembly	biological_process	2	1085	21	18088	0.361688813539579	0.719842299140655	1.58771121351767	ENSBGRG00000007690;ENSBGRG00000011195
GO:0010718	positive regulation of epithelial to mesenchymal transition	biological_process	2	1085	21	18088	0.361688813539579	0.719842299140655	1.58771121351767	ENSBGRG00000005548;ENSBGRG00000005828
GO:0010811	positive regulation of cell-substrate adhesion	biological_process	2	1085	21	18088	0.361688813539579	0.719842299140655	1.58771121351767	ENSBGRG00000000776;ENSBGRG00000010970
GO:0014070	response to organic cyclic compound	biological_process	2	1085	21	18088	0.361688813539579	0.719842299140655	1.58771121351767	ENSBGRG00000008216;ENSBGRG00000011225
GO:0017147	Wnt-protein binding	molecular_function	2	1085	21	18088	0.361688813539579	0.719842299140655	1.58771121351767	ENSBGRG00000002408;ENSBGRG00000007639
GO:0030501	positive regulation of bone mineralization	biological_process	2	1085	21	18088	0.361688813539579	0.719842299140655	1.58771121351767	ENSBGRG00000010204;ENSBGRG00000018281
GO:0030515	snoRNA binding	molecular_function	2	1085	21	18088	0.361688813539579	0.719842299140655	1.58771121351767	ENSBGRG00000001842;ENSBGRG00000014978
GO:0043407	negative regulation of MAP kinase activity	biological_process	2	1085	21	18088	0.361688813539579	0.719842299140655	1.58771121351767	ENSBGRG00000002608;ENSBGRG00000024611
GO:0099060	integral component of postsynaptic specialization membrane	cellular_component	2	1085	21	18088	0.361688813539579	0.719842299140655	1.58771121351767	ENSBGRG00000019591;ENSBGRG00000026337
GO:0043209	myelin sheath	cellular_component	7	1085	97	18088	0.363497292969044	0.719842299140655	1.20305952776854	ENSBGRG00000000751;ENSBGRG00000001452;ENSBGRG00000002608;ENSBGRG00000008323;ENSBGRG00000011191;ENSBGRG00000020166;ENSBGRG00000024677
GO:0007613	memory	biological_process	3	1085	36	18088	0.367687202810745	0.719842299140655	1.38924731182796	ENSBGRG00000002365;ENSBGRG00000010433;ENSBGRG00000022649
GO:0010107	potassium ion import	biological_process	3	1085	36	18088	0.367687202810745	0.719842299140655	1.38924731182796	ENSBGRG00000008222;ENSBGRG00000013707;ENSBGRG00000025191
GO:0099061	integral component of postsynaptic density membrane	cellular_component	3	1085	36	18088	0.367687202810745	0.719842299140655	1.38924731182796	ENSBGRG00000010476;ENSBGRG00000023742;ENSBGRG00000026337
GO:0030659	cytoplasmic vesicle membrane	cellular_component	6	1085	82	18088	0.36921949420426	0.719842299140655	1.2198269079465	ENSBGRG00000001692;ENSBGRG00000004637;ENSBGRG00000008906;ENSBGRG00000021445;ENSBGRG00000023076;ENSBGRG00000026149
GO:0006914	autophagy	biological_process	5	1085	67	18088	0.374906537307544	0.719842299140655	1.24410207029369	ENSBGRG00000001111;ENSBGRG00000004994;ENSBGRG00000012269;ENSBGRG00000013321;ENSBGRG00000016041
GO:0005737	cytoplasm	cellular_component	276	1085	4521	18088	0.375828068450318	0.719842299140655	1.01773658411285	ENSBGRG00000000119;ENSBGRG00000000183;ENSBGRG00000000303;ENSBGRG00000000347;ENSBGRG00000000380;ENSBGRG00000000619;ENSBGRG00000000751;ENSBGRG00000000809;ENSBGRG00000000821;ENSBGRG00000001111;ENSBGRG00000001272;ENSBGRG00000001381;ENSBGRG00000001443;ENSBGRG00000001452;ENSBGRG00000001621;ENSBGRG00000001704;ENSBGRG00000001735;ENSBGRG00000001760;ENSBGRG00000001764;ENSBGRG00000001797;ENSBGRG00000001842;…
GO:0051260	protein homooligomerization	biological_process	9	1085	130	18088	0.378213246551945	0.719842299140655	1.15414392059553	ENSBGRG00000002862;ENSBGRG00000003175;ENSBGRG00000007270;ENSBGRG00000008216;ENSBGRG00000011191;ENSBGRG00000013790;ENSBGRG00000014822;ENSBGRG00000017808;ENSBGRG00000019493
GO:0045766	positive regulation of angiogenesis	biological_process	4	1085	52	18088	0.380239915537436	0.719842299140655	1.28238213399504	ENSBGRG00000014436;ENSBGRG00000020510;ENSBGRG00000025440;ENSBGRG00000026316
GO:0030424	axon	cellular_component	13	1085	194	18088	0.38099272738448	0.719842299140655	1.1171267043565	ENSBGRG00000002862;ENSBGRG00000003175;ENSBGRG00000007642;ENSBGRG00000007837;ENSBGRG00000008417;ENSBGRG00000010433;ENSBGRG00000014300;ENSBGRG00000019550;ENSBGRG00000020868;ENSBGRG00000021171;ENSBGRG00000022068;ENSBGRG00000022649;ENSBGRG00000023169
GO:0000786	nucleosome	cellular_component	7	1085	99	18088	0.383396931350021	0.719842299140655	1.17875529488433	ENSBGRG00000001553;ENSBGRG00000015427;ENSBGRG00000015537;ENSBGRG00000015945;ENSBGRG00000016331;ENSBGRG00000016363;ENSBGRG00000016549
GO:0007156	homophilic cell adhesion via plasma membrane adhesion molecules	biological_process	7	1085	99	18088	0.383396931350021	0.719842299140655	1.17875529488433	ENSBGRG00000007690;ENSBGRG00000007837;ENSBGRG00000008568;ENSBGRG00000011195;ENSBGRG00000018545;ENSBGRG00000022068;ENSBGRG00000022746
GO:0008083	growth factor activity	molecular_function	7	1085	99	18088	0.383396931350021	0.719842299140655	1.17875529488433	ENSBGRG00000000868;ENSBGRG00000002649;ENSBGRG00000008129;ENSBGRG00000010067;ENSBGRG00000010821;ENSBGRG00000014467;ENSBGRG00000025342
GO:0008009	chemokine activity	molecular_function	2	1085	22	18088	0.383631559542049	0.719842299140655	1.51554252199413	ENSBGRG00000002923;ENSBGRG00000023865
GO:0030667	secretory granule membrane	cellular_component	2	1085	22	18088	0.383631559542049	0.719842299140655	1.51554252199413	ENSBGRG00000000314;ENSBGRG00000001242
GO:0035025	positive regulation of Rho protein signal transduction	biological_process	2	1085	22	18088	0.383631559542049	0.719842299140655	1.51554252199413	ENSBGRG00000007931;ENSBGRG00000014278
GO:0043621	protein self-association	molecular_function	2	1085	22	18088	0.383631559542049	0.719842299140655	1.51554252199413	ENSBGRG00000007906;ENSBGRG00000011665
GO:0050796	regulation of insulin secretion	biological_process	2	1085	22	18088	0.383631559542049	0.719842299140655	1.51554252199413	ENSBGRG00000000380;ENSBGRG00000008216
GO:0051592	response to calcium ion	biological_process	2	1085	22	18088	0.383631559542049	0.719842299140655	1.51554252199413	ENSBGRG00000013608;ENSBGRG00000026185
GO:0005871	kinesin complex	cellular_component	3	1085	37	18088	0.384302550799599	0.719842299140655	1.35170008718396	ENSBGRG00000002133;ENSBGRG00000007186;ENSBGRG00000013558
GO:0006816	calcium ion transport	biological_process	3	1085	37	18088	0.384302550799599	0.719842299140655	1.35170008718396	ENSBGRG00000000380;ENSBGRG00000005715;ENSBGRG00000007642
GO:0008092	cytoskeletal protein binding	molecular_function	3	1085	37	18088	0.384302550799599	0.719842299140655	1.35170008718396	ENSBGRG00000007690;ENSBGRG00000011195;ENSBGRG00000025931
GO:0016020	membrane	cellular_component	51	1085	812	18088	0.386022885228587	0.719842299140655	1.04706817098363	ENSBGRG00000000314;ENSBGRG00000001276;ENSBGRG00000001985;ENSBGRG00000003568;ENSBGRG00000003841;ENSBGRG00000004271;ENSBGRG00000004998;ENSBGRG00000006053;ENSBGRG00000006129;ENSBGRG00000006141;ENSBGRG00000006263;ENSBGRG00000007555;ENSBGRG00000007559;ENSBGRG00000007719;ENSBGRG00000007775;ENSBGRG00000007837;ENSBGRG00000008965;ENSBGRG00000009181;ENSBGRG00000009316;ENSBGRG00000009469;ENSBGRG00000010370;…
GO:0000920	septum digestion after cytokinesis	biological_process	1	1085	8	18088	0.390410985734209	0.719842299140655	2.08387096774194	ENSBGRG00000026056
GO:0000956	nuclear-transcribed mRNA catabolic process	biological_process	1	1085	8	18088	0.390410985734209	0.719842299140655	2.08387096774194	ENSBGRG00000014586
GO:0001673	male germ cell nucleus	cellular_component	1	1085	8	18088	0.390410985734209	0.719842299140655	2.08387096774194	ENSBGRG00000017034
GO:0001913	T cell mediated cytotoxicity	biological_process	1	1085	8	18088	0.390410985734209	0.719842299140655	2.08387096774194	ENSBGRG00000007234
GO:0003180	aortic valve morphogenesis	biological_process	1	1085	8	18088	0.390410985734209	0.719842299140655	2.08387096774194	ENSBGRG00000020941
GO:0004550	nucleoside diphosphate kinase activity	molecular_function	1	1085	8	18088	0.390410985734209	0.719842299140655	2.08387096774194	ENSBGRG00000001966
GO:0004601	peroxidase activity	molecular_function	1	1085	8	18088	0.390410985734209	0.719842299140655	2.08387096774194	ENSBGRG00000026222
GO:0004970	ionotropic glutamate receptor activity	molecular_function	1	1085	8	18088	0.390410985734209	0.719842299140655	2.08387096774194	ENSBGRG00000010476
GO:0005319	lipid transporter activity	molecular_function	1	1085	8	18088	0.390410985734209	0.719842299140655	2.08387096774194	ENSBGRG00000009316
GO:0006013	mannose metabolic process	biological_process	1	1085	8	18088	0.390410985734209	0.719842299140655	2.08387096774194	ENSBGRG00000020442
GO:0006390	mitochondrial transcription	biological_process	1	1085	8	18088	0.390410985734209	0.719842299140655	2.08387096774194	ENSBGRG00000011115
GO:0007158	neuron cell-cell adhesion	biological_process	1	1085	8	18088	0.390410985734209	0.719842299140655	2.08387096774194	ENSBGRG00000019591
GO:0007263	nitric oxide mediated signal transduction	biological_process	1	1085	8	18088	0.390410985734209	0.719842299140655	2.08387096774194	ENSBGRG00000013242
GO:0007631	feeding behavior	biological_process	1	1085	8	18088	0.390410985734209	0.719842299140655	2.08387096774194	ENSBGRG00000008440
GO:0008045	motor neuron axon guidance	biological_process	1	1085	8	18088	0.390410985734209	0.719842299140655	2.08387096774194	ENSBGRG00000004943
GO:0008093	cytoskeletal adaptor activity	molecular_function	1	1085	8	18088	0.390410985734209	0.719842299140655	2.08387096774194	ENSBGRG00000010433
GO:0008157	protein phosphatase 1 binding	molecular_function	1	1085	8	18088	0.390410985734209	0.719842299140655	2.08387096774194	ENSBGRG00000019415
GO:0008190	eukaryotic initiation factor 4E binding	molecular_function	1	1085	8	18088	0.390410985734209	0.719842299140655	2.08387096774194	ENSBGRG00000018704
GO:0008253	5'-nucleotidase activity	molecular_function	1	1085	8	18088	0.390410985734209	0.719842299140655	2.08387096774194	ENSBGRG00000000790
GO:0009435	NAD biosynthetic process	biological_process	1	1085	8	18088	0.390410985734209	0.719842299140655	2.08387096774194	ENSBGRG00000025977
GO:0009967	positive regulation of signal transduction	biological_process	1	1085	8	18088	0.390410985734209	0.719842299140655	2.08387096774194	ENSBGRG00000002311
GO:0010332	response to gamma radiation	biological_process	1	1085	8	18088	0.390410985734209	0.719842299140655	2.08387096774194	ENSBGRG00000012269
GO:0010738	regulation of protein kinase A signaling	biological_process	1	1085	8	18088	0.390410985734209	0.719842299140655	2.08387096774194	ENSBGRG00000008525
GO:0010801	negative regulation of peptidyl-threonine phosphorylation	biological_process	1	1085	8	18088	0.390410985734209	0.719842299140655	2.08387096774194	ENSBGRG00000007906
GO:0014066	regulation of phosphatidylinositol 3-kinase signaling	biological_process	1	1085	8	18088	0.390410985734209	0.719842299140655	2.08387096774194	ENSBGRG00000005910
GO:0015450	P-P-bond-hydrolysis-driven protein transmembrane transporter activity	molecular_function	1	1085	8	18088	0.390410985734209	0.719842299140655	2.08387096774194	ENSBGRG00000023593
GO:0015464	acetylcholine receptor activity	molecular_function	1	1085	8	18088	0.390410985734209	0.719842299140655	2.08387096774194	ENSBGRG00000001440
GO:0016298	lipase activity	molecular_function	1	1085	8	18088	0.390410985734209	0.719842299140655	2.08387096774194	ENSBGRG00000011727
GO:0019531	oxalate transmembrane transporter activity	molecular_function	1	1085	8	18088	0.390410985734209	0.719842299140655	2.08387096774194	ENSBGRG00000019694
GO:0030169	low-density lipoprotein particle binding	molecular_function	1	1085	8	18088	0.390410985734209	0.719842299140655	2.08387096774194	ENSBGRG00000005861
GO:0030301	cholesterol transport	biological_process	1	1085	8	18088	0.390410985734209	0.719842299140655	2.08387096774194	ENSBGRG00000017210
GO:0030511	positive regulation of transforming growth factor beta receptor signaling pathway	biological_process	1	1085	8	18088	0.390410985734209	0.719842299140655	2.08387096774194	ENSBGRG00000014436
GO:0031674	I band	cellular_component	1	1085	8	18088	0.390410985734209	0.719842299140655	2.08387096774194	ENSBGRG00000026388
GO:0031929	TOR signaling	biological_process	1	1085	8	18088	0.390410985734209	0.719842299140655	2.08387096774194	ENSBGRG00000018704
GO:0032367	intracellular cholesterol transport	biological_process	1	1085	8	18088	0.390410985734209	0.719842299140655	2.08387096774194	ENSBGRG00000017210
GO:0033365	protein localization to organelle	biological_process	1	1085	8	18088	0.390410985734209	0.719842299140655	2.08387096774194	ENSBGRG00000026345
GO:0034340	response to type I interferon	biological_process	1	1085	8	18088	0.390410985734209	0.719842299140655	2.08387096774194	ENSBGRG00000014822
GO:0034362	low-density lipoprotein particle	cellular_component	1	1085	8	18088	0.390410985734209	0.719842299140655	2.08387096774194	ENSBGRG00000005861
GO:0035458	cellular response to interferon-beta	biological_process	1	1085	8	18088	0.390410985734209	0.719842299140655	2.08387096774194	ENSBGRG00000014185
GO:0035721	intraciliary retrograde transport	biological_process	1	1085	8	18088	0.390410985734209	0.719842299140655	2.08387096774194	ENSBGRG00000015060
GO:0038180	nerve growth factor signaling pathway	biological_process	1	1085	8	18088	0.390410985734209	0.719842299140655	2.08387096774194	ENSBGRG00000007642
GO:0042622	photoreceptor outer segment membrane	cellular_component	1	1085	8	18088	0.390410985734209	0.719842299140655	2.08387096774194	ENSBGRG00000023673
GO:0042832	defense response to protozoan	biological_process	1	1085	8	18088	0.390410985734209	0.719842299140655	2.08387096774194	ENSBGRG00000013321
GO:0043030	regulation of macrophage activation	biological_process	1	1085	8	18088	0.390410985734209	0.719842299140655	2.08387096774194	ENSBGRG00000021487
GO:0043422	protein kinase B binding	molecular_function	1	1085	8	18088	0.390410985734209	0.719842299140655	2.08387096774194	ENSBGRG00000010037
GO:0044233	Mitochondria-associated ER Membrane	cellular_component	1	1085	8	18088	0.390410985734209	0.719842299140655	2.08387096774194	ENSBGRG00000023593
GO:0044291	cell-cell contact zone	cellular_component	1	1085	8	18088	0.390410985734209	0.719842299140655	2.08387096774194	ENSBGRG00000019493
GO:0044319	wound healing, spreading of cells	biological_process	1	1085	8	18088	0.390410985734209	0.719842299140655	2.08387096774194	ENSBGRG00000008929
GO:0045086	positive regulation of interleukin-2 biosynthetic process	biological_process	1	1085	8	18088	0.390410985734209	0.719842299140655	2.08387096774194	ENSBGRG00000002311
GO:0045176	apical protein localization	biological_process	1	1085	8	18088	0.390410985734209	0.719842299140655	2.08387096774194	ENSBGRG00000014140
GO:0045577	regulation of B cell differentiation	biological_process	1	1085	8	18088	0.390410985734209	0.719842299140655	2.08387096774194	ENSBGRG00000021606
GO:0045762	positive regulation of adenylate cyclase activity	biological_process	1	1085	8	18088	0.390410985734209	0.719842299140655	2.08387096774194	ENSBGRG00000010808
GO:0045910	negative regulation of DNA recombination	biological_process	1	1085	8	18088	0.390410985734209	0.719842299140655	2.08387096774194	ENSBGRG00000015537
GO:0046855	inositol phosphate dephosphorylation	biological_process	1	1085	8	18088	0.390410985734209	0.719842299140655	2.08387096774194	ENSBGRG00000026108
GO:0047617	acyl-CoA hydrolase activity	molecular_function	1	1085	8	18088	0.390410985734209	0.719842299140655	2.08387096774194	ENSBGRG00000017306
GO:0048156	tau protein binding	molecular_function	1	1085	8	18088	0.390410985734209	0.719842299140655	2.08387096774194	ENSBGRG00000002365
GO:0048484	enteric nervous system development	biological_process	1	1085	8	18088	0.390410985734209	0.719842299140655	2.08387096774194	ENSBGRG00000007158
GO:0050435	amyloid-beta metabolic process	biological_process	1	1085	8	18088	0.390410985734209	0.719842299140655	2.08387096774194	ENSBGRG00000005715
GO:0050730	regulation of peptidyl-tyrosine phosphorylation	biological_process	1	1085	8	18088	0.390410985734209	0.719842299140655	2.08387096774194	ENSBGRG00000026337
GO:0050901	leukocyte tethering or rolling	biological_process	1	1085	8	18088	0.390410985734209	0.719842299140655	2.08387096774194	ENSBGRG00000004733
GO:0051693	actin filament capping	biological_process	1	1085	8	18088	0.390410985734209	0.719842299140655	2.08387096774194	ENSBGRG00000007906
GO:0051895	negative regulation of focal adhesion assembly	biological_process	1	1085	8	18088	0.390410985734209	0.719842299140655	2.08387096774194	ENSBGRG00000007906
GO:0060216	definitive hemopoiesis	biological_process	1	1085	8	18088	0.390410985734209	0.719842299140655	2.08387096774194	ENSBGRG00000009855
GO:0061178	regulation of insulin secretion involved in cellular response to glucose stimulus	biological_process	1	1085	8	18088	0.390410985734209	0.719842299140655	2.08387096774194	ENSBGRG00000008188
GO:0070050	neuron cellular homeostasis	biological_process	1	1085	8	18088	0.390410985734209	0.719842299140655	2.08387096774194	ENSBGRG00000010433
GO:0070492	oligosaccharide binding	molecular_function	1	1085	8	18088	0.390410985734209	0.719842299140655	2.08387096774194	ENSBGRG00000004733
GO:0070886	positive regulation of calcineurin-NFAT signaling cascade	biological_process	1	1085	8	18088	0.390410985734209	0.719842299140655	2.08387096774194	ENSBGRG00000008525
GO:0071577	zinc ion transmembrane transport	biological_process	1	1085	8	18088	0.390410985734209	0.719842299140655	2.08387096774194	ENSBGRG00000023076
GO:0071679	commissural neuron axon guidance	biological_process	1	1085	8	18088	0.390410985734209	0.719842299140655	2.08387096774194	ENSBGRG00000022068
GO:0090141	positive regulation of mitochondrial fission	biological_process	1	1085	8	18088	0.390410985734209	0.719842299140655	2.08387096774194	ENSBGRG00000026345
GO:0090162	establishment of epithelial cell polarity	biological_process	1	1085	8	18088	0.390410985734209	0.719842299140655	2.08387096774194	ENSBGRG00000017724
GO:0090398	cellular senescence	biological_process	1	1085	8	18088	0.390410985734209	0.719842299140655	2.08387096774194	ENSBGRG00000015396
GO:0097104	postsynaptic membrane assembly	biological_process	1	1085	8	18088	0.390410985734209	0.719842299140655	2.08387096774194	ENSBGRG00000019591
GO:0099072	regulation of postsynaptic membrane neurotransmitter receptor levels	biological_process	1	1085	8	18088	0.390410985734209	0.719842299140655	2.08387096774194	ENSBGRG00000023169
GO:1900006	positive regulation of dendrite development	biological_process	1	1085	8	18088	0.390410985734209	0.719842299140655	2.08387096774194	ENSBGRG00000004545
GO:1902902	negative regulation of autophagosome assembly	biological_process	1	1085	8	18088	0.390410985734209	0.719842299140655	2.08387096774194	ENSBGRG00000021171
GO:1903076	regulation of protein localization to plasma membrane	biological_process	1	1085	8	18088	0.390410985734209	0.719842299140655	2.08387096774194	ENSBGRG00000026150
GO:1903146	regulation of autophagy of mitochondrion	biological_process	1	1085	8	18088	0.390410985734209	0.719842299140655	2.08387096774194	ENSBGRG00000001152
GO:1904646	cellular response to amyloid-beta	biological_process	1	1085	8	18088	0.390410985734209	0.719842299140655	2.08387096774194	ENSBGRG00000018281
GO:1990126	retrograde transport, endosome to plasma membrane	biological_process	1	1085	8	18088	0.390410985734209	0.719842299140655	2.08387096774194	ENSBGRG00000026345
GO:1990454	L-type voltage-gated calcium channel complex	cellular_component	1	1085	8	18088	0.390410985734209	0.719842299140655	2.08387096774194	ENSBGRG00000000380
GO:1990928	response to amino acid starvation	biological_process	1	1085	8	18088	0.390410985734209	0.719842299140655	2.08387096774194	ENSBGRG00000005554
GO:2000249	regulation of actin cytoskeleton reorganization	biological_process	1	1085	8	18088	0.390410985734209	0.719842299140655	2.08387096774194	ENSBGRG00000023076
GO:2000573	positive regulation of DNA biosynthetic process	biological_process	1	1085	8	18088	0.390410985734209	0.719842299140655	2.08387096774194	ENSBGRG00000005828
GO:2000785	regulation of autophagosome assembly	biological_process	1	1085	8	18088	0.390410985734209	0.719842299140655	2.08387096774194	ENSBGRG00000001111
GO:2000811	negative regulation of anoikis	biological_process	1	1085	8	18088	0.390410985734209	0.719842299140655	2.08387096774194	ENSBGRG00000018545
GO:0005811	lipid droplet	cellular_component	4	1085	53	18088	0.394069584415893	0.719842299140655	1.25818624467438	ENSBGRG00000010037;ENSBGRG00000014304;ENSBGRG00000016172;ENSBGRG00000018664
GO:0007018	microtubule-based movement	biological_process	4	1085	53	18088	0.394069584415893	0.719842299140655	1.25818624467438	ENSBGRG00000001376;ENSBGRG00000002133;ENSBGRG00000009164;ENSBGRG00000013558
GO:0035091	phosphatidylinositol binding	molecular_function	4	1085	53	18088	0.394069584415893	0.719842299140655	1.25818624467438	ENSBGRG00000013760;ENSBGRG00000019446;ENSBGRG00000023299;ENSBGRG00000024067
GO:0003964	RNA-directed DNA polymerase activity	molecular_function	215	1085	3523	18088	0.398353518940157	0.719842299140655	1.01738803988536	ENSBGRG00000000112;ENSBGRG00000000197;ENSBGRG00000000254;ENSBGRG00000000294;ENSBGRG00000000475;ENSBGRG00000000502;ENSBGRG00000000576;ENSBGRG00000000616;ENSBGRG00000000658;ENSBGRG00000000721;ENSBGRG00000000763;ENSBGRG00000000892;ENSBGRG00000000970;ENSBGRG00000001017;ENSBGRG00000001062;ENSBGRG00000001099;ENSBGRG00000001100;ENSBGRG00000001148;ENSBGRG00000001338;ENSBGRG00000001411;ENSBGRG00000001546;…
GO:0042995	cell projection	cellular_component	5	1085	69	18088	0.399104881509976	0.719842299140655	1.20804114071996	ENSBGRG00000010433;ENSBGRG00000011056;ENSBGRG00000011191;ENSBGRG00000021648;ENSBGRG00000023299
GO:0010923	negative regulation of phosphatase activity	biological_process	3	1085	38	18088	0.400814490907146	0.719842299140655	1.31612903225806	ENSBGRG00000013577;ENSBGRG00000018249;ENSBGRG00000023079
GO:0030133	transport vesicle	cellular_component	3	1085	38	18088	0.400814490907146	0.719842299140655	1.31612903225806	ENSBGRG00000009468;ENSBGRG00000019493;ENSBGRG00000020574
GO:0034599	cellular response to oxidative stress	biological_process	3	1085	38	18088	0.400814490907146	0.719842299140655	1.31612903225806	ENSBGRG00000000946;ENSBGRG00000004273;ENSBGRG00000026222
GO:0048812	neuron projection morphogenesis	biological_process	3	1085	38	18088	0.400814490907146	0.719842299140655	1.31612903225806	ENSBGRG00000003841;ENSBGRG00000004943;ENSBGRG00000026623
GO:0099056	integral component of presynaptic membrane	cellular_component	3	1085	38	18088	0.400814490907146	0.719842299140655	1.31612903225806	ENSBGRG00000002862;ENSBGRG00000003175;ENSBGRG00000010476
GO:0005635	nuclear envelope	cellular_component	7	1085	101	18088	0.403325543693279	0.719842299140655	1.15541360587672	ENSBGRG00000000999;ENSBGRG00000001152;ENSBGRG00000001276;ENSBGRG00000006011;ENSBGRG00000008525;ENSBGRG00000012784;ENSBGRG00000016433
GO:0043687	post-translational protein modification	biological_process	7	1085	101	18088	0.403325543693279	0.719842299140655	1.15541360587672	ENSBGRG00000000020;ENSBGRG00000001797;ENSBGRG00000005449;ENSBGRG00000006866;ENSBGRG00000011800;ENSBGRG00000013121;ENSBGRG00000018249
GO:0001078	proximal promoter DNA-binding transcription repressor activity, RNA polymerase II-specific	molecular_function	8	1085	117	18088	0.404012726576925	0.719842299140655	1.13989523021781	ENSBGRG00000003115;ENSBGRG00000011108;ENSBGRG00000013321;ENSBGRG00000013720;ENSBGRG00000021111;ENSBGRG00000022806;ENSBGRG00000024386;ENSBGRG00000026121
GO:0002548	monocyte chemotaxis	biological_process	2	1085	23	18088	0.405241161419606	0.719842299140655	1.44964936886396	ENSBGRG00000002923;ENSBGRG00000023865
GO:0004004	ATP-dependent RNA helicase activity	molecular_function	2	1085	23	18088	0.405241161419606	0.719842299140655	1.44964936886396	ENSBGRG00000014978;ENSBGRG00000015683
GO:0005212	structural constituent of eye lens	molecular_function	2	1085	23	18088	0.405241161419606	0.719842299140655	1.44964936886396	ENSBGRG00000006119;ENSBGRG00000009486
GO:0007187	G protein-coupled receptor signaling pathway, coupled to cyclic nucleotide second messenger	biological_process	2	1085	23	18088	0.405241161419606	0.719842299140655	1.44964936886396	ENSBGRG00000018443;ENSBGRG00000020868
GO:0007519	skeletal muscle tissue development	biological_process	2	1085	23	18088	0.405241161419606	0.719842299140655	1.44964936886396	ENSBGRG00000006516;ENSBGRG00000009848
GO:0008277	regulation of G protein-coupled receptor signaling pathway	biological_process	2	1085	23	18088	0.405241161419606	0.719842299140655	1.44964936886396	ENSBGRG00000024972;ENSBGRG00000026623
GO:0010508	positive regulation of autophagy	biological_process	2	1085	23	18088	0.405241161419606	0.719842299140655	1.44964936886396	ENSBGRG00000007904;ENSBGRG00000012893
GO:0015631	tubulin binding	molecular_function	2	1085	23	18088	0.405241161419606	0.719842299140655	1.44964936886396	ENSBGRG00000010433;ENSBGRG00000025931
GO:0034446	substrate adhesion-dependent cell spreading	biological_process	2	1085	23	18088	0.405241161419606	0.719842299140655	1.44964936886396	ENSBGRG00000005449;ENSBGRG00000016641
GO:0038095	Fc-epsilon receptor signaling pathway	biological_process	2	1085	23	18088	0.405241161419606	0.719842299140655	1.44964936886396	ENSBGRG00000019334;ENSBGRG00000020609
GO:0048240	sperm capacitation	biological_process	2	1085	23	18088	0.405241161419606	0.719842299140655	1.44964936886396	ENSBGRG00000011191;ENSBGRG00000016652
GO:0051482	positive regulation of cytosolic calcium ion concentration involved in phospholipase C-activating G protein-coupled signaling pathway	biological_process	2	1085	23	18088	0.405241161419606	0.719842299140655	1.44964936886396	ENSBGRG00000007931;ENSBGRG00000014278
GO:0030425	dendrite	cellular_component	15	1085	230	18088	0.407101930017552	0.719842299140655	1.08723702664797	ENSBGRG00000000380;ENSBGRG00000001111;ENSBGRG00000001510;ENSBGRG00000002862;ENSBGRG00000010433;ENSBGRG00000010476;ENSBGRG00000013121;ENSBGRG00000013790;ENSBGRG00000019948;ENSBGRG00000020868;ENSBGRG00000021653;ENSBGRG00000021985;ENSBGRG00000022649;ENSBGRG00000023169;ENSBGRG00000026337
GO:0005089	Rho guanyl-nucleotide exchange factor activity	molecular_function	3	1085	39	18088	0.417198970424388	0.719842299140655	1.28238213399504	ENSBGRG00000003632;ENSBGRG00000013961;ENSBGRG00000019623
GO:0043433	negative regulation of DNA-binding transcription factor activity	biological_process	3	1085	39	18088	0.417198970424388	0.719842299140655	1.28238213399504	ENSBGRG00000013121;ENSBGRG00000015396;ENSBGRG00000026121
GO:0007010	cytoskeleton organization	biological_process	5	1085	71	18088	0.423202685895191	0.719842299140655	1.17401181281236	ENSBGRG00000000682;ENSBGRG00000010016;ENSBGRG00000012388;ENSBGRG00000021595;ENSBGRG00000023037
GO:0008022	protein C-terminus binding	molecular_function	6	1085	87	18088	0.423560747060105	0.719842299140655	1.14972191323693	ENSBGRG00000000004;ENSBGRG00000007642;ENSBGRG00000010821;ENSBGRG00000015060;ENSBGRG00000021050;ENSBGRG00000026623
GO:0001085	RNA polymerase II transcription factor binding	molecular_function	2	1085	24	18088	0.426478632065877	0.719842299140655	1.38924731182796	ENSBGRG00000012679;ENSBGRG00000015396
GO:0001102	RNA polymerase II activating transcription factor binding	molecular_function	2	1085	24	18088	0.426478632065877	0.719842299140655	1.38924731182796	ENSBGRG00000009096;ENSBGRG00000026121
GO:0001205	distal enhancer DNA-binding transcription activator activity, RNA polymerase II-specific	molecular_function	2	1085	24	18088	0.426478632065877	0.719842299140655	1.38924731182796	ENSBGRG00000006516;ENSBGRG00000012753
GO:0001917	photoreceptor inner segment	cellular_component	2	1085	24	18088	0.426478632065877	0.719842299140655	1.38924731182796	ENSBGRG00000017178;ENSBGRG00000023673
GO:0006414	translational elongation	biological_process	2	1085	24	18088	0.426478632065877	0.719842299140655	1.38924731182796	ENSBGRG00000013984;ENSBGRG00000024807
GO:0008217	regulation of blood pressure	biological_process	2	1085	24	18088	0.426478632065877	0.719842299140655	1.38924731182796	ENSBGRG00000015697;ENSBGRG00000015740
GO:0050661	NADP binding	molecular_function	2	1085	24	18088	0.426478632065877	0.719842299140655	1.38924731182796	ENSBGRG00000000946;ENSBGRG00000012798
GO:0070098	chemokine-mediated signaling pathway	biological_process	2	1085	24	18088	0.426478632065877	0.719842299140655	1.38924731182796	ENSBGRG00000002923;ENSBGRG00000023865
GO:0097711	ciliary basal body-plasma membrane docking	biological_process	2	1085	24	18088	0.426478632065877	0.719842299140655	1.38924731182796	ENSBGRG00000000751;ENSBGRG00000002133
GO:0000795	synaptonemal complex	cellular_component	1	1085	9	18088	0.426993069831465	0.719842299140655	1.85232974910394	ENSBGRG00000010956
GO:0001527	microfibril	cellular_component	1	1085	9	18088	0.426993069831465	0.719842299140655	1.85232974910394	ENSBGRG00000009855
GO:0001556	oocyte maturation	biological_process	1	1085	9	18088	0.426993069831465	0.719842299140655	1.85232974910394	ENSBGRG00000017034
GO:0001709	cell fate determination	biological_process	1	1085	9	18088	0.426993069831465	0.719842299140655	1.85232974910394	ENSBGRG00000014376
GO:0001782	B cell homeostasis	biological_process	1	1085	9	18088	0.426993069831465	0.719842299140655	1.85232974910394	ENSBGRG00000000314
GO:0001972	retinoic acid binding	molecular_function	1	1085	9	18088	0.426993069831465	0.719842299140655	1.85232974910394	ENSBGRG00000014376
GO:0003341	cilium movement	biological_process	1	1085	9	18088	0.426993069831465	0.719842299140655	1.85232974910394	ENSBGRG00000001376
GO:0005159	insulin-like growth factor receptor binding	molecular_function	1	1085	9	18088	0.426993069831465	0.719842299140655	1.85232974910394	ENSBGRG00000001760
GO:0005504	fatty acid binding	molecular_function	1	1085	9	18088	0.426993069831465	0.719842299140655	1.85232974910394	ENSBGRG00000024190
GO:0005521	lamin binding	molecular_function	1	1085	9	18088	0.426993069831465	0.719842299140655	1.85232974910394	ENSBGRG00000001152
GO:0006027	glycosaminoglycan catabolic process	biological_process	1	1085	9	18088	0.426993069831465	0.719842299140655	1.85232974910394	ENSBGRG00000004453
GO:0006541	glutamine metabolic process	biological_process	1	1085	9	18088	0.426993069831465	0.719842299140655	1.85232974910394	ENSBGRG00000016063
GO:0006699	bile acid biosynthetic process	biological_process	1	1085	9	18088	0.426993069831465	0.719842299140655	1.85232974910394	ENSBGRG00000011608
GO:0006825	copper ion transport	biological_process	1	1085	9	18088	0.426993069831465	0.719842299140655	1.85232974910394	ENSBGRG00000017687
GO:0007140	male meiotic nuclear division	biological_process	1	1085	9	18088	0.426993069831465	0.719842299140655	1.85232974910394	ENSBGRG00000014376
GO:0007168	receptor guanylyl cyclase signaling pathway	biological_process	1	1085	9	18088	0.426993069831465	0.719842299140655	1.85232974910394	ENSBGRG00000026745
GO:0007194	negative regulation of adenylate cyclase activity	biological_process	1	1085	9	18088	0.426993069831465	0.719842299140655	1.85232974910394	ENSBGRG00000014357
GO:0007585	respiratory gaseous exchange	biological_process	1	1085	9	18088	0.426993069831465	0.719842299140655	1.85232974910394	ENSBGRG00000006785
GO:0008271	secondary active sulfate transmembrane transporter activity	molecular_function	1	1085	9	18088	0.426993069831465	0.719842299140655	1.85232974910394	ENSBGRG00000019694
GO:0008305	integrin complex	cellular_component	1	1085	9	18088	0.426993069831465	0.719842299140655	1.85232974910394	ENSBGRG00000008610
GO:0008585	female gonad development	biological_process	1	1085	9	18088	0.426993069831465	0.719842299140655	1.85232974910394	ENSBGRG00000012679
GO:0009314	response to radiation	biological_process	1	1085	9	18088	0.426993069831465	0.719842299140655	1.85232974910394	ENSBGRG00000012388
GO:0010596	negative regulation of endothelial cell migration	biological_process	1	1085	9	18088	0.426993069831465	0.719842299140655	1.85232974910394	ENSBGRG00000014320
GO:0010633	negative regulation of epithelial cell migration	biological_process	1	1085	9	18088	0.426993069831465	0.719842299140655	1.85232974910394	ENSBGRG00000007455
GO:0014898	cardiac muscle hypertrophy in response to stress	biological_process	1	1085	9	18088	0.426993069831465	0.719842299140655	1.85232974910394	ENSBGRG00000010880
GO:0015179	L-amino acid transmembrane transporter activity	molecular_function	1	1085	9	18088	0.426993069831465	0.719842299140655	1.85232974910394	ENSBGRG00000006627
GO:0015248	sterol transporter activity	molecular_function	1	1085	9	18088	0.426993069831465	0.719842299140655	1.85232974910394	ENSBGRG00000011608
GO:0016584	nucleosome positioning	biological_process	1	1085	9	18088	0.426993069831465	0.719842299140655	1.85232974910394	ENSBGRG00000015537
GO:0017022	myosin binding	molecular_function	1	1085	9	18088	0.426993069831465	0.719842299140655	1.85232974910394	ENSBGRG00000016486
GO:0030140	trans-Golgi network transport vesicle	cellular_component	1	1085	9	18088	0.426993069831465	0.719842299140655	1.85232974910394	ENSBGRG00000021445
GO:0030261	chromosome condensation	biological_process	1	1085	9	18088	0.426993069831465	0.719842299140655	1.85232974910394	ENSBGRG00000015537
GO:0030705	cytoskeleton-dependent intracellular transport	biological_process	1	1085	9	18088	0.426993069831465	0.719842299140655	1.85232974910394	ENSBGRG00000000751
GO:0030833	regulation of actin filament polymerization	biological_process	1	1085	9	18088	0.426993069831465	0.719842299140655	1.85232974910394	ENSBGRG00000026150
GO:0031491	nucleosome binding	molecular_function	1	1085	9	18088	0.426993069831465	0.719842299140655	1.85232974910394	ENSBGRG00000014760
GO:0031936	negative regulation of chromatin silencing	biological_process	1	1085	9	18088	0.426993069831465	0.719842299140655	1.85232974910394	ENSBGRG00000015537
GO:0032481	positive regulation of type I interferon production	biological_process	1	1085	9	18088	0.426993069831465	0.719842299140655	1.85232974910394	ENSBGRG00000018040
GO:0032733	positive regulation of interleukin-10 production	biological_process	1	1085	9	18088	0.426993069831465	0.719842299140655	1.85232974910394	ENSBGRG00000007657
GO:0032924	activin receptor signaling pathway	biological_process	1	1085	9	18088	0.426993069831465	0.719842299140655	1.85232974910394	ENSBGRG00000002649
GO:0032934	sterol binding	molecular_function	1	1085	9	18088	0.426993069831465	0.719842299140655	1.85232974910394	ENSBGRG00000011608
GO:0033148	positive regulation of intracellular estrogen receptor signaling pathway	biological_process	1	1085	9	18088	0.426993069831465	0.719842299140655	1.85232974910394	ENSBGRG00000013192
GO:0033601	positive regulation of mammary gland epithelial cell proliferation	biological_process	1	1085	9	18088	0.426993069831465	0.719842299140655	1.85232974910394	ENSBGRG00000008348
GO:0034706	sodium channel complex	cellular_component	1	1085	9	18088	0.426993069831465	0.719842299140655	1.85232974910394	ENSBGRG00000016207
GO:0035970	peptidyl-threonine dephosphorylation	biological_process	1	1085	9	18088	0.426993069831465	0.719842299140655	1.85232974910394	ENSBGRG00000007455
GO:0042043	neurexin family protein binding	molecular_function	1	1085	9	18088	0.426993069831465	0.719842299140655	1.85232974910394	ENSBGRG00000019591
GO:0042326	negative regulation of phosphorylation	biological_process	1	1085	9	18088	0.426993069831465	0.719842299140655	1.85232974910394	ENSBGRG00000015060
GO:0043691	reverse cholesterol transport	biological_process	1	1085	9	18088	0.426993069831465	0.719842299140655	1.85232974910394	ENSBGRG00000017210
GO:0043923	positive regulation by host of viral transcription	biological_process	1	1085	9	18088	0.426993069831465	0.719842299140655	1.85232974910394	ENSBGRG00000016073
GO:0044130	negative regulation of growth of symbiont in host	biological_process	1	1085	9	18088	0.426993069831465	0.719842299140655	1.85232974910394	ENSBGRG00000013321
GO:0045055	regulated exocytosis	biological_process	1	1085	9	18088	0.426993069831465	0.719842299140655	1.85232974910394	ENSBGRG00000023682
GO:0045056	transcytosis	biological_process	1	1085	9	18088	0.426993069831465	0.719842299140655	1.85232974910394	ENSBGRG00000026345
GO:0045324	late endosome to vacuole transport	biological_process	1	1085	9	18088	0.426993069831465	0.719842299140655	1.85232974910394	ENSBGRG00000026056
GO:0045598	regulation of fat cell differentiation	biological_process	1	1085	9	18088	0.426993069831465	0.719842299140655	1.85232974910394	ENSBGRG00000002783
GO:0045647	negative regulation of erythrocyte differentiation	biological_process	1	1085	9	18088	0.426993069831465	0.719842299140655	1.85232974910394	ENSBGRG00000006785
GO:0045954	positive regulation of natural killer cell mediated cytotoxicity	biological_process	1	1085	9	18088	0.426993069831465	0.719842299140655	1.85232974910394	ENSBGRG00000007234
GO:0046579	positive regulation of Ras protein signal transduction	biological_process	1	1085	9	18088	0.426993069831465	0.719842299140655	1.85232974910394	ENSBGRG00000026552
GO:0046622	positive regulation of organ growth	biological_process	1	1085	9	18088	0.426993069831465	0.719842299140655	1.85232974910394	ENSBGRG00000007657
GO:0046718	viral entry into host cell	biological_process	1	1085	9	18088	0.426993069831465	0.719842299140655	1.85232974910394	ENSBGRG00000026623
GO:0046847	filopodium assembly	biological_process	1	1085	9	18088	0.426993069831465	0.719842299140655	1.85232974910394	ENSBGRG00000010970
GO:0047498	calcium-dependent phospholipase A2 activity	molecular_function	1	1085	9	18088	0.426993069831465	0.719842299140655	1.85232974910394	ENSBGRG00000004961
GO:0048268	clathrin coat assembly	biological_process	1	1085	9	18088	0.426993069831465	0.719842299140655	1.85232974910394	ENSBGRG00000025931
GO:0050868	negative regulation of T cell activation	biological_process	1	1085	9	18088	0.426993069831465	0.719842299140655	1.85232974910394	ENSBGRG00000001735
GO:0050884	neuromuscular process controlling posture	biological_process	1	1085	9	18088	0.426993069831465	0.719842299140655	1.85232974910394	ENSBGRG00000013702
GO:0050930	induction of positive chemotaxis	biological_process	1	1085	9	18088	0.426993069831465	0.719842299140655	1.85232974910394	ENSBGRG00000016513
GO:0051928	positive regulation of calcium ion transport	biological_process	1	1085	9	18088	0.426993069831465	0.719842299140655	1.85232974910394	ENSBGRG00000013121
GO:0060122	inner ear receptor cell stereocilium organization	biological_process	1	1085	9	18088	0.426993069831465	0.719842299140655	1.85232974910394	ENSBGRG00000007639
GO:0060292	long-term synaptic depression	biological_process	1	1085	9	18088	0.426993069831465	0.719842299140655	1.85232974910394	ENSBGRG00000026051
GO:0060322	head development	biological_process	1	1085	9	18088	0.426993069831465	0.719842299140655	1.85232974910394	ENSBGRG00000008572
GO:0060384	innervation	biological_process	1	1085	9	18088	0.426993069831465	0.719842299140655	1.85232974910394	ENSBGRG00000012866
GO:0061003	positive regulation of dendritic spine morphogenesis	biological_process	1	1085	9	18088	0.426993069831465	0.719842299140655	1.85232974910394	ENSBGRG00000013720
GO:0061053	somite development	biological_process	1	1085	9	18088	0.426993069831465	0.719842299140655	1.85232974910394	ENSBGRG00000002408
GO:0070403	NAD+ binding	molecular_function	1	1085	9	18088	0.426993069831465	0.719842299140655	1.85232974910394	ENSBGRG00000007559
GO:0070555	response to interleukin-1	biological_process	1	1085	9	18088	0.426993069831465	0.719842299140655	1.85232974910394	ENSBGRG00000026316
GO:0071280	cellular response to copper ion	biological_process	1	1085	9	18088	0.426993069831465	0.719842299140655	1.85232974910394	ENSBGRG00000004317
GO:0071294	cellular response to zinc ion	biological_process	1	1085	9	18088	0.426993069831465	0.719842299140655	1.85232974910394	ENSBGRG00000010821
GO:0097322	7SK snRNA binding	molecular_function	1	1085	9	18088	0.426993069831465	0.719842299140655	1.85232974910394	ENSBGRG00000014978
GO:0097504	Gemini of coiled bodies	cellular_component	1	1085	9	18088	0.426993069831465	0.719842299140655	1.85232974910394	ENSBGRG00000010967
GO:0098505	G-rich strand telomeric DNA binding	molecular_function	1	1085	9	18088	0.426993069831465	0.719842299140655	1.85232974910394	ENSBGRG00000010370
GO:0099078	BORC complex	cellular_component	1	1085	9	18088	0.426993069831465	0.719842299140655	1.85232974910394	ENSBGRG00000020551
GO:2001256	regulation of store-operated calcium entry	biological_process	1	1085	9	18088	0.426993069831465	0.719842299140655	1.85232974910394	ENSBGRG00000013760
GO:0005525	GTP binding	molecular_function	18	1085	282	18088	0.427453766461092	0.720087921982355	1.06410432395333	ENSBGRG00000000751;ENSBGRG00000001452;ENSBGRG00000002173;ENSBGRG00000008348;ENSBGRG00000010196;ENSBGRG00000010792;ENSBGRG00000011191;ENSBGRG00000013042;ENSBGRG00000013242;ENSBGRG00000014185;ENSBGRG00000015516;ENSBGRG00000016041;ENSBGRG00000018664;ENSBGRG00000023673;ENSBGRG00000023738;ENSBGRG00000026132;ENSBGRG00000026149;ENSBGRG00000026745
GO:0004930	G protein-coupled receptor activity	molecular_function	16	1085	250	18088	0.431420262025086	0.726234697341198	1.06694193548387	ENSBGRG00000001242;ENSBGRG00000007931;ENSBGRG00000008440;ENSBGRG00000009144;ENSBGRG00000009343;ENSBGRG00000009401;ENSBGRG00000013608;ENSBGRG00000014278;ENSBGRG00000014720;ENSBGRG00000014737;ENSBGRG00000015052;ENSBGRG00000015316;ENSBGRG00000020868;ENSBGRG00000020949;ENSBGRG00000023186;ENSBGRG00000026414
GO:0006468	protein phosphorylation	biological_process	12	1085	185	18088	0.432676517250884	0.726414693790012	1.08136006974717	ENSBGRG00000000119;ENSBGRG00000003841;ENSBGRG00000007775;ENSBGRG00000009390;ENSBGRG00000014822;ENSBGRG00000015168;ENSBGRG00000017500;ENSBGRG00000020066;ENSBGRG00000020564;ENSBGRG00000021653;ENSBGRG00000023892;ENSBGRG00000025864
GO:0008289	lipid binding	molecular_function	7	1085	104	18088	0.433161523028383	0.726414693790012	1.12208436724566	ENSBGRG00000006329;ENSBGRG00000009316;ENSBGRG00000009469;ENSBGRG00000011608;ENSBGRG00000015316;ENSBGRG00000021330;ENSBGRG00000023892
GO:0007517	muscle organ development	biological_process	3	1085	40	18088	0.433433789295528	0.726414693790012	1.25032258064516	ENSBGRG00000008610;ENSBGRG00000013702;ENSBGRG00000014287
GO:0008237	metallopeptidase activity	molecular_function	3	1085	40	18088	0.433433789295528	0.726414693790012	1.25032258064516	ENSBGRG00000010008;ENSBGRG00000015697;ENSBGRG00000020501
GO:0045177	apical part of cell	cellular_component	3	1085	40	18088	0.433433789295528	0.726414693790012	1.25032258064516	ENSBGRG00000005861;ENSBGRG00000014720;ENSBGRG00000014737
GO:0060395	SMAD protein signal transduction	biological_process	3	1085	40	18088	0.433433789295528	0.726414693790012	1.25032258064516	ENSBGRG00000002649;ENSBGRG00000009096;ENSBGRG00000010067
GO:0005543	phospholipid binding	molecular_function	4	1085	56	18088	0.435205547741103	0.728849730502682	1.19078341013825	ENSBGRG00000004961;ENSBGRG00000011608;ENSBGRG00000013703;ENSBGRG00000025931
GO:0045296	cadherin binding	molecular_function	6	1085	89	18088	0.445153665195339	0.729404305800512	1.12388546574846	ENSBGRG00000003841;ENSBGRG00000007690;ENSBGRG00000010970;ENSBGRG00000011195;ENSBGRG00000012786;ENSBGRG00000014381
GO:0000278	mitotic cell cycle	biological_process	5	1085	73	18088	0.447117035969406	0.729404305800512	1.14184710561202	ENSBGRG00000000751;ENSBGRG00000001452;ENSBGRG00000010792;ENSBGRG00000013042;ENSBGRG00000026132
GO:0007219	Notch signaling pathway	biological_process	5	1085	73	18088	0.447117035969406	0.729404305800512	1.14184710561202	ENSBGRG00000005715;ENSBGRG00000007690;ENSBGRG00000009848;ENSBGRG00000024386;ENSBGRG00000026121
GO:0006487	protein N-linked glycosylation	biological_process	2	1085	25	18088	0.447310851173455	0.729404305800512	1.33367741935484	ENSBGRG00000005910;ENSBGRG00000020442
GO:0007611	learning or memory	biological_process	2	1085	25	18088	0.447310851173455	0.729404305800512	1.33367741935484	ENSBGRG00000002365;ENSBGRG00000019415
GO:0032008	positive regulation of TOR signaling	biological_process	2	1085	25	18088	0.447310851173455	0.729404305800512	1.33367741935484	ENSBGRG00000023249;ENSBGRG00000023738
GO:0032868	response to insulin	biological_process	2	1085	25	18088	0.447310851173455	0.729404305800512	1.33367741935484	ENSBGRG00000020066;ENSBGRG00000023249
GO:0036126	sperm flagellum	cellular_component	2	1085	25	18088	0.447310851173455	0.729404305800512	1.33367741935484	ENSBGRG00000004694;ENSBGRG00000011191
GO:0038096	Fc-gamma receptor signaling pathway involved in phagocytosis	biological_process	2	1085	25	18088	0.447310851173455	0.729404305800512	1.33367741935484	ENSBGRG00000000314;ENSBGRG00000020609
GO:0043154	negative regulation of cysteine-type endopeptidase activity involved in apoptotic process	biological_process	2	1085	25	18088	0.447310851173455	0.729404305800512	1.33367741935484	ENSBGRG00000001692;ENSBGRG00000011996
GO:0050680	negative regulation of epithelial cell proliferation	biological_process	2	1085	25	18088	0.447310851173455	0.729404305800512	1.33367741935484	ENSBGRG00000007455;ENSBGRG00000025655
GO:0010977	negative regulation of neuron projection development	biological_process	3	1085	41	18088	0.449498548590494	0.729404305800512	1.2198269079465	ENSBGRG00000009835;ENSBGRG00000012288;ENSBGRG00000016842
GO:0030324	lung development	biological_process	3	1085	41	18088	0.449498548590494	0.729404305800512	1.2198269079465	ENSBGRG00000004010;ENSBGRG00000015697;ENSBGRG00000026316
GO:0005938	cell cortex	cellular_component	5	1085	74	18088	0.458981281871776	0.729404305800512	1.12641673931997	ENSBGRG00000005715;ENSBGRG00000008859;ENSBGRG00000010037;ENSBGRG00000010199;ENSBGRG00000012337
GO:0000132	establishment of mitotic spindle orientation	biological_process	1	1085	10	18088	0.461381726241269	0.729404305800512	1.66709677419355	ENSBGRG00000026623
GO:0001533	cornified envelope	cellular_component	1	1085	10	18088	0.461381726241269	0.729404305800512	1.66709677419355	ENSBGRG00000012786
GO:0003009	skeletal muscle contraction	biological_process	1	1085	10	18088	0.461381726241269	0.729404305800512	1.66709677419355	ENSBGRG00000010880
GO:0003016	respiratory system process	biological_process	1	1085	10	18088	0.461381726241269	0.729404305800512	1.66709677419355	ENSBGRG00000013702
GO:0004029	aldehyde dehydrogenase (NAD) activity	molecular_function	1	1085	10	18088	0.461381726241269	0.729404305800512	1.66709677419355	ENSBGRG00000023010
GO:0004322	ferroxidase activity	molecular_function	1	1085	10	18088	0.461381726241269	0.729404305800512	1.66709677419355	ENSBGRG00000017687
GO:0005149	interleukin-1 receptor binding	molecular_function	1	1085	10	18088	0.461381726241269	0.729404305800512	1.66709677419355	ENSBGRG00000019405
GO:0005243	gap junction channel activity	molecular_function	1	1085	10	18088	0.461381726241269	0.729404305800512	1.66709677419355	ENSBGRG00000002485
GO:0006509	membrane protein ectodomain proteolysis	biological_process	1	1085	10	18088	0.461381726241269	0.729404305800512	1.66709677419355	ENSBGRG00000005715
GO:0006637	acyl-CoA metabolic process	biological_process	1	1085	10	18088	0.461381726241269	0.729404305800512	1.66709677419355	ENSBGRG00000017306
GO:0006646	phosphatidylethanolamine biosynthetic process	biological_process	1	1085	10	18088	0.461381726241269	0.729404305800512	1.66709677419355	ENSBGRG00000004030
GO:0006801	superoxide metabolic process	biological_process	1	1085	10	18088	0.461381726241269	0.729404305800512	1.66709677419355	ENSBGRG00000018922
GO:0007202	activation of phospholipase C activity	biological_process	1	1085	10	18088	0.461381726241269	0.729404305800512	1.66709677419355	ENSBGRG00000020868
GO:0010575	positive regulation of vascular endothelial growth factor production	biological_process	1	1085	10	18088	0.461381726241269	0.729404305800512	1.66709677419355	ENSBGRG00000024242
GO:0010800	positive regulation of peptidyl-threonine phosphorylation	biological_process	1	1085	10	18088	0.461381726241269	0.729404305800512	1.66709677419355	ENSBGRG00000026316
GO:0010818	T cell chemotaxis	biological_process	1	1085	10	18088	0.461381726241269	0.729404305800512	1.66709677419355	ENSBGRG00000023186
GO:0014032	neural crest cell development	biological_process	1	1085	10	18088	0.461381726241269	0.729404305800512	1.66709677419355	ENSBGRG00000014304
GO:0014059	regulation of dopamine secretion	biological_process	1	1085	10	18088	0.461381726241269	0.729404305800512	1.66709677419355	ENSBGRG00000022649
GO:0015106	bicarbonate transmembrane transporter activity	molecular_function	1	1085	10	18088	0.461381726241269	0.729404305800512	1.66709677419355	ENSBGRG00000019694
GO:0015108	chloride transmembrane transporter activity	molecular_function	1	1085	10	18088	0.461381726241269	0.729404305800512	1.66709677419355	ENSBGRG00000019694
GO:0015116	sulfate transmembrane transporter activity	molecular_function	1	1085	10	18088	0.461381726241269	0.729404305800512	1.66709677419355	ENSBGRG00000019694
GO:0015721	bile acid and bile salt transport	biological_process	1	1085	10	18088	0.461381726241269	0.729404305800512	1.66709677419355	ENSBGRG00000016493
GO:0016874	ligase activity	molecular_function	1	1085	10	18088	0.461381726241269	0.729404305800512	1.66709677419355	ENSBGRG00000002608
GO:0021846	cell proliferation in forebrain	biological_process	1	1085	10	18088	0.461381726241269	0.729404305800512	1.66709677419355	ENSBGRG00000019351
GO:0030099	myeloid cell differentiation	biological_process	1	1085	10	18088	0.461381726241269	0.729404305800512	1.66709677419355	ENSBGRG00000013321
GO:0030101	natural killer cell activation	biological_process	1	1085	10	18088	0.461381726241269	0.729404305800512	1.66709677419355	ENSBGRG00000007234
GO:0030247	polysaccharide binding	molecular_function	1	1085	10	18088	0.461381726241269	0.729404305800512	1.66709677419355	ENSBGRG00000021648
GO:0030371	translation repressor activity	molecular_function	1	1085	10	18088	0.461381726241269	0.729404305800512	1.66709677419355	ENSBGRG00000018704
GO:0030863	cortical cytoskeleton	cellular_component	1	1085	10	18088	0.461381726241269	0.729404305800512	1.66709677419355	ENSBGRG00000007906
GO:0031053	primary miRNA processing	biological_process	1	1085	10	18088	0.461381726241269	0.729404305800512	1.66709677419355	ENSBGRG00000003435
GO:0031290	retinal ganglion cell axon guidance	biological_process	1	1085	10	18088	0.461381726241269	0.729404305800512	1.66709677419355	ENSBGRG00000026337
GO:0031418	L-ascorbic acid binding	molecular_function	1	1085	10	18088	0.461381726241269	0.729404305800512	1.66709677419355	ENSBGRG00000006263
GO:0032426	stereocilium tip	cellular_component	1	1085	10	18088	0.461381726241269	0.729404305800512	1.66709677419355	ENSBGRG00000016468
GO:0032435	negative regulation of proteasomal ubiquitin-dependent protein catabolic process	biological_process	1	1085	10	18088	0.461381726241269	0.729404305800512	1.66709677419355	ENSBGRG00000010433
GO:0032689	negative regulation of interferon-gamma production	biological_process	1	1085	10	18088	0.461381726241269	0.729404305800512	1.66709677419355	ENSBGRG00000005024
GO:0032958	inositol phosphate biosynthetic process	biological_process	1	1085	10	18088	0.461381726241269	0.729404305800512	1.66709677419355	ENSBGRG00000010551
GO:0033268	node of Ranvier	cellular_component	1	1085	10	18088	0.461381726241269	0.729404305800512	1.66709677419355	ENSBGRG00000021011
GO:0033674	positive regulation of kinase activity	biological_process	1	1085	10	18088	0.461381726241269	0.729404305800512	1.66709677419355	ENSBGRG00000020868
GO:0033993	response to lipid	biological_process	1	1085	10	18088	0.461381726241269	0.729404305800512	1.66709677419355	ENSBGRG00000017210
GO:0034389	lipid droplet organization	biological_process	1	1085	10	18088	0.461381726241269	0.729404305800512	1.66709677419355	ENSBGRG00000016172
GO:0035613	RNA stem-loop binding	molecular_function	1	1085	10	18088	0.461381726241269	0.729404305800512	1.66709677419355	ENSBGRG00000016486
GO:0038191	neuropilin binding	molecular_function	1	1085	10	18088	0.461381726241269	0.729404305800512	1.66709677419355	ENSBGRG00000018250
GO:0042613	MHC class II protein complex	cellular_component	1	1085	10	18088	0.461381726241269	0.729404305800512	1.66709677419355	ENSBGRG00000022347
GO:0042789	mRNA transcription by RNA polymerase II	biological_process	1	1085	10	18088	0.461381726241269	0.729404305800512	1.66709677419355	ENSBGRG00000014737
GO:0043278	response to morphine	biological_process	1	1085	10	18088	0.461381726241269	0.729404305800512	1.66709677419355	ENSBGRG00000021653
GO:0043473	pigmentation	biological_process	1	1085	10	18088	0.461381726241269	0.729404305800512	1.66709677419355	ENSBGRG00000003115
GO:0043542	endothelial cell migration	biological_process	1	1085	10	18088	0.461381726241269	0.729404305800512	1.66709677419355	ENSBGRG00000016318
GO:0043922	negative regulation by host of viral transcription	biological_process	1	1085	10	18088	0.461381726241269	0.729404305800512	1.66709677419355	ENSBGRG00000016073
GO:0044853	plasma membrane raft	cellular_component	1	1085	10	18088	0.461381726241269	0.729404305800512	1.66709677419355	ENSBGRG00000018695
GO:0045736	negative regulation of cyclin-dependent protein serine/threonine kinase activity	biological_process	1	1085	10	18088	0.461381726241269	0.729404305800512	1.66709677419355	ENSBGRG00000016073
GO:0045745	positive regulation of G protein-coupled receptor signaling pathway	biological_process	1	1085	10	18088	0.461381726241269	0.729404305800512	1.66709677419355	ENSBGRG00000020949
GO:0048245	eosinophil chemotaxis	biological_process	1	1085	10	18088	0.461381726241269	0.729404305800512	1.66709677419355	ENSBGRG00000016513
GO:0048646	anatomical structure formation involved in morphogenesis	biological_process	1	1085	10	18088	0.461381726241269	0.729404305800512	1.66709677419355	ENSBGRG00000020941
GO:0048786	presynaptic active zone	cellular_component	1	1085	10	18088	0.461381726241269	0.729404305800512	1.66709677419355	ENSBGRG00000016773
GO:0051019	mitogen-activated protein kinase binding	molecular_function	1	1085	10	18088	0.461381726241269	0.729404305800512	1.66709677419355	ENSBGRG00000026783
GO:0051168	nuclear export	biological_process	1	1085	10	18088	0.461381726241269	0.729404305800512	1.66709677419355	ENSBGRG00000010370
GO:0055010	ventricular cardiac muscle tissue morphogenesis	biological_process	1	1085	10	18088	0.461381726241269	0.729404305800512	1.66709677419355	ENSBGRG00000026185
GO:0060065	uterus development	biological_process	1	1085	10	18088	0.461381726241269	0.729404305800512	1.66709677419355	ENSBGRG00000002077
GO:0060077	inhibitory synapse	cellular_component	1	1085	10	18088	0.461381726241269	0.729404305800512	1.66709677419355	ENSBGRG00000019591
GO:0070449	elongin complex	cellular_component	1	1085	10	18088	0.461381726241269	0.729404305800512	1.66709677419355	ENSBGRG00000000020
GO:0070593	dendrite self-avoidance	biological_process	1	1085	10	18088	0.461381726241269	0.729404305800512	1.66709677419355	ENSBGRG00000022068
GO:0098719	sodium ion import across plasma membrane	biological_process	1	1085	10	18088	0.461381726241269	0.729404305800512	1.66709677419355	ENSBGRG00000016207
GO:0099175	regulation of postsynapse organization	biological_process	1	1085	10	18088	0.461381726241269	0.729404305800512	1.66709677419355	ENSBGRG00000026337
GO:1900016	negative regulation of cytokine production involved in inflammatory response	biological_process	1	1085	10	18088	0.461381726241269	0.729404305800512	1.66709677419355	ENSBGRG00000008786
GO:1903543	positive regulation of exosomal secretion	biological_process	1	1085	10	18088	0.461381726241269	0.729404305800512	1.66709677419355	ENSBGRG00000015288
GO:1904837	beta-catenin-TCF complex assembly	biological_process	1	1085	10	18088	0.461381726241269	0.729404305800512	1.66709677419355	ENSBGRG00000000857
GO:2001222	regulation of neuron migration	biological_process	1	1085	10	18088	0.461381726241269	0.729404305800512	1.66709677419355	ENSBGRG00000019205
GO:0001669	acrosomal vesicle	cellular_component	4	1085	58	18088	0.46219390212931	0.729679047146135	1.14972191323693	ENSBGRG00000010008;ENSBGRG00000016652;ENSBGRG00000016773;ENSBGRG00000024677
GO:0005840	ribosome	cellular_component	4	1085	58	18088	0.46219390212931	0.729679047146135	1.14972191323693	ENSBGRG00000000373;ENSBGRG00000020944;ENSBGRG00000021911;ENSBGRG00000022887
GO:0000027	ribosomal large subunit assembly	biological_process	3	1085	42	18088	0.465374593474725	0.734193458028448	1.19078341013825	ENSBGRG00000014381;ENSBGRG00000015623;ENSBGRG00000022887
GO:0006513	protein monoubiquitination	biological_process	2	1085	26	18088	0.467710002779794	0.73635335148389	1.28238213399504	ENSBGRG00000009848;ENSBGRG00000012893
GO:0006644	phospholipid metabolic process	biological_process	2	1085	26	18088	0.467710002779794	0.73635335148389	1.28238213399504	ENSBGRG00000004961;ENSBGRG00000025897
GO:0048661	positive regulation of smooth muscle cell proliferation	biological_process	2	1085	26	18088	0.467710002779794	0.73635335148389	1.28238213399504	ENSBGRG00000013192;ENSBGRG00000015396
GO:0005179	hormone activity	molecular_function	5	1085	75	18088	0.470771537362104	0.740663272133358	1.11139784946237	ENSBGRG00000002649;ENSBGRG00000013735;ENSBGRG00000014320;ENSBGRG00000015740;ENSBGRG00000023249
GO:0050852	T cell receptor signaling pathway	biological_process	4	1085	59	18088	0.47551905779894	0.743095131856931	1.13023510114817	ENSBGRG00000010037;ENSBGRG00000012596;ENSBGRG00000018695;ENSBGRG00000023892
GO:0000980	RNA polymerase II distal enhancer sequence-specific DNA binding	molecular_function	3	1085	43	18088	0.481044951819339	0.743095131856931	1.16309077269317	ENSBGRG00000003972;ENSBGRG00000012753;ENSBGRG00000026121
GO:0007059	chromosome segregation	biological_process	3	1085	43	18088	0.481044951819339	0.743095131856931	1.16309077269317	ENSBGRG00000010725;ENSBGRG00000014760;ENSBGRG00000023141
GO:0030307	positive regulation of cell growth	biological_process	3	1085	43	18088	0.481044951819339	0.743095131856931	1.16309077269317	ENSBGRG00000004010;ENSBGRG00000008525;ENSBGRG00000011115
GO:1904115	axon cytoplasm	cellular_component	3	1085	43	18088	0.481044951819339	0.743095131856931	1.16309077269317	ENSBGRG00000002608;ENSBGRG00000008906;ENSBGRG00000010433
GO:0046983	protein dimerization activity	molecular_function	7	1085	109	18088	0.482341278532793	0.743095131856931	1.07061260728026	ENSBGRG00000008709;ENSBGRG00000011108;ENSBGRG00000013548;ENSBGRG00000013702;ENSBGRG00000015396;ENSBGRG00000016433;ENSBGRG00000022426
GO:0000902	cell morphogenesis	biological_process	2	1085	27	18088	0.487653059081919	0.743095131856931	1.23488649940263	ENSBGRG00000000314;ENSBGRG00000014140
GO:0006986	response to unfolded protein	biological_process	2	1085	27	18088	0.487653059081919	0.743095131856931	1.23488649940263	ENSBGRG00000013654;ENSBGRG00000013924
GO:0008344	adult locomotory behavior	biological_process	2	1085	27	18088	0.487653059081919	0.743095131856931	1.23488649940263	ENSBGRG00000003115;ENSBGRG00000015396
GO:0010862	positive regulation of pathway-restricted SMAD protein phosphorylation	biological_process	2	1085	27	18088	0.487653059081919	0.743095131856931	1.23488649940263	ENSBGRG00000002649;ENSBGRG00000010067
GO:0030838	positive regulation of actin filament polymerization	biological_process	2	1085	27	18088	0.487653059081919	0.743095131856931	1.23488649940263	ENSBGRG00000000314;ENSBGRG00000013923
GO:0031098	stress-activated protein kinase signaling cascade	biological_process	2	1085	27	18088	0.487653059081919	0.743095131856931	1.23488649940263	ENSBGRG00000003841;ENSBGRG00000025864
GO:0042788	polysomal ribosome	cellular_component	4	1085	60	18088	0.488716297126694	0.743095131856931	1.11139784946237	ENSBGRG00000014381;ENSBGRG00000015623;ENSBGRG00000021911;ENSBGRG00000025058
GO:0000794	condensed nuclear chromosome	cellular_component	1	1085	11	18088	0.493708356788245	0.743095131856931	1.51554252199413	ENSBGRG00000014760
GO:0000815	ESCRT III complex	cellular_component	1	1085	11	18088	0.493708356788245	0.743095131856931	1.51554252199413	ENSBGRG00000026056
GO:0001965	G-protein alpha-subunit binding	molecular_function	1	1085	11	18088	0.493708356788245	0.743095131856931	1.51554252199413	ENSBGRG00000024972
GO:0004435	phosphatidylinositol phospholipase C activity	molecular_function	1	1085	11	18088	0.493708356788245	0.743095131856931	1.51554252199413	ENSBGRG00000005552
GO:0004526	ribonuclease P activity	molecular_function	1	1085	11	18088	0.493708356788245	0.743095131856931	1.51554252199413	ENSBGRG00000001069
GO:0005875	microtubule associated complex	cellular_component	1	1085	11	18088	0.493708356788245	0.743095131856931	1.51554252199413	ENSBGRG00000010433
GO:0005921	gap junction	cellular_component	1	1085	11	18088	0.493708356788245	0.743095131856931	1.51554252199413	ENSBGRG00000002485
GO:0006309	apoptotic DNA fragmentation	biological_process	1	1085	11	18088	0.493708356788245	0.743095131856931	1.51554252199413	ENSBGRG00000000682
GO:0006337	nucleosome disassembly	biological_process	1	1085	11	18088	0.493708356788245	0.743095131856931	1.51554252199413	ENSBGRG00000003429
GO:0006977	DNA damage response, signal transduction by p53 class mediator resulting in cell cycle arrest	biological_process	1	1085	11	18088	0.493708356788245	0.743095131856931	1.51554252199413	ENSBGRG00000008148
GO:0007130	synaptonemal complex assembly	biological_process	1	1085	11	18088	0.493708356788245	0.743095131856931	1.51554252199413	ENSBGRG00000017034
GO:0009416	response to light stimulus	biological_process	1	1085	11	18088	0.493708356788245	0.743095131856931	1.51554252199413	ENSBGRG00000023673
GO:0009982	pseudouridine synthase activity	molecular_function	1	1085	11	18088	0.493708356788245	0.743095131856931	1.51554252199413	ENSBGRG00000018879
GO:0014003	oligodendrocyte development	biological_process	1	1085	11	18088	0.493708356788245	0.743095131856931	1.51554252199413	ENSBGRG00000015396
GO:0016126	sterol biosynthetic process	biological_process	1	1085	11	18088	0.493708356788245	0.743095131856931	1.51554252199413	ENSBGRG00000019342
GO:0017075	syntaxin-1 binding	molecular_function	1	1085	11	18088	0.493708356788245	0.743095131856931	1.51554252199413	ENSBGRG00000022649
GO:0017127	cholesterol transporter activity	molecular_function	1	1085	11	18088	0.493708356788245	0.743095131856931	1.51554252199413	ENSBGRG00000017210
GO:0022617	extracellular matrix disassembly	biological_process	1	1085	11	18088	0.493708356788245	0.743095131856931	1.51554252199413	ENSBGRG00000010008
GO:0030234	enzyme regulator activity	molecular_function	1	1085	11	18088	0.493708356788245	0.743095131856931	1.51554252199413	ENSBGRG00000024371
GO:0030500	regulation of bone mineralization	biological_process	1	1085	11	18088	0.493708356788245	0.743095131856931	1.51554252199413	ENSBGRG00000021648
GO:0030517	negative regulation of axon extension	biological_process	1	1085	11	18088	0.493708356788245	0.743095131856931	1.51554252199413	ENSBGRG00000021595
GO:0031435	mitogen-activated protein kinase kinase kinase binding	molecular_function	1	1085	11	18088	0.493708356788245	0.743095131856931	1.51554252199413	ENSBGRG00000010037
GO:0033344	cholesterol efflux	biological_process	1	1085	11	18088	0.493708356788245	0.743095131856931	1.51554252199413	ENSBGRG00000017210
GO:0036002	pre-mRNA binding	molecular_function	1	1085	11	18088	0.493708356788245	0.743095131856931	1.51554252199413	ENSBGRG00000010370
GO:0036342	post-anal tail morphogenesis	biological_process	1	1085	11	18088	0.493708356788245	0.743095131856931	1.51554252199413	ENSBGRG00000013702
GO:0042267	natural killer cell mediated cytotoxicity	biological_process	1	1085	11	18088	0.493708356788245	0.743095131856931	1.51554252199413	ENSBGRG00000007234
GO:0042627	chylomicron	cellular_component	1	1085	11	18088	0.493708356788245	0.743095131856931	1.51554252199413	ENSBGRG00000005883
GO:0043548	phosphatidylinositol 3-kinase binding	molecular_function	1	1085	11	18088	0.493708356788245	0.743095131856931	1.51554252199413	ENSBGRG00000007642
GO:0045047	protein targeting to ER	biological_process	1	1085	11	18088	0.493708356788245	0.743095131856931	1.51554252199413	ENSBGRG00000020442
GO:0045198	establishment of epithelial cell apical/basal polarity	biological_process	1	1085	11	18088	0.493708356788245	0.743095131856931	1.51554252199413	ENSBGRG00000013702
GO:0045263	proton-transporting ATP synthase complex, coupling factor F(o)	cellular_component	1	1085	11	18088	0.493708356788245	0.743095131856931	1.51554252199413	ENSBGRG00000021330
GO:0045503	dynein light chain binding	molecular_function	1	1085	11	18088	0.493708356788245	0.743095131856931	1.51554252199413	ENSBGRG00000001376
GO:0045723	positive regulation of fatty acid biosynthetic process	biological_process	1	1085	11	18088	0.493708356788245	0.743095131856931	1.51554252199413	ENSBGRG00000021050
GO:0046889	positive regulation of lipid biosynthetic process	biological_process	1	1085	11	18088	0.493708356788245	0.743095131856931	1.51554252199413	ENSBGRG00000026051
GO:0048172	regulation of short-term neuronal synaptic plasticity	biological_process	1	1085	11	18088	0.493708356788245	0.743095131856931	1.51554252199413	ENSBGRG00000016773
GO:0048514	blood vessel morphogenesis	biological_process	1	1085	11	18088	0.493708356788245	0.743095131856931	1.51554252199413	ENSBGRG00000017500
GO:0048557	embryonic digestive tract morphogenesis	biological_process	1	1085	11	18088	0.493708356788245	0.743095131856931	1.51554252199413	ENSBGRG00000015396
GO:0048662	negative regulation of smooth muscle cell proliferation	biological_process	1	1085	11	18088	0.493708356788245	0.743095131856931	1.51554252199413	ENSBGRG00000020066
GO:0048663	neuron fate commitment	biological_process	1	1085	11	18088	0.493708356788245	0.743095131856931	1.51554252199413	ENSBGRG00000015396
GO:0048814	regulation of dendrite morphogenesis	biological_process	1	1085	11	18088	0.493708356788245	0.743095131856931	1.51554252199413	ENSBGRG00000018250
GO:0050321	tau-protein kinase activity	molecular_function	1	1085	11	18088	0.493708356788245	0.743095131856931	1.51554252199413	ENSBGRG00000024685
GO:0051604	protein maturation	biological_process	1	1085	11	18088	0.493708356788245	0.743095131856931	1.51554252199413	ENSBGRG00000022881
GO:0060236	regulation of mitotic spindle organization	biological_process	1	1085	11	18088	0.493708356788245	0.743095131856931	1.51554252199413	ENSBGRG00000001381
GO:0061408	positive regulation of transcription from RNA polymerase II promoter in response to heat stress	biological_process	1	1085	11	18088	0.493708356788245	0.743095131856931	1.51554252199413	ENSBGRG00000026333
GO:0070410	co-SMAD binding	molecular_function	1	1085	11	18088	0.493708356788245	0.743095131856931	1.51554252199413	ENSBGRG00000022806
GO:0070584	mitochondrion morphogenesis	biological_process	1	1085	11	18088	0.493708356788245	0.743095131856931	1.51554252199413	ENSBGRG00000009672
GO:0097320	plasma membrane tubulation	biological_process	1	1085	11	18088	0.493708356788245	0.743095131856931	1.51554252199413	ENSBGRG00000025931
GO:0098831	presynaptic active zone cytoplasmic component	cellular_component	1	1085	11	18088	0.493708356788245	0.743095131856931	1.51554252199413	ENSBGRG00000016773
GO:0099092	postsynaptic density, intracellular component	cellular_component	1	1085	11	18088	0.493708356788245	0.743095131856931	1.51554252199413	ENSBGRG00000016558
GO:1903936	cellular response to sodium arsenite	biological_process	1	1085	11	18088	0.493708356788245	0.743095131856931	1.51554252199413	ENSBGRG00000010370
GO:2000378	negative regulation of reactive oxygen species metabolic process	biological_process	1	1085	11	18088	0.493708356788245	0.743095131856931	1.51554252199413	ENSBGRG00000012269
GO:2001238	positive regulation of extrinsic apoptotic signaling pathway	biological_process	1	1085	11	18088	0.493708356788245	0.743095131856931	1.51554252199413	ENSBGRG00000024619
GO:0030182	neuron differentiation	biological_process	5	1085	77	18088	0.494096500622281	0.743095131856931	1.08253037285295	ENSBGRG00000003899;ENSBGRG00000004039;ENSBGRG00000015396;ENSBGRG00000019351;ENSBGRG00000026173
GO:0072659	protein localization to plasma membrane	biological_process	5	1085	77	18088	0.494096500622281	0.743095131856931	1.08253037285295	ENSBGRG00000013025;ENSBGRG00000013554;ENSBGRG00000013573;ENSBGRG00000013790;ENSBGRG00000023892
GO:0003777	microtubule motor activity	molecular_function	3	1085	44	18088	0.496494269459907	0.745720039412186	1.1366568914956	ENSBGRG00000002133;ENSBGRG00000007186;ENSBGRG00000013558
GO:0035023	regulation of Rho protein signal transduction	biological_process	3	1085	44	18088	0.496494269459907	0.745720039412186	1.1366568914956	ENSBGRG00000003632;ENSBGRG00000013961;ENSBGRG00000019623
GO:0016477	cell migration	biological_process	6	1085	94	18088	0.498266102348421	0.7478898949235	1.06410432395333	ENSBGRG00000000314;ENSBGRG00000002970;ENSBGRG00000004010;ENSBGRG00000007639;ENSBGRG00000011222;ENSBGRG00000020206
GO:0009408	response to heat	biological_process	2	1085	28	18088	0.507121307000792	0.751195755110977	1.19078341013825	ENSBGRG00000013924;ENSBGRG00000023076
GO:0019233	sensory perception of pain	biological_process	2	1085	28	18088	0.507121307000792	0.751195755110977	1.19078341013825	ENSBGRG00000015697;ENSBGRG00000019591
GO:0023014	signal transduction by protein phosphorylation	biological_process	2	1085	28	18088	0.507121307000792	0.751195755110977	1.19078341013825	ENSBGRG00000003841;ENSBGRG00000025864
GO:0032755	positive regulation of interleukin-6 production	biological_process	2	1085	28	18088	0.507121307000792	0.751195755110977	1.19078341013825	ENSBGRG00000019415;ENSBGRG00000024242
GO:0032993	protein-DNA complex	cellular_component	2	1085	28	18088	0.507121307000792	0.751195755110977	1.19078341013825	ENSBGRG00000002077;ENSBGRG00000009096
GO:0045071	negative regulation of viral genome replication	biological_process	2	1085	28	18088	0.507121307000792	0.751195755110977	1.19078341013825	ENSBGRG00000015168;ENSBGRG00000025135
GO:0045669	positive regulation of osteoblast differentiation	biological_process	2	1085	28	18088	0.507121307000792	0.751195755110977	1.19078341013825	ENSBGRG00000007639;ENSBGRG00000010204
GO:0003779	actin binding	molecular_function	9	1085	145	18088	0.507199703596883	0.751195755110977	1.03474972191324	ENSBGRG00000002354;ENSBGRG00000007906;ENSBGRG00000010016;ENSBGRG00000010403;ENSBGRG00000010433;ENSBGRG00000016641;ENSBGRG00000020510;ENSBGRG00000024043;ENSBGRG00000026185
GO:0006979	response to oxidative stress	biological_process	3	1085	45	18088	0.511708742990285	0.751195755110977	1.11139784946237	ENSBGRG00000001256;ENSBGRG00000006702;ENSBGRG00000026222
GO:0007338	single fertilization	biological_process	3	1085	45	18088	0.511708742990285	0.751195755110977	1.11139784946237	ENSBGRG00000001276;ENSBGRG00000002077;ENSBGRG00000008875
GO:0045454	cell redox homeostasis	biological_process	3	1085	45	18088	0.511708742990285	0.751195755110977	1.11139784946237	ENSBGRG00000000946;ENSBGRG00000001966;ENSBGRG00000026222
GO:0071346	cellular response to interferon-gamma	biological_process	3	1085	45	18088	0.511708742990285	0.751195755110977	1.11139784946237	ENSBGRG00000002923;ENSBGRG00000013321;ENSBGRG00000023865
GO:0004674	protein serine/threonine kinase activity	molecular_function	12	1085	196	18088	0.513532872440191	0.751195755110977	1.02067149440421	ENSBGRG00000000119;ENSBGRG00000003841;ENSBGRG00000007775;ENSBGRG00000009390;ENSBGRG00000014330;ENSBGRG00000014822;ENSBGRG00000019405;ENSBGRG00000021396;ENSBGRG00000021653;ENSBGRG00000023536;ENSBGRG00000024937;ENSBGRG00000025864
GO:0016605	PML body	cellular_component	4	1085	62	18088	0.514685858851395	0.751195755110977	1.07554630593132	ENSBGRG00000001510;ENSBGRG00000007904;ENSBGRG00000014506;ENSBGRG00000014822
GO:0055037	recycling endosome	cellular_component	4	1085	62	18088	0.514685858851395	0.751195755110977	1.07554630593132	ENSBGRG00000000751;ENSBGRG00000005270;ENSBGRG00000017119;ENSBGRG00000017210
GO:0008017	microtubule binding	molecular_function	9	1085	146	18088	0.515588826841855	0.751195755110977	1.02766239505082	ENSBGRG00000002133;ENSBGRG00000002354;ENSBGRG00000004994;ENSBGRG00000006670;ENSBGRG00000007186;ENSBGRG00000009164;ENSBGRG00000010433;ENSBGRG00000013558;ENSBGRG00000025931
GO:0042470	melanosome	cellular_component	5	1085	79	18088	0.517029016716237	0.751195755110977	1.05512454062883	ENSBGRG00000004010;ENSBGRG00000005349;ENSBGRG00000006978;ENSBGRG00000011665;ENSBGRG00000026087
GO:0005125	cytokine activity	molecular_function	8	1085	130	18088	0.522429159096153	0.751195755110977	1.02590570719603	ENSBGRG00000000868;ENSBGRG00000002649;ENSBGRG00000006117;ENSBGRG00000008046;ENSBGRG00000010067;ENSBGRG00000016513;ENSBGRG00000017501;ENSBGRG00000023316
GO:0006310	DNA recombination	biological_process	189	1085	3156	18088	0.523549798711213	0.751195755110977	0.998356433214768	ENSBGRG00000000112;ENSBGRG00000000197;ENSBGRG00000000254;ENSBGRG00000000294;ENSBGRG00000000475;ENSBGRG00000000502;ENSBGRG00000000576;ENSBGRG00000000616;ENSBGRG00000000763;ENSBGRG00000000892;ENSBGRG00000000970;ENSBGRG00000001017;ENSBGRG00000001062;ENSBGRG00000001148;ENSBGRG00000001338;ENSBGRG00000001546;ENSBGRG00000001725;ENSBGRG00000002007;ENSBGRG00000002095;ENSBGRG00000002479;ENSBGRG00000003031;…
GO:0001523	retinoid metabolic process	biological_process	1	1085	12	18088	0.524096498232332	0.751195755110977	1.38924731182796	ENSBGRG00000014304
GO:0001772	immunological synapse	cellular_component	1	1085	12	18088	0.524096498232332	0.751195755110977	1.38924731182796	ENSBGRG00000007642
GO:0001819	positive regulation of cytokine production	biological_process	1	1085	12	18088	0.524096498232332	0.751195755110977	1.38924731182796	ENSBGRG00000025897
GO:0006607	NLS-bearing protein import into nucleus	biological_process	1	1085	12	18088	0.524096498232332	0.751195755110977	1.38924731182796	ENSBGRG00000023892
GO:0006906	vesicle fusion	biological_process	1	1085	12	18088	0.524096498232332	0.751195755110977	1.38924731182796	ENSBGRG00000001276
GO:0007584	response to nutrient	biological_process	1	1085	12	18088	0.524096498232332	0.751195755110977	1.38924731182796	ENSBGRG00000011225
GO:0007602	phototransduction	biological_process	1	1085	12	18088	0.524096498232332	0.751195755110977	1.38924731182796	ENSBGRG00000023673
GO:0008191	metalloendopeptidase inhibitor activity	molecular_function	1	1085	12	18088	0.524096498232332	0.751195755110977	1.38924731182796	ENSBGRG00000025135
GO:0009888	tissue development	biological_process	1	1085	12	18088	0.524096498232332	0.751195755110977	1.38924731182796	ENSBGRG00000020941
GO:0010001	glial cell differentiation	biological_process	1	1085	12	18088	0.524096498232332	0.751195755110977	1.38924731182796	ENSBGRG00000008623
GO:0010460	positive regulation of heart rate	biological_process	1	1085	12	18088	0.524096498232332	0.751195755110977	1.38924731182796	ENSBGRG00000016207
GO:0014911	positive regulation of smooth muscle cell migration	biological_process	1	1085	12	18088	0.524096498232332	0.751195755110977	1.38924731182796	ENSBGRG00000021859
GO:0016616	oxidoreductase activity, acting on the CH-OH group of donors, NAD or NADP as acceptor	molecular_function	1	1085	12	18088	0.524096498232332	0.751195755110977	1.38924731182796	ENSBGRG00000012402
GO:0017049	GTP-Rho binding	molecular_function	1	1085	12	18088	0.524096498232332	0.751195755110977	1.38924731182796	ENSBGRG00000013923
GO:0018230	peptidyl-L-cysteine S-palmitoylation	biological_process	1	1085	12	18088	0.524096498232332	0.751195755110977	1.38924731182796	ENSBGRG00000020042
GO:0030315	T-tubule	cellular_component	1	1085	12	18088	0.524096498232332	0.751195755110977	1.38924731182796	ENSBGRG00000008525
GO:0031297	replication fork processing	biological_process	1	1085	12	18088	0.524096498232332	0.751195755110977	1.38924731182796	ENSBGRG00000022034
GO:0032211	negative regulation of telomere maintenance via telomerase	biological_process	1	1085	12	18088	0.524096498232332	0.751195755110977	1.38924731182796	ENSBGRG00000010370
GO:0032420	stereocilium	cellular_component	1	1085	12	18088	0.524096498232332	0.751195755110977	1.38924731182796	ENSBGRG00000017178
GO:0033137	negative regulation of peptidyl-serine phosphorylation	biological_process	1	1085	12	18088	0.524096498232332	0.751195755110977	1.38924731182796	ENSBGRG00000007906
GO:0033700	phospholipid efflux	biological_process	1	1085	12	18088	0.524096498232332	0.751195755110977	1.38924731182796	ENSBGRG00000017210
GO:0035257	nuclear hormone receptor binding	molecular_function	1	1085	12	18088	0.524096498232332	0.751195755110977	1.38924731182796	ENSBGRG00000024000
GO:0042594	response to starvation	biological_process	1	1085	12	18088	0.524096498232332	0.751195755110977	1.38924731182796	ENSBGRG00000011225
GO:0042623	ATPase activity, coupled	molecular_function	1	1085	12	18088	0.524096498232332	0.751195755110977	1.38924731182796	ENSBGRG00000013924
GO:0043236	laminin binding	molecular_function	1	1085	12	18088	0.524096498232332	0.751195755110977	1.38924731182796	ENSBGRG00000010970
GO:0044387	negative regulation of protein kinase activity by regulation of protein phosphorylation	biological_process	1	1085	12	18088	0.524096498232332	0.751195755110977	1.38924731182796	ENSBGRG00000007455
GO:0045671	negative regulation of osteoclast differentiation	biological_process	1	1085	12	18088	0.524096498232332	0.751195755110977	1.38924731182796	ENSBGRG00000006785
GO:0045725	positive regulation of glycogen biosynthetic process	biological_process	1	1085	12	18088	0.524096498232332	0.751195755110977	1.38924731182796	ENSBGRG00000017808
GO:0045776	negative regulation of blood pressure	biological_process	1	1085	12	18088	0.524096498232332	0.751195755110977	1.38924731182796	ENSBGRG00000015316
GO:0045780	positive regulation of bone resorption	biological_process	1	1085	12	18088	0.524096498232332	0.751195755110977	1.38924731182796	ENSBGRG00000017500
GO:0045907	positive regulation of vasoconstriction	biological_process	1	1085	12	18088	0.524096498232332	0.751195755110977	1.38924731182796	ENSBGRG00000016207
GO:0045948	positive regulation of translational initiation	biological_process	1	1085	12	18088	0.524096498232332	0.751195755110977	1.38924731182796	ENSBGRG00000010967
GO:0046039	GTP metabolic process	biological_process	1	1085	12	18088	0.524096498232332	0.751195755110977	1.38924731182796	ENSBGRG00000018664
GO:0046329	negative regulation of JNK cascade	biological_process	1	1085	12	18088	0.524096498232332	0.751195755110977	1.38924731182796	ENSBGRG00000007455
GO:0046934	phosphatidylinositol-4,5-bisphosphate 3-kinase activity	molecular_function	1	1085	12	18088	0.524096498232332	0.751195755110977	1.38924731182796	ENSBGRG00000002311
GO:0048041	focal adhesion assembly	biological_process	1	1085	12	18088	0.524096498232332	0.751195755110977	1.38924731182796	ENSBGRG00000006595
GO:0048185	activin binding	molecular_function	1	1085	12	18088	0.524096498232332	0.751195755110977	1.38924731182796	ENSBGRG00000020668
GO:0048678	response to axon injury	biological_process	1	1085	12	18088	0.524096498232332	0.751195755110977	1.38924731182796	ENSBGRG00000008572
GO:0048856	anatomical structure development	biological_process	1	1085	12	18088	0.524096498232332	0.751195755110977	1.38924731182796	ENSBGRG00000006516
GO:0050905	neuromuscular process	biological_process	1	1085	12	18088	0.524096498232332	0.751195755110977	1.38924731182796	ENSBGRG00000002608
GO:0051281	positive regulation of release of sequestered calcium ion into cytosol	biological_process	1	1085	12	18088	0.524096498232332	0.751195755110977	1.38924731182796	ENSBGRG00000008525
GO:0060048	cardiac muscle contraction	biological_process	1	1085	12	18088	0.524096498232332	0.751195755110977	1.38924731182796	ENSBGRG00000010880
GO:0080182	histone H3-K4 trimethylation	biological_process	1	1085	12	18088	0.524096498232332	0.751195755110977	1.38924731182796	ENSBGRG00000015537
GO:0090102	cochlea development	biological_process	1	1085	12	18088	0.524096498232332	0.751195755110977	1.38924731182796	ENSBGRG00000010821
GO:1903861	positive regulation of dendrite extension	biological_process	1	1085	12	18088	0.524096498232332	0.751195755110977	1.38924731182796	ENSBGRG00000022649
GO:1990247	N6-methyladenosine-containing RNA binding	molecular_function	1	1085	12	18088	0.524096498232332	0.751195755110977	1.38924731182796	ENSBGRG00000003435
GO:2000679	positive regulation of transcription regulatory region DNA binding	biological_process	1	1085	12	18088	0.524096498232332	0.751195755110977	1.38924731182796	ENSBGRG00000010037
GO:0000788	nuclear nucleosome	cellular_component	2	1085	29	18088	0.526099914231266	0.751195755110977	1.14972191323693	ENSBGRG00000003429;ENSBGRG00000016363
GO:0001750	photoreceptor outer segment	cellular_component	2	1085	29	18088	0.526099914231266	0.751195755110977	1.14972191323693	ENSBGRG00000017178;ENSBGRG00000023037
GO:0005070	SH3/SH2 adaptor activity	molecular_function	2	1085	29	18088	0.526099914231266	0.751195755110977	1.14972191323693	ENSBGRG00000021595;ENSBGRG00000023299
GO:0005109	frizzled binding	molecular_function	2	1085	29	18088	0.526099914231266	0.751195755110977	1.14972191323693	ENSBGRG00000007639;ENSBGRG00000026173
GO:0005544	calcium-dependent phospholipid binding	molecular_function	2	1085	29	18088	0.526099914231266	0.751195755110977	1.14972191323693	ENSBGRG00000001440;ENSBGRG00000022649
GO:0009755	hormone-mediated signaling pathway	biological_process	2	1085	29	18088	0.526099914231266	0.751195755110977	1.14972191323693	ENSBGRG00000010808;ENSBGRG00000020409
GO:0016311	dephosphorylation	biological_process	2	1085	29	18088	0.526099914231266	0.751195755110977	1.14972191323693	ENSBGRG00000007455;ENSBGRG00000017501
GO:0030971	receptor tyrosine kinase binding	molecular_function	2	1085	29	18088	0.526099914231266	0.751195755110977	1.14972191323693	ENSBGRG00000008142;ENSBGRG00000016842
GO:0045335	phagocytic vesicle	cellular_component	2	1085	29	18088	0.526099914231266	0.751195755110977	1.14972191323693	ENSBGRG00000005552;ENSBGRG00000016041
GO:0051216	cartilage development	biological_process	2	1085	29	18088	0.526099914231266	0.751195755110977	1.14972191323693	ENSBGRG00000006282;ENSBGRG00000022165
GO:0051287	NAD binding	molecular_function	2	1085	29	18088	0.526099914231266	0.751195755110977	1.14972191323693	ENSBGRG00000001256;ENSBGRG00000006978
GO:0120163	negative regulation of cold-induced thermogenesis	biological_process	2	1085	29	18088	0.526099914231266	0.751195755110977	1.14972191323693	ENSBGRG00000006397;ENSBGRG00000026051
GO:0036464	cytoplasmic ribonucleoprotein granule	cellular_component	3	1085	46	18088	0.526676050868099	0.751548971463467	1.08723702664797	ENSBGRG00000000751;ENSBGRG00000000809;ENSBGRG00000014381
GO:0016491	oxidoreductase activity	molecular_function	4	1085	63	18088	0.527439442542212	0.752168787056454	1.05847414234511	ENSBGRG00000006129;ENSBGRG00000012402;ENSBGRG00000024230;ENSBGRG00000026909
GO:0006334	nucleosome assembly	biological_process	6	1085	97	18088	0.529283316859617	0.753857733545848	1.03119388094446	ENSBGRG00000012160;ENSBGRG00000015537;ENSBGRG00000015945;ENSBGRG00000016363;ENSBGRG00000016549;ENSBGRG00000021694
GO:0006614	SRP-dependent cotranslational protein targeting to membrane	biological_process	6	1085	97	18088	0.529283316859617	0.753857733545848	1.03119388094446	ENSBGRG00000013984;ENSBGRG00000014381;ENSBGRG00000018969;ENSBGRG00000019627;ENSBGRG00000021911;ENSBGRG00000024807
GO:0004197	cysteine-type endopeptidase activity	molecular_function	3	1085	47	18088	0.541385283509555	0.766617719015607	1.06410432395333	ENSBGRG00000002608;ENSBGRG00000020304;ENSBGRG00000022011
GO:0005776	autophagosome	cellular_component	3	1085	47	18088	0.541385283509555	0.766617719015607	1.06410432395333	ENSBGRG00000001111;ENSBGRG00000007904;ENSBGRG00000012893
GO:0006096	glycolytic process	biological_process	2	1085	30	18088	0.544577531750808	0.766617719015607	1.11139784946237	ENSBGRG00000000724;ENSBGRG00000026388
GO:0007088	regulation of mitotic nuclear division	biological_process	2	1085	30	18088	0.544577531750808	0.766617719015607	1.11139784946237	ENSBGRG00000014760;ENSBGRG00000018249
GO:0008286	insulin receptor signaling pathway	biological_process	2	1085	30	18088	0.544577531750808	0.766617719015607	1.11139784946237	ENSBGRG00000018704;ENSBGRG00000026150
GO:0021766	hippocampus development	biological_process	2	1085	30	18088	0.544577531750808	0.766617719015607	1.11139784946237	ENSBGRG00000012402;ENSBGRG00000021648
GO:0032355	response to estradiol	biological_process	2	1085	30	18088	0.544577531750808	0.766617719015607	1.11139784946237	ENSBGRG00000001760;ENSBGRG00000021859
GO:0042552	myelination	biological_process	2	1085	30	18088	0.544577531750808	0.766617719015607	1.11139784946237	ENSBGRG00000019006;ENSBGRG00000020166
GO:0071300	cellular response to retinoic acid	biological_process	2	1085	30	18088	0.544577531750808	0.766617719015607	1.11139784946237	ENSBGRG00000012388;ENSBGRG00000014376
GO:0043565	sequence-specific DNA binding	molecular_function	20	1085	336	18088	0.547538038300526	0.766617719015607	0.992319508448541	ENSBGRG00000002077;ENSBGRG00000002092;ENSBGRG00000002783;ENSBGRG00000003899;ENSBGRG00000006785;ENSBGRG00000007158;ENSBGRG00000010388;ENSBGRG00000011108;ENSBGRG00000012471;ENSBGRG00000012753;ENSBGRG00000013720;ENSBGRG00000014502;ENSBGRG00000016073;ENSBGRG00000019351;ENSBGRG00000021425;ENSBGRG00000021606;ENSBGRG00000024386;ENSBGRG00000024954;ENSBGRG00000026121;ENSBGRG00000026333
GO:0008283	cell proliferation	biological_process	9	1085	150	18088	0.548655905263892	0.766617719015607	1.00025806451613	ENSBGRG00000002438;ENSBGRG00000002608;ENSBGRG00000005910;ENSBGRG00000006516;ENSBGRG00000023673;ENSBGRG00000024000;ENSBGRG00000025135;ENSBGRG00000025864;ENSBGRG00000026552
GO:0044325	ion channel binding	molecular_function	4	1085	65	18088	0.552442736954694	0.766617719015607	1.02590570719603	ENSBGRG00000006595;ENSBGRG00000008525;ENSBGRG00000010880;ENSBGRG00000015396
GO:0001580	detection of chemical stimulus involved in sensory perception of bitter taste	biological_process	1	1085	13	18088	0.552662292623675	0.766617719015607	1.28238213399504	ENSBGRG00000001272
GO:0001836	release of cytochrome c from mitochondria	biological_process	1	1085	13	18088	0.552662292623675	0.766617719015607	1.28238213399504	ENSBGRG00000011996
GO:0002082	regulation of oxidative phosphorylation	biological_process	1	1085	13	18088	0.552662292623675	0.766617719015607	1.28238213399504	ENSBGRG00000011115
GO:0002474	antigen processing and presentation of peptide antigen via MHC class I	biological_process	1	1085	13	18088	0.552662292623675	0.766617719015607	1.28238213399504	ENSBGRG00000012122
GO:0005742	mitochondrial outer membrane translocase complex	cellular_component	1	1085	13	18088	0.552662292623675	0.766617719015607	1.28238213399504	ENSBGRG00000023593
GO:0006479	protein methylation	biological_process	1	1085	13	18088	0.552662292623675	0.766617719015607	1.28238213399504	ENSBGRG00000004497
GO:0007405	neuroblast proliferation	biological_process	1	1085	13	18088	0.552662292623675	0.766617719015607	1.28238213399504	ENSBGRG00000006858
GO:0007616	long-term memory	biological_process	1	1085	13	18088	0.552662292623675	0.766617719015607	1.28238213399504	ENSBGRG00000005861
GO:0017134	fibroblast growth factor binding	molecular_function	1	1085	13	18088	0.552662292623675	0.766617719015607	1.28238213399504	ENSBGRG00000019493
GO:0017156	calcium ion regulated exocytosis	biological_process	1	1085	13	18088	0.552662292623675	0.766617719015607	1.28238213399504	ENSBGRG00000022649
GO:0017157	regulation of exocytosis	biological_process	1	1085	13	18088	0.552662292623675	0.766617719015607	1.28238213399504	ENSBGRG00000011191
GO:0030131	clathrin adaptor complex	cellular_component	1	1085	13	18088	0.552662292623675	0.766617719015607	1.28238213399504	ENSBGRG00000008906
GO:0031100	animal organ regeneration	biological_process	1	1085	13	18088	0.552662292623675	0.766617719015607	1.28238213399504	ENSBGRG00000015697
GO:0031462	Cul2-RING ubiquitin ligase complex	cellular_component	1	1085	13	18088	0.552662292623675	0.766617719015607	1.28238213399504	ENSBGRG00000000020
GO:0034237	protein kinase A regulatory subunit binding	molecular_function	1	1085	13	18088	0.552662292623675	0.766617719015607	1.28238213399504	ENSBGRG00000008525
GO:0034459	ATP-dependent 3'-5' RNA helicase activity	molecular_function	1	1085	13	18088	0.552662292623675	0.766617719015607	1.28238213399504	ENSBGRG00000014586
GO:0034620	cellular response to unfolded protein	biological_process	1	1085	13	18088	0.552662292623675	0.766617719015607	1.28238213399504	ENSBGRG00000013924
GO:0042098	T cell proliferation	biological_process	1	1085	13	18088	0.552662292623675	0.766617719015607	1.28238213399504	ENSBGRG00000016063
GO:0043044	ATP-dependent chromatin remodeling	biological_process	1	1085	13	18088	0.552662292623675	0.766617719015607	1.28238213399504	ENSBGRG00000000682
GO:0044798	nuclear transcription factor complex	cellular_component	1	1085	13	18088	0.552662292623675	0.766617719015607	1.28238213399504	ENSBGRG00000007158
GO:0045216	cell-cell junction organization	biological_process	1	1085	13	18088	0.552662292623675	0.766617719015607	1.28238213399504	ENSBGRG00000023219
GO:0045861	negative regulation of proteolysis	biological_process	1	1085	13	18088	0.552662292623675	0.766617719015607	1.28238213399504	ENSBGRG00000005394
GO:0051018	protein kinase A binding	molecular_function	1	1085	13	18088	0.552662292623675	0.766617719015607	1.28238213399504	ENSBGRG00000008525
GO:0051493	regulation of cytoskeleton organization	biological_process	1	1085	13	18088	0.552662292623675	0.766617719015607	1.28238213399504	ENSBGRG00000026623
GO:0061418	regulation of transcription from RNA polymerase II promoter in response to hypoxia	biological_process	1	1085	13	18088	0.552662292623675	0.766617719015607	1.28238213399504	ENSBGRG00000000020
GO:0071276	cellular response to cadmium ion	biological_process	1	1085	13	18088	0.552662292623675	0.766617719015607	1.28238213399504	ENSBGRG00000009096
GO:0072583	clathrin-dependent endocytosis	biological_process	1	1085	13	18088	0.552662292623675	0.766617719015607	1.28238213399504	ENSBGRG00000025931
GO:1902236	negative regulation of endoplasmic reticulum stress-induced intrinsic apoptotic signaling pathway	biological_process	1	1085	13	18088	0.552662292623675	0.766617719015607	1.28238213399504	ENSBGRG00000013121
GO:1990403	embryonic brain development	biological_process	1	1085	13	18088	0.552662292623675	0.766617719015607	1.28238213399504	ENSBGRG00000003115
GO:2000379	positive regulation of reactive oxygen species metabolic process	biological_process	1	1085	13	18088	0.552662292623675	0.766617719015607	1.28238213399504	ENSBGRG00000009672
GO:2001235	positive regulation of apoptotic signaling pathway	biological_process	1	1085	13	18088	0.552662292623675	0.766617719015607	1.28238213399504	ENSBGRG00000025655
GO:0045095	keratin filament	cellular_component	3	1085	48	18088	0.55582687296225	0.770539861486782	1.04193548387097	ENSBGRG00000000961;ENSBGRG00000005952;ENSBGRG00000012388
GO:0006869	lipid transport	biological_process	2	1085	31	18088	0.562545929980701	0.776089315591963	1.07554630593132	ENSBGRG00000004545;ENSBGRG00000009469
GO:0008138	protein tyrosine/serine/threonine phosphatase activity	molecular_function	2	1085	31	18088	0.562545929980701	0.776089315591963	1.07554630593132	ENSBGRG00000007455;ENSBGRG00000026783
GO:0016328	lateral plasma membrane	cellular_component	2	1085	31	18088	0.562545929980701	0.776089315591963	1.07554630593132	ENSBGRG00000006595;ENSBGRG00000023163
GO:0031424	keratinization	biological_process	2	1085	31	18088	0.562545929980701	0.776089315591963	1.07554630593132	ENSBGRG00000015833;ENSBGRG00000018923
GO:0045111	intermediate filament cytoskeleton	cellular_component	2	1085	31	18088	0.562545929980701	0.776089315591963	1.07554630593132	ENSBGRG00000008188;ENSBGRG00000012388
GO:0045599	negative regulation of fat cell differentiation	biological_process	2	1085	31	18088	0.562545929980701	0.776089315591963	1.07554630593132	ENSBGRG00000010766;ENSBGRG00000021648
GO:0060041	retina development in camera-type eye	biological_process	2	1085	31	18088	0.562545929980701	0.776089315591963	1.07554630593132	ENSBGRG00000007158;ENSBGRG00000023673
GO:0070373	negative regulation of ERK1 and ERK2 cascade	biological_process	2	1085	31	18088	0.562545929980701	0.776089315591963	1.07554630593132	ENSBGRG00000005394;ENSBGRG00000007455
GO:0005759	mitochondrial matrix	cellular_component	10	1085	169	18088	0.564138450130321	0.77781694631961	0.986447795380798	ENSBGRG00000004497;ENSBGRG00000004885;ENSBGRG00000005503;ENSBGRG00000008633;ENSBGRG00000009181;ENSBGRG00000015168;ENSBGRG00000018879;ENSBGRG00000019098;ENSBGRG00000022869;ENSBGRG00000023329
GO:0005516	calmodulin binding	molecular_function	7	1085	119	18088	0.576359641909812	0.778098143469765	0.980645161290323	ENSBGRG00000000380;ENSBGRG00000002354;ENSBGRG00000013121;ENSBGRG00000016207;ENSBGRG00000021011;ENSBGRG00000024170;ENSBGRG00000024685
GO:0002250	adaptive immune response	biological_process	10	1085	171	18088	0.579292216062044	0.778098143469765	0.974910394265233	ENSBGRG00000001692;ENSBGRG00000004781;ENSBGRG00000006053;ENSBGRG00000010211;ENSBGRG00000016207;ENSBGRG00000017500;ENSBGRG00000019290;ENSBGRG00000019415;ENSBGRG00000020007;ENSBGRG00000023186
GO:0001916	positive regulation of T cell mediated cytotoxicity	biological_process	1	1085	14	18088	0.579514929553319	0.778098143469765	1.19078341013825	ENSBGRG00000009835
GO:0003281	ventricular septum development	biological_process	1	1085	14	18088	0.579514929553319	0.778098143469765	1.19078341013825	ENSBGRG00000023219
GO:0005261	cation channel activity	molecular_function	1	1085	14	18088	0.579514929553319	0.778098143469765	1.19078341013825	ENSBGRG00000023076
GO:0005540	hyaluronic acid binding	molecular_function	1	1085	14	18088	0.579514929553319	0.778098143469765	1.19078341013825	ENSBGRG00000004453
GO:0006520	cellular amino acid metabolic process	biological_process	1	1085	14	18088	0.579514929553319	0.778098143469765	1.19078341013825	ENSBGRG00000006627
GO:0006812	cation transport	biological_process	1	1085	14	18088	0.579514929553319	0.778098143469765	1.19078341013825	ENSBGRG00000002485
GO:0008375	acetylglucosaminyltransferase activity	molecular_function	1	1085	14	18088	0.579514929553319	0.778098143469765	1.19078341013825	ENSBGRG00000022730
GO:0015701	bicarbonate transport	biological_process	1	1085	14	18088	0.579514929553319	0.778098143469765	1.19078341013825	ENSBGRG00000018255
GO:0019933	cAMP-mediated signaling	biological_process	1	1085	14	18088	0.579514929553319	0.778098143469765	1.19078341013825	ENSBGRG00000008525
GO:0021542	dentate gyrus development	biological_process	1	1085	14	18088	0.579514929553319	0.778098143469765	1.19078341013825	ENSBGRG00000019351
GO:0030100	regulation of endocytosis	biological_process	1	1085	14	18088	0.579514929553319	0.778098143469765	1.19078341013825	ENSBGRG00000022649
GO:0030126	COPI vesicle coat	cellular_component	1	1085	14	18088	0.579514929553319	0.778098143469765	1.19078341013825	ENSBGRG00000020574
GO:0030148	sphingolipid biosynthetic process	biological_process	1	1085	14	18088	0.579514929553319	0.778098143469765	1.19078341013825	ENSBGRG00000000765
GO:0030332	cyclin binding	molecular_function	1	1085	14	18088	0.579514929553319	0.778098143469765	1.19078341013825	ENSBGRG00000014287
GO:0030507	spectrin binding	molecular_function	1	1085	14	18088	0.579514929553319	0.778098143469765	1.19078341013825	ENSBGRG00000007906
GO:0030866	cortical actin cytoskeleton organization	biological_process	1	1085	14	18088	0.579514929553319	0.778098143469765	1.19078341013825	ENSBGRG00000000314
GO:0031032	actomyosin structure organization	biological_process	1	1085	14	18088	0.579514929553319	0.778098143469765	1.19078341013825	ENSBGRG00000002354
GO:0031069	hair follicle morphogenesis	biological_process	1	1085	14	18088	0.579514929553319	0.778098143469765	1.19078341013825	ENSBGRG00000023682
GO:0032509	endosome transport via multivesicular body sorting pathway	biological_process	1	1085	14	18088	0.579514929553319	0.778098143469765	1.19078341013825	ENSBGRG00000026056
GO:0034612	response to tumor necrosis factor	biological_process	1	1085	14	18088	0.579514929553319	0.778098143469765	1.19078341013825	ENSBGRG00000026316
GO:0042277	peptide binding	molecular_function	1	1085	14	18088	0.579514929553319	0.778098143469765	1.19078341013825	ENSBGRG00000012624
GO:0042474	middle ear morphogenesis	biological_process	1	1085	14	18088	0.579514929553319	0.778098143469765	1.19078341013825	ENSBGRG00000010766
GO:0042771	intrinsic apoptotic signaling pathway in response to DNA damage by p53 class mediator	biological_process	1	1085	14	18088	0.579514929553319	0.778098143469765	1.19078341013825	ENSBGRG00000026131
GO:0043508	negative regulation of JUN kinase activity	biological_process	1	1085	14	18088	0.579514929553319	0.778098143469765	1.19078341013825	ENSBGRG00000007455
GO:0045663	positive regulation of myoblast differentiation	biological_process	1	1085	14	18088	0.579514929553319	0.778098143469765	1.19078341013825	ENSBGRG00000020066
GO:0045740	positive regulation of DNA replication	biological_process	1	1085	14	18088	0.579514929553319	0.778098143469765	1.19078341013825	ENSBGRG00000025235
GO:0045815	positive regulation of gene expression, epigenetic	biological_process	1	1085	14	18088	0.579514929553319	0.778098143469765	1.19078341013825	ENSBGRG00000014978
GO:0045879	negative regulation of smoothened signaling pathway	biological_process	1	1085	14	18088	0.579514929553319	0.778098143469765	1.19078341013825	ENSBGRG00000006858
GO:0046326	positive regulation of glucose import	biological_process	1	1085	14	18088	0.579514929553319	0.778098143469765	1.19078341013825	ENSBGRG00000017808
GO:0046914	transition metal ion binding	molecular_function	1	1085	14	18088	0.579514929553319	0.778098143469765	1.19078341013825	ENSBGRG00000006185
GO:0048387	negative regulation of retinoic acid receptor signaling pathway	biological_process	1	1085	14	18088	0.579514929553319	0.778098143469765	1.19078341013825	ENSBGRG00000014376
GO:0048535	lymph node development	biological_process	1	1085	14	18088	0.579514929553319	0.778098143469765	1.19078341013825	ENSBGRG00000002783
GO:0051225	spindle assembly	biological_process	1	1085	14	18088	0.579514929553319	0.778098143469765	1.19078341013825	ENSBGRG00000014760
GO:0051968	positive regulation of synaptic transmission, glutamatergic	biological_process	1	1085	14	18088	0.579514929553319	0.778098143469765	1.19078341013825	ENSBGRG00000019591
GO:0071392	cellular response to estradiol stimulus	biological_process	1	1085	14	18088	0.579514929553319	0.778098143469765	1.19078341013825	ENSBGRG00000011532
GO:0072593	reactive oxygen species metabolic process	biological_process	1	1085	14	18088	0.579514929553319	0.778098143469765	1.19078341013825	ENSBGRG00000011996
GO:0097421	liver regeneration	biological_process	1	1085	14	18088	0.579514929553319	0.778098143469765	1.19078341013825	ENSBGRG00000019627
GO:0097718	disordered domain specific binding	molecular_function	1	1085	14	18088	0.579514929553319	0.778098143469765	1.19078341013825	ENSBGRG00000002811
GO:1901223	negative regulation of NIK/NF-kappaB signaling	biological_process	1	1085	14	18088	0.579514929553319	0.778098143469765	1.19078341013825	ENSBGRG00000014502
GO:0009636	response to toxic substance	biological_process	2	1085	32	18088	0.57999966599846	0.778098143469765	1.04193548387097	ENSBGRG00000006627;ENSBGRG00000021396
GO:0030173	integral component of Golgi membrane	cellular_component	2	1085	32	18088	0.57999966599846	0.778098143469765	1.04193548387097	ENSBGRG00000022649;ENSBGRG00000025790
GO:0043408	regulation of MAPK cascade	biological_process	2	1085	32	18088	0.57999966599846	0.778098143469765	1.04193548387097	ENSBGRG00000002649;ENSBGRG00000010067
GO:0050885	neuromuscular process controlling balance	biological_process	2	1085	32	18088	0.57999966599846	0.778098143469765	1.04193548387097	ENSBGRG00000008188;ENSBGRG00000019591
GO:0097110	scaffold protein binding	molecular_function	2	1085	32	18088	0.57999966599846	0.778098143469765	1.04193548387097	ENSBGRG00000007753;ENSBGRG00000008188
GO:0030027	lamellipodium	cellular_component	5	1085	85	18088	0.582943525283377	0.781588796948856	0.980645161290323	ENSBGRG00000006595;ENSBGRG00000007642;ENSBGRG00000016318;ENSBGRG00000016641;ENSBGRG00000026623
GO:0008284	positive regulation of cell proliferation	biological_process	16	1085	275	18088	0.5871062585145	0.786708620729278	0.969947214076246	ENSBGRG00000000399;ENSBGRG00000011115;ENSBGRG00000012337;ENSBGRG00000012753;ENSBGRG00000016207;ENSBGRG00000016318;ENSBGRG00000016855;ENSBGRG00000018443;ENSBGRG00000018545;ENSBGRG00000018969;ENSBGRG00000019591;ENSBGRG00000020206;ENSBGRG00000021214;ENSBGRG00000021788;ENSBGRG00000025342;ENSBGRG00000026907
GO:0032092	positive regulation of protein binding	biological_process	2	1085	33	18088	0.596935779390741	0.793158143247599	1.01036168132942	ENSBGRG00000007491;ENSBGRG00000007639
GO:0032154	cleavage furrow	cellular_component	2	1085	33	18088	0.596935779390741	0.793158143247599	1.01036168132942	ENSBGRG00000002970;ENSBGRG00000026149
GO:0032956	regulation of actin cytoskeleton organization	biological_process	2	1085	33	18088	0.596935779390741	0.793158143247599	1.01036168132942	ENSBGRG00000007906;ENSBGRG00000025135
GO:0003697	single-stranded DNA binding	molecular_function	3	1085	51	18088	0.597468756122901	0.793158143247599	0.980645161290323	ENSBGRG00000010370;ENSBGRG00000012160;ENSBGRG00000022034
GO:0004725	protein tyrosine phosphatase activity	molecular_function	3	1085	51	18088	0.597468756122901	0.793158143247599	0.980645161290323	ENSBGRG00000007455;ENSBGRG00000016842;ENSBGRG00000026783
GO:0007186	G protein-coupled receptor signaling pathway	biological_process	16	1085	277	18088	0.598890361266875	0.793158143247599	0.962943985093746	ENSBGRG00000001242;ENSBGRG00000002923;ENSBGRG00000005652;ENSBGRG00000008188;ENSBGRG00000008440;ENSBGRG00000009144;ENSBGRG00000009401;ENSBGRG00000013608;ENSBGRG00000013703;ENSBGRG00000014357;ENSBGRG00000015316;ENSBGRG00000017119;ENSBGRG00000018443;ENSBGRG00000020949;ENSBGRG00000023186;ENSBGRG00000023865
GO:0043547	positive regulation of GTPase activity	biological_process	4	1085	69	18088	0.6002442887321	0.793158143247599	0.96643291257597	ENSBGRG00000002923;ENSBGRG00000010970;ENSBGRG00000018250;ENSBGRG00000023865
GO:0000790	nuclear chromatin	cellular_component	7	1085	122	18088	0.602951784284451	0.793158143247599	0.956530936012692	ENSBGRG00000001553;ENSBGRG00000003429;ENSBGRG00000012160;ENSBGRG00000014760;ENSBGRG00000016331;ENSBGRG00000020941;ENSBGRG00000023671
GO:0001518	voltage-gated sodium channel complex	cellular_component	1	1085	15	18088	0.6047570619775	0.793158143247599	1.11139784946237	ENSBGRG00000019550
GO:0002040	sprouting angiogenesis	biological_process	1	1085	15	18088	0.6047570619775	0.793158143247599	1.11139784946237	ENSBGRG00000021214
GO:0003950	NAD+ ADP-ribosyltransferase activity	molecular_function	1	1085	15	18088	0.6047570619775	0.793158143247599	1.11139784946237	ENSBGRG00000007559
GO:0004521	endoribonuclease activity	molecular_function	1	1085	15	18088	0.6047570619775	0.793158143247599	1.11139784946237	ENSBGRG00000015168
GO:0004683	calmodulin-dependent protein kinase activity	molecular_function	1	1085	15	18088	0.6047570619775	0.793158143247599	1.11139784946237	ENSBGRG00000024170
GO:0005774	vacuolar membrane	cellular_component	1	1085	15	18088	0.6047570619775	0.793158143247599	1.11139784946237	ENSBGRG00000023163
GO:0006400	tRNA modification	biological_process	1	1085	15	18088	0.6047570619775	0.793158143247599	1.11139784946237	ENSBGRG00000015516
GO:0030594	neurotransmitter receptor activity	molecular_function	1	1085	15	18088	0.6047570619775	0.793158143247599	1.11139784946237	ENSBGRG00000020868
GO:0032418	lysosome localization	biological_process	1	1085	15	18088	0.6047570619775	0.793158143247599	1.11139784946237	ENSBGRG00000020551
GO:0033613	activating transcription factor binding	molecular_function	1	1085	15	18088	0.6047570619775	0.793158143247599	1.11139784946237	ENSBGRG00000013121
GO:0035327	transcriptionally active chromatin	cellular_component	1	1085	15	18088	0.6047570619775	0.793158143247599	1.11139784946237	ENSBGRG00000015537
GO:0042104	positive regulation of activated T cell proliferation	biological_process	1	1085	15	18088	0.6047570619775	0.793158143247599	1.11139784946237	ENSBGRG00000008129
GO:0043531	ADP binding	molecular_function	1	1085	15	18088	0.6047570619775	0.793158143247599	1.11139784946237	ENSBGRG00000017210
GO:0043552	positive regulation of phosphatidylinositol 3-kinase activity	biological_process	1	1085	15	18088	0.6047570619775	0.793158143247599	1.11139784946237	ENSBGRG00000002923
GO:0044344	cellular response to fibroblast growth factor stimulus	biological_process	1	1085	15	18088	0.6047570619775	0.793158143247599	1.11139784946237	ENSBGRG00000021859
GO:0046676	negative regulation of insulin secretion	biological_process	1	1085	15	18088	0.6047570619775	0.793158143247599	1.11139784946237	ENSBGRG00000002649
GO:0048490	anterograde synaptic vesicle transport	biological_process	1	1085	15	18088	0.6047570619775	0.793158143247599	1.11139784946237	ENSBGRG00000008906
GO:0048589	developmental growth	biological_process	1	1085	15	18088	0.6047570619775	0.793158143247599	1.11139784946237	ENSBGRG00000002077
GO:0050768	negative regulation of neurogenesis	biological_process	1	1085	15	18088	0.6047570619775	0.793158143247599	1.11139784946237	ENSBGRG00000026623
GO:0050770	regulation of axonogenesis	biological_process	1	1085	15	18088	0.6047570619775	0.793158143247599	1.11139784946237	ENSBGRG00000023742
GO:0051453	regulation of intracellular pH	biological_process	1	1085	15	18088	0.6047570619775	0.793158143247599	1.11139784946237	ENSBGRG00000018255
GO:0060333	interferon-gamma-mediated signaling pathway	biological_process	1	1085	15	18088	0.6047570619775	0.793158143247599	1.11139784946237	ENSBGRG00000013321
GO:0061512	protein localization to cilium	biological_process	1	1085	15	18088	0.6047570619775	0.793158143247599	1.11139784946237	ENSBGRG00000019446
GO:0070131	positive regulation of mitochondrial translation	biological_process	1	1085	15	18088	0.6047570619775	0.793158143247599	1.11139784946237	ENSBGRG00000018879
GO:0071310	cellular response to organic substance	biological_process	1	1085	15	18088	0.6047570619775	0.793158143247599	1.11139784946237	ENSBGRG00000013720
GO:0071773	cellular response to BMP stimulus	biological_process	1	1085	15	18088	0.6047570619775	0.793158143247599	1.11139784946237	ENSBGRG00000020941
GO:0080025	phosphatidylinositol-3,5-bisphosphate binding	molecular_function	1	1085	15	18088	0.6047570619775	0.793158143247599	1.11139784946237	ENSBGRG00000026131
GO:1902600	proton transmembrane transport	biological_process	1	1085	15	18088	0.6047570619775	0.793158143247599	1.11139784946237	ENSBGRG00000021984
GO:1990825	sequence-specific mRNA binding	molecular_function	1	1085	15	18088	0.6047570619775	0.793158143247599	1.11139784946237	ENSBGRG00000016486
GO:0030334	regulation of cell migration	biological_process	3	1085	52	18088	0.610768481056705	0.800041600312611	0.961786600496278	ENSBGRG00000001355;ENSBGRG00000004943;ENSBGRG00000022588
GO:0098793	presynapse	cellular_component	3	1085	52	18088	0.610768481056705	0.800041600312611	0.961786600496278	ENSBGRG00000007719;ENSBGRG00000018708;ENSBGRG00000026345
GO:0004222	metalloendopeptidase activity	molecular_function	4	1085	70	18088	0.611703234523422	0.800041600312611	0.952626728110599	ENSBGRG00000001102;ENSBGRG00000004010;ENSBGRG00000010008;ENSBGRG00000021599
GO:0006006	glucose metabolic process	biological_process	2	1085	34	18088	0.613353514513101	0.800041600312611	0.980645161290323	ENSBGRG00000004998;ENSBGRG00000008216
GO:0043679	axon terminus	cellular_component	2	1085	34	18088	0.613353514513101	0.800041600312611	0.980645161290323	ENSBGRG00000002862;ENSBGRG00000008572
GO:0050660	flavin adenine dinucleotide binding	molecular_function	2	1085	34	18088	0.613353514513101	0.800041600312611	0.980645161290323	ENSBGRG00000000946;ENSBGRG00000004885
GO:0051117	ATPase binding	molecular_function	2	1085	34	18088	0.613353514513101	0.800041600312611	0.980645161290323	ENSBGRG00000013121;ENSBGRG00000013707
GO:0098982	GABA-ergic synapse	cellular_component	2	1085	34	18088	0.613353514513101	0.800041600312611	0.980645161290323	ENSBGRG00000019591;ENSBGRG00000026051
GO:0042593	glucose homeostasis	biological_process	4	1085	71	18088	0.622956998620629	0.800041600312611	0.939209450249886	ENSBGRG00000013121;ENSBGRG00000013608;ENSBGRG00000015740;ENSBGRG00000021445
GO:0000175	3'-5'-exoribonuclease activity	molecular_function	1	1085	16	18088	0.628485197193259	0.800041600312611	1.04193548387097	ENSBGRG00000005503
GO:0000793	condensed chromosome	cellular_component	1	1085	16	18088	0.628485197193259	0.800041600312611	1.04193548387097	ENSBGRG00000012160
GO:0001654	eye development	biological_process	1	1085	16	18088	0.628485197193259	0.800041600312611	1.04193548387097	ENSBGRG00000016753
GO:0001835	blastocyst hatching	biological_process	1	1085	16	18088	0.628485197193259	0.800041600312611	1.04193548387097	ENSBGRG00000018908
GO:0004177	aminopeptidase activity	molecular_function	1	1085	16	18088	0.628485197193259	0.800041600312611	1.04193548387097	ENSBGRG00000020501
GO:0004364	glutathione transferase activity	molecular_function	1	1085	16	18088	0.628485197193259	0.800041600312611	1.04193548387097	ENSBGRG00000009181
GO:0004993	G protein-coupled serotonin receptor activity	molecular_function	1	1085	16	18088	0.628485197193259	0.800041600312611	1.04193548387097	ENSBGRG00000020868
GO:0005640	nuclear outer membrane	cellular_component	1	1085	16	18088	0.628485197193259	0.800041600312611	1.04193548387097	ENSBGRG00000006129
GO:0006401	RNA catabolic process	biological_process	1	1085	16	18088	0.628485197193259	0.800041600312611	1.04193548387097	ENSBGRG00000018710
GO:0006405	RNA export from nucleus	biological_process	1	1085	16	18088	0.628485197193259	0.800041600312611	1.04193548387097	ENSBGRG00000010370
GO:0006446	regulation of translational initiation	biological_process	1	1085	16	18088	0.628485197193259	0.800041600312611	1.04193548387097	ENSBGRG00000011800
GO:0006884	cell volume homeostasis	biological_process	1	1085	16	18088	0.628485197193259	0.800041600312611	1.04193548387097	ENSBGRG00000002487
GO:0007026	negative regulation of microtubule depolymerization	biological_process	1	1085	16	18088	0.628485197193259	0.800041600312611	1.04193548387097	ENSBGRG00000021050
GO:0008016	regulation of heart contraction	biological_process	1	1085	16	18088	0.628485197193259	0.800041600312611	1.04193548387097	ENSBGRG00000026185
GO:0010033	response to organic substance	biological_process	1	1085	16	18088	0.628485197193259	0.800041600312611	1.04193548387097	ENSBGRG00000017210
GO:0012506	vesicle membrane	cellular_component	1	1085	16	18088	0.628485197193259	0.800041600312611	1.04193548387097	ENSBGRG00000006595
GO:0030016	myofibril	cellular_component	1	1085	16	18088	0.628485197193259	0.800041600312611	1.04193548387097	ENSBGRG00000024043
GO:0030057	desmosome	cellular_component	1	1085	16	18088	0.628485197193259	0.800041600312611	1.04193548387097	ENSBGRG00000012786
GO:0030217	T cell differentiation	biological_process	1	1085	16	18088	0.628485197193259	0.800041600312611	1.04193548387097	ENSBGRG00000023249
GO:0031258	lamellipodium membrane	cellular_component	1	1085	16	18088	0.628485197193259	0.800041600312611	1.04193548387097	ENSBGRG00000016318
GO:0031663	lipopolysaccharide-mediated signaling pathway	biological_process	1	1085	16	18088	0.628485197193259	0.800041600312611	1.04193548387097	ENSBGRG00000018040
GO:0031683	G-protein beta/gamma-subunit complex binding	molecular_function	1	1085	16	18088	0.628485197193259	0.800041600312611	1.04193548387097	ENSBGRG00000023673
GO:0034097	response to cytokine	biological_process	1	1085	16	18088	0.628485197193259	0.800041600312611	1.04193548387097	ENSBGRG00000013885
GO:0036498	IRE1-mediated unfolded protein response	biological_process	1	1085	16	18088	0.628485197193259	0.800041600312611	1.04193548387097	ENSBGRG00000013121
GO:0042274	ribosomal small subunit biogenesis	biological_process	1	1085	16	18088	0.628485197193259	0.800041600312611	1.04193548387097	ENSBGRG00000019627
GO:0043967	histone H4 acetylation	biological_process	1	1085	16	18088	0.628485197193259	0.800041600312611	1.04193548387097	ENSBGRG00000014506
GO:0046966	thyroid hormone receptor binding	molecular_function	1	1085	16	18088	0.628485197193259	0.800041600312611	1.04193548387097	ENSBGRG00000007555
GO:0048010	vascular endothelial growth factor receptor signaling pathway	biological_process	1	1085	16	18088	0.628485197193259	0.800041600312611	1.04193548387097	ENSBGRG00000000314
GO:0048477	oogenesis	biological_process	1	1085	16	18088	0.628485197193259	0.800041600312611	1.04193548387097	ENSBGRG00000008672
GO:0048488	synaptic vesicle endocytosis	biological_process	1	1085	16	18088	0.628485197193259	0.800041600312611	1.04193548387097	ENSBGRG00000019591
GO:0051213	dioxygenase activity	molecular_function	1	1085	16	18088	0.628485197193259	0.800041600312611	1.04193548387097	ENSBGRG00000006263
GO:0051443	positive regulation of ubiquitin-protein transferase activity	biological_process	1	1085	16	18088	0.628485197193259	0.800041600312611	1.04193548387097	ENSBGRG00000006397
GO:0055088	lipid homeostasis	biological_process	1	1085	16	18088	0.628485197193259	0.800041600312611	1.04193548387097	ENSBGRG00000016172
GO:0090543	Flemming body	cellular_component	1	1085	16	18088	0.628485197193259	0.800041600312611	1.04193548387097	ENSBGRG00000014300
GO:0097193	intrinsic apoptotic signaling pathway	biological_process	1	1085	16	18088	0.628485197193259	0.800041600312611	1.04193548387097	ENSBGRG00000011996
GO:2000311	regulation of AMPA receptor activity	biological_process	1	1085	16	18088	0.628485197193259	0.800041600312611	1.04193548387097	ENSBGRG00000019591
GO:0031965	nuclear membrane	cellular_component	7	1085	125	18088	0.628646852104923	0.800041600312611	0.933574193548387	ENSBGRG00000001111;ENSBGRG00000006129;ENSBGRG00000008525;ENSBGRG00000014760;ENSBGRG00000016433;ENSBGRG00000017119;ENSBGRG00000026783
GO:0005546	phosphatidylinositol-4,5-bisphosphate binding	molecular_function	2	1085	35	18088	0.629254067087522	0.800041600312611	0.952626728110599	ENSBGRG00000013760;ENSBGRG00000026131
GO:0006919	activation of cysteine-type endopeptidase activity involved in apoptotic process	biological_process	2	1085	35	18088	0.629254067087522	0.800041600312611	0.952626728110599	ENSBGRG00000004994;ENSBGRG00000014502
GO:0007266	Rho protein signal transduction	biological_process	2	1085	35	18088	0.629254067087522	0.800041600312611	0.952626728110599	ENSBGRG00000013923;ENSBGRG00000021595
GO:0009611	response to wounding	biological_process	2	1085	35	18088	0.629254067087522	0.800041600312611	0.952626728110599	ENSBGRG00000002649;ENSBGRG00000025342
GO:0031072	heat shock protein binding	molecular_function	2	1085	35	18088	0.629254067087522	0.800041600312611	0.952626728110599	ENSBGRG00000004497;ENSBGRG00000013924
GO:0032147	activation of protein kinase activity	biological_process	2	1085	35	18088	0.629254067087522	0.800041600312611	0.952626728110599	ENSBGRG00000003841;ENSBGRG00000025864
GO:0032588	trans-Golgi network membrane	cellular_component	2	1085	35	18088	0.629254067087522	0.800041600312611	0.952626728110599	ENSBGRG00000005552;ENSBGRG00000023682
GO:0045165	cell fate commitment	biological_process	2	1085	35	18088	0.629254067087522	0.800041600312611	0.952626728110599	ENSBGRG00000007158;ENSBGRG00000026173
GO:0050877	nervous system process	biological_process	2	1085	35	18088	0.629254067087522	0.800041600312611	0.952626728110599	ENSBGRG00000000975;ENSBGRG00000013121
GO:0019221	cytokine-mediated signaling pathway	biological_process	5	1085	90	18088	0.633961735962991	0.80468435780755	0.926164874551971	ENSBGRG00000000399;ENSBGRG00000002311;ENSBGRG00000010195;ENSBGRG00000014447;ENSBGRG00000019405
GO:0022627	cytosolic small ribosomal subunit	cellular_component	5	1085	90	18088	0.633961735962991	0.80468435780755	0.926164874551971	ENSBGRG00000016855;ENSBGRG00000018969;ENSBGRG00000019627;ENSBGRG00000021911;ENSBGRG00000025058
GO:0051082	unfolded protein binding	molecular_function	5	1085	90	18088	0.633961735962991	0.80468435780755	0.926164874551971	ENSBGRG00000004694;ENSBGRG00000013654;ENSBGRG00000013924;ENSBGRG00000022881;ENSBGRG00000023593
GO:0031625	ubiquitin protein ligase binding	molecular_function	9	1085	161	18088	0.634393737543961	0.804785840191729	0.931917451412543	ENSBGRG00000000020;ENSBGRG00000001256;ENSBGRG00000001452;ENSBGRG00000002608;ENSBGRG00000010037;ENSBGRG00000013121;ENSBGRG00000014287;ENSBGRG00000014822;ENSBGRG00000026222
GO:0005882	intermediate filament	cellular_component	3	1085	54	18088	0.636471594517043	0.806526643606408	0.926164874551971	ENSBGRG00000011563;ENSBGRG00000015492;ENSBGRG00000016211
GO:1990830	cellular response to leukemia inhibitory factor	biological_process	3	1085	54	18088	0.636471594517043	0.806526643606408	0.926164874551971	ENSBGRG00000015683;ENSBGRG00000019627;ENSBGRG00000021594
GO:0008134	transcription factor binding	molecular_function	12	1085	215	18088	0.643511866337593	0.807658027866644	0.930472618154539	ENSBGRG00000006785;ENSBGRG00000007158;ENSBGRG00000008598;ENSBGRG00000011108;ENSBGRG00000012160;ENSBGRG00000012471;ENSBGRG00000014502;ENSBGRG00000015396;ENSBGRG00000023671;ENSBGRG00000024386;ENSBGRG00000026121;ENSBGRG00000026150
GO:0000724	double-strand break repair via homologous recombination	biological_process	2	1085	36	18088	0.64464035322145	0.807658027866644	0.926164874551971	ENSBGRG00000017034;ENSBGRG00000022034
GO:0007286	spermatid development	biological_process	2	1085	36	18088	0.64464035322145	0.807658027866644	0.926164874551971	ENSBGRG00000011191;ENSBGRG00000017034
GO:0007623	circadian rhythm	biological_process	2	1085	36	18088	0.64464035322145	0.807658027866644	0.926164874551971	ENSBGRG00000008323;ENSBGRG00000015396
GO:0030168	platelet activation	biological_process	2	1085	36	18088	0.64464035322145	0.807658027866644	0.926164874551971	ENSBGRG00000018677;ENSBGRG00000020562
GO:0001578	microtubule bundle formation	biological_process	1	1085	17	18088	0.650790064448975	0.807658027866644	0.980645161290323	ENSBGRG00000000305
GO:0001707	mesoderm formation	biological_process	1	1085	17	18088	0.650790064448975	0.807658027866644	0.980645161290323	ENSBGRG00000012753
GO:0001974	blood vessel remodeling	biological_process	1	1085	17	18088	0.650790064448975	0.807658027866644	0.980645161290323	ENSBGRG00000010345
GO:0002102	podosome	cellular_component	1	1085	17	18088	0.650790064448975	0.807658027866644	0.980645161290323	ENSBGRG00000011056
GO:0005267	potassium channel activity	molecular_function	1	1085	17	18088	0.650790064448975	0.807658027866644	0.980645161290323	ENSBGRG00000010821
GO:0005496	steroid binding	molecular_function	1	1085	17	18088	0.650790064448975	0.807658027866644	0.980645161290323	ENSBGRG00000008672
GO:0005834	heterotrimeric G-protein complex	cellular_component	1	1085	17	18088	0.650790064448975	0.807658027866644	0.980645161290323	ENSBGRG00000023673
GO:0006471	protein ADP-ribosylation	biological_process	1	1085	17	18088	0.650790064448975	0.807658027866644	0.980645161290323	ENSBGRG00000007559
GO:0007052	mitotic spindle organization	biological_process	1	1085	17	18088	0.650790064448975	0.807658027866644	0.980645161290323	ENSBGRG00000014760
GO:0007093	mitotic cell cycle checkpoint	biological_process	1	1085	17	18088	0.650790064448975	0.807658027866644	0.980645161290323	ENSBGRG00000003970
GO:0007269	neurotransmitter secretion	biological_process	1	1085	17	18088	0.650790064448975	0.807658027866644	0.980645161290323	ENSBGRG00000016773
GO:0007586	digestion	biological_process	1	1085	17	18088	0.650790064448975	0.807658027866644	0.980645161290323	ENSBGRG00000013202
GO:0007628	adult walking behavior	biological_process	1	1085	17	18088	0.650790064448975	0.807658027866644	0.980645161290323	ENSBGRG00000002608
GO:0008198	ferrous iron binding	molecular_function	1	1085	17	18088	0.650790064448975	0.807658027866644	0.980645161290323	ENSBGRG00000013885
GO:0008306	associative learning	biological_process	1	1085	17	18088	0.650790064448975	0.807658027866644	0.980645161290323	ENSBGRG00000010433
GO:0010389	regulation of G2/M transition of mitotic cell cycle	biological_process	1	1085	17	18088	0.650790064448975	0.807658027866644	0.980645161290323	ENSBGRG00000000751
GO:0012507	ER to Golgi transport vesicle membrane	cellular_component	1	1085	17	18088	0.650790064448975	0.807658027866644	0.980645161290323	ENSBGRG00000013548
GO:0015914	phospholipid transport	biological_process	1	1085	17	18088	0.650790064448975	0.807658027866644	0.980645161290323	ENSBGRG00000005861
GO:0019731	antibacterial humoral response	biological_process	1	1085	17	18088	0.650790064448975	0.807658027866644	0.980645161290323	ENSBGRG00000011283
GO:0030010	establishment of cell polarity	biological_process	1	1085	17	18088	0.650790064448975	0.807658027866644	0.980645161290323	ENSBGRG00000007186
GO:0031623	receptor internalization	biological_process	1	1085	17	18088	0.650790064448975	0.807658027866644	0.980645161290323	ENSBGRG00000017500
GO:0031672	A band	cellular_component	1	1085	17	18088	0.650790064448975	0.807658027866644	0.980645161290323	ENSBGRG00000005554
GO:0042307	positive regulation of protein import into nucleus	biological_process	1	1085	17	18088	0.650790064448975	0.807658027866644	0.980645161290323	ENSBGRG00000026150
GO:0043425	bHLH transcription factor binding	molecular_function	1	1085	17	18088	0.650790064448975	0.807658027866644	0.980645161290323	ENSBGRG00000012753
GO:0045184	establishment of protein localization	biological_process	1	1085	17	18088	0.650790064448975	0.807658027866644	0.980645161290323	ENSBGRG00000003568
GO:0045662	negative regulation of myoblast differentiation	biological_process	1	1085	17	18088	0.650790064448975	0.807658027866644	0.980645161290323	ENSBGRG00000007158
GO:0045739	positive regulation of DNA repair	biological_process	1	1085	17	18088	0.650790064448975	0.807658027866644	0.980645161290323	ENSBGRG00000012269
GO:0045840	positive regulation of mitotic nuclear division	biological_process	1	1085	17	18088	0.650790064448975	0.807658027866644	0.980645161290323	ENSBGRG00000005828
GO:0046875	ephrin receptor binding	molecular_function	1	1085	17	18088	0.650790064448975	0.807658027866644	0.980645161290323	ENSBGRG00000026337
GO:0051603	proteolysis involved in cellular protein catabolic process	biological_process	1	1085	17	18088	0.650790064448975	0.807658027866644	0.980645161290323	ENSBGRG00000020304
GO:0051787	misfolded protein binding	molecular_function	1	1085	17	18088	0.650790064448975	0.807658027866644	0.980645161290323	ENSBGRG00000013924
GO:0060079	excitatory postsynaptic potential	biological_process	1	1085	17	18088	0.650790064448975	0.807658027866644	0.980645161290323	ENSBGRG00000007719
GO:0097190	apoptotic signaling pathway	biological_process	1	1085	17	18088	0.650790064448975	0.807658027866644	0.980645161290323	ENSBGRG00000011996
GO:0007283	spermatogenesis	biological_process	13	1085	234	18088	0.65260967302164	0.809291109419655	0.926164874551971	ENSBGRG00000000946;ENSBGRG00000002077;ENSBGRG00000003568;ENSBGRG00000005839;ENSBGRG00000007158;ENSBGRG00000010199;ENSBGRG00000010204;ENSBGRG00000012160;ENSBGRG00000012967;ENSBGRG00000013924;ENSBGRG00000014376;ENSBGRG00000017034;ENSBGRG00000020409
GO:0006366	transcription by RNA polymerase II	biological_process	6	1085	110	18088	0.65281400077421	0.809291109419655	0.909325513196481	ENSBGRG00000000020;ENSBGRG00000007555;ENSBGRG00000011215;ENSBGRG00000012225;ENSBGRG00000014978;ENSBGRG00000021111
GO:0045211	postsynaptic membrane	cellular_component	7	1085	128	18088	0.653382070071033	0.80955632096606	0.911693548387097	ENSBGRG00000000380;ENSBGRG00000001510;ENSBGRG00000005394;ENSBGRG00000009848;ENSBGRG00000016842;ENSBGRG00000019591;ENSBGRG00000026337
GO:0005643	nuclear pore	cellular_component	2	1085	37	18088	0.659516799074127	0.815389617459953	0.901133391455972	ENSBGRG00000001381;ENSBGRG00000016433
GO:0035264	multicellular organism growth	biological_process	2	1085	37	18088	0.659516799074127	0.815389617459953	0.901133391455972	ENSBGRG00000003115;ENSBGRG00000003568
GO:0043488	regulation of mRNA stability	biological_process	2	1085	37	18088	0.659516799074127	0.815389617459953	0.901133391455972	ENSBGRG00000008598;ENSBGRG00000015168
GO:0071347	cellular response to interleukin-1	biological_process	2	1085	37	18088	0.659516799074127	0.815389617459953	0.901133391455972	ENSBGRG00000002923;ENSBGRG00000023865
GO:0050830	defense response to Gram-positive bacterium	biological_process	3	1085	56	18088	0.66096413941826	0.815959836289667	0.893087557603687	ENSBGRG00000012160;ENSBGRG00000013885;ENSBGRG00000014502
GO:0007601	visual perception	biological_process	5	1085	93	18088	0.662664907334982	0.815959836289667	0.896288588276101	ENSBGRG00000002309;ENSBGRG00000005548;ENSBGRG00000013121;ENSBGRG00000014304;ENSBGRG00000026745
GO:0000502	proteasome complex	cellular_component	1	1085	18	18088	0.671756960584932	0.815959836289667	0.926164874551971	ENSBGRG00000013121
GO:0002218	activation of innate immune response	biological_process	1	1085	18	18088	0.671756960584932	0.815959836289667	0.926164874551971	ENSBGRG00000007270
GO:0004879	nuclear receptor activity	molecular_function	1	1085	18	18088	0.671756960584932	0.815959836289667	0.926164874551971	ENSBGRG00000002783
GO:0005184	neuropeptide hormone activity	molecular_function	1	1085	18	18088	0.671756960584932	0.815959836289667	0.926164874551971	ENSBGRG00000015203
GO:0005801	cis-Golgi network	cellular_component	1	1085	18	18088	0.671756960584932	0.815959836289667	0.926164874551971	ENSBGRG00000020574
GO:0006865	amino acid transport	biological_process	1	1085	18	18088	0.671756960584932	0.815959836289667	0.926164874551971	ENSBGRG00000006627
GO:0009792	embryo development ending in birth or egg hatching	biological_process	1	1085	18	18088	0.671756960584932	0.815959836289667	0.926164874551971	ENSBGRG00000015697
GO:0015035	protein disulfide oxidoreductase activity	molecular_function	1	1085	18	18088	0.671756960584932	0.815959836289667	0.926164874551971	ENSBGRG00000009181
GO:0021915	neural tube development	biological_process	1	1085	18	18088	0.671756960584932	0.815959836289667	0.926164874551971	ENSBGRG00000000682
GO:0030155	regulation of cell adhesion	biological_process	1	1085	18	18088	0.671756960584932	0.815959836289667	0.926164874551971	ENSBGRG00000008859
GO:0030282	bone mineralization	biological_process	1	1085	18	18088	0.671756960584932	0.815959836289667	0.926164874551971	ENSBGRG00000020409
GO:0030521	androgen receptor signaling pathway	biological_process	1	1085	18	18088	0.671756960584932	0.815959836289667	0.926164874551971	ENSBGRG00000007555
GO:0030901	midbrain development	biological_process	1	1085	18	18088	0.671756960584932	0.815959836289667	0.926164874551971	ENSBGRG00000003115
GO:0031252	cell leading edge	cellular_component	1	1085	18	18088	0.671756960584932	0.815959836289667	0.926164874551971	ENSBGRG00000006595
GO:0032212	positive regulation of telomere maintenance via telomerase	biological_process	1	1085	18	18088	0.671756960584932	0.815959836289667	0.926164874551971	ENSBGRG00000010370
GO:0032870	cellular response to hormone stimulus	biological_process	1	1085	18	18088	0.671756960584932	0.815959836289667	0.926164874551971	ENSBGRG00000021984
GO:0038083	peptidyl-tyrosine autophosphorylation	biological_process	1	1085	18	18088	0.671756960584932	0.815959836289667	0.926164874551971	ENSBGRG00000008929
GO:0044183	protein binding involved in protein folding	molecular_function	1	1085	18	18088	0.671756960584932	0.815959836289667	0.926164874551971	ENSBGRG00000013924
GO:0045653	negative regulation of megakaryocyte differentiation	biological_process	1	1085	18	18088	0.671756960584932	0.815959836289667	0.926164874551971	ENSBGRG00000016363
GO:0048015	phosphatidylinositol-mediated signaling	biological_process	1	1085	18	18088	0.671756960584932	0.815959836289667	0.926164874551971	ENSBGRG00000013703
GO:0048146	positive regulation of fibroblast proliferation	biological_process	1	1085	18	18088	0.671756960584932	0.815959836289667	0.926164874551971	ENSBGRG00000025342
GO:0048365	Rac GTPase binding	molecular_function	1	1085	18	18088	0.671756960584932	0.815959836289667	0.926164874551971	ENSBGRG00000021595
GO:0048813	dendrite morphogenesis	biological_process	1	1085	18	18088	0.671756960584932	0.815959836289667	0.926164874551971	ENSBGRG00000004545
GO:0050482	arachidonic acid secretion	biological_process	1	1085	18	18088	0.671756960584932	0.815959836289667	0.926164874551971	ENSBGRG00000004961
GO:0060412	ventricular septum morphogenesis	biological_process	1	1085	18	18088	0.671756960584932	0.815959836289667	0.926164874551971	ENSBGRG00000019493
GO:0060716	labyrinthine layer blood vessel development	biological_process	1	1085	18	18088	0.671756960584932	0.815959836289667	0.926164874551971	ENSBGRG00000020510
GO:0061098	positive regulation of protein tyrosine kinase activity	biological_process	1	1085	18	18088	0.671756960584932	0.815959836289667	0.926164874551971	ENSBGRG00000011222
GO:0070382	exocytic vesicle	cellular_component	1	1085	18	18088	0.671756960584932	0.815959836289667	0.926164874551971	ENSBGRG00000022649
GO:0097060	synaptic membrane	cellular_component	1	1085	18	18088	0.671756960584932	0.815959836289667	0.926164874551971	ENSBGRG00000008572
GO:0097191	extrinsic apoptotic signaling pathway	biological_process	1	1085	18	18088	0.671756960584932	0.815959836289667	0.926164874551971	ENSBGRG00000024619
GO:0097431	mitotic spindle pole	cellular_component	1	1085	18	18088	0.671756960584932	0.815959836289667	0.926164874551971	ENSBGRG00000001381
GO:0004843	thiol-dependent ubiquitin-specific protease activity	molecular_function	3	1085	57	18088	0.672753699117461	0.816303055298575	0.87741935483871	ENSBGRG00000002608;ENSBGRG00000014287;ENSBGRG00000022011
GO:0098794	postsynapse	cellular_component	3	1085	57	18088	0.672753699117461	0.816303055298575	0.87741935483871	ENSBGRG00000002862;ENSBGRG00000007719;ENSBGRG00000023169
GO:0090575	RNA polymerase II transcription factor complex	cellular_component	2	1085	38	18088	0.673889149527848	0.817247000435364	0.87741935483871	ENSBGRG00000011108;ENSBGRG00000013702
GO:0007275	multicellular organism development	biological_process	15	1085	273	18088	0.674706001435442	0.817803774804571	0.915987238567884	ENSBGRG00000002077;ENSBGRG00000004039;ENSBGRG00000008672;ENSBGRG00000009469;ENSBGRG00000010388;ENSBGRG00000017119;ENSBGRG00000018117;ENSBGRG00000019632;ENSBGRG00000021425;ENSBGRG00000022426;ENSBGRG00000022806;ENSBGRG00000024611;ENSBGRG00000025135;ENSBGRG00000025342;ENSBGRG00000026632
GO:0030036	actin cytoskeleton organization	biological_process	4	1085	76	18088	0.676049124734826	0.81899750882025	0.87741935483871	ENSBGRG00000007906;ENSBGRG00000014140;ENSBGRG00000023219;ENSBGRG00000024043
GO:0043066	negative regulation of apoptotic process	biological_process	16	1085	292	18088	0.682134796795213	0.822848228779835	0.913477684489616	ENSBGRG00000000314;ENSBGRG00000000772;ENSBGRG00000001152;ENSBGRG00000006576;ENSBGRG00000006858;ENSBGRG00000007158;ENSBGRG00000007491;ENSBGRG00000008929;ENSBGRG00000009357;ENSBGRG00000011996;ENSBGRG00000012571;ENSBGRG00000012753;ENSBGRG00000015582;ENSBGRG00000021788;ENSBGRG00000022426;ENSBGRG00000026337
GO:0000187	activation of MAPK activity	biological_process	2	1085	39	18088	0.687764294344252	0.822848228779835	0.854921422663358	ENSBGRG00000017808;ENSBGRG00000026087
GO:0000776	kinetochore	cellular_component	2	1085	39	18088	0.687764294344252	0.822848228779835	0.854921422663358	ENSBGRG00000010725;ENSBGRG00000015060
GO:0003712	transcription coregulator activity	molecular_function	2	1085	39	18088	0.687764294344252	0.822848228779835	0.854921422663358	ENSBGRG00000007555;ENSBGRG00000011056
GO:0006814	sodium ion transport	biological_process	2	1085	39	18088	0.687764294344252	0.822848228779835	0.854921422663358	ENSBGRG00000019550;ENSBGRG00000019964
GO:0006936	muscle contraction	biological_process	2	1085	39	18088	0.687764294344252	0.822848228779835	0.854921422663358	ENSBGRG00000005605;ENSBGRG00000008535
GO:0045665	negative regulation of neuron differentiation	biological_process	2	1085	39	18088	0.687764294344252	0.822848228779835	0.854921422663358	ENSBGRG00000010067;ENSBGRG00000015396
GO:0005719	nuclear euchromatin	cellular_component	1	1085	19	18088	0.691466075015776	0.822848228779835	0.87741935483871	ENSBGRG00000015537
GO:0006352	DNA-templated transcription, initiation	biological_process	1	1085	19	18088	0.691466075015776	0.822848228779835	0.87741935483871	ENSBGRG00000016363
GO:0006626	protein targeting to mitochondrion	biological_process	1	1085	19	18088	0.691466075015776	0.822848228779835	0.87741935483871	ENSBGRG00000023593
GO:0007040	lysosome organization	biological_process	1	1085	19	18088	0.691466075015776	0.822848228779835	0.87741935483871	ENSBGRG00000026345
GO:0007163	establishment or maintenance of cell polarity	biological_process	1	1085	19	18088	0.691466075015776	0.822848228779835	0.87741935483871	ENSBGRG00000016641
GO:0007498	mesoderm development	biological_process	1	1085	19	18088	0.691466075015776	0.822848228779835	0.87741935483871	ENSBGRG00000010067
GO:0008180	COP9 signalosome	cellular_component	1	1085	19	18088	0.691466075015776	0.822848228779835	0.87741935483871	ENSBGRG00000015060
GO:0008654	phospholipid biosynthetic process	biological_process	1	1085	19	18088	0.691466075015776	0.822848228779835	0.87741935483871	ENSBGRG00000018364
GO:0017048	Rho GTPase binding	molecular_function	1	1085	19	18088	0.691466075015776	0.822848228779835	0.87741935483871	ENSBGRG00000018257
GO:0030150	protein import into mitochondrial matrix	biological_process	1	1085	19	18088	0.691466075015776	0.822848228779835	0.87741935483871	ENSBGRG00000023593
GO:0030276	clathrin binding	molecular_function	1	1085	19	18088	0.691466075015776	0.822848228779835	0.87741935483871	ENSBGRG00000022649
GO:0032456	endocytic recycling	biological_process	1	1085	19	18088	0.691466075015776	0.822848228779835	0.87741935483871	ENSBGRG00000000393
GO:0032590	dendrite membrane	cellular_component	1	1085	19	18088	0.691466075015776	0.822848228779835	0.87741935483871	ENSBGRG00000002862
GO:0033209	tumor necrosis factor-mediated signaling pathway	biological_process	1	1085	19	18088	0.691466075015776	0.822848228779835	0.87741935483871	ENSBGRG00000024619
GO:0034504	protein localization to nucleus	biological_process	1	1085	19	18088	0.691466075015776	0.822848228779835	0.87741935483871	ENSBGRG00000005548
GO:0035567	non-canonical Wnt signaling pathway	biological_process	1	1085	19	18088	0.691466075015776	0.822848228779835	0.87741935483871	ENSBGRG00000002408
GO:0043491	protein kinase B signaling	biological_process	1	1085	19	18088	0.691466075015776	0.822848228779835	0.87741935483871	ENSBGRG00000007398
GO:0044255	cellular lipid metabolic process	biological_process	1	1085	19	18088	0.691466075015776	0.822848228779835	0.87741935483871	ENSBGRG00000011727
GO:0045786	negative regulation of cell cycle	biological_process	1	1085	19	18088	0.691466075015776	0.822848228779835	0.87741935483871	ENSBGRG00000005394
GO:0050775	positive regulation of dendrite morphogenesis	biological_process	1	1085	19	18088	0.691466075015776	0.822848228779835	0.87741935483871	ENSBGRG00000013720
GO:0050808	synapse organization	biological_process	1	1085	19	18088	0.691466075015776	0.822848228779835	0.87741935483871	ENSBGRG00000019591
GO:0050890	cognition	biological_process	1	1085	19	18088	0.691466075015776	0.822848228779835	0.87741935483871	ENSBGRG00000013720
GO:0051262	protein tetramerization	biological_process	1	1085	19	18088	0.691466075015776	0.822848228779835	0.87741935483871	ENSBGRG00000021396
GO:0051480	regulation of cytosolic calcium ion concentration	biological_process	1	1085	19	18088	0.691466075015776	0.822848228779835	0.87741935483871	ENSBGRG00000008440
GO:0071339	MLL1 complex	cellular_component	1	1085	19	18088	0.691466075015776	0.822848228779835	0.87741935483871	ENSBGRG00000011108
GO:0071902	positive regulation of protein serine/threonine kinase activity	biological_process	1	1085	19	18088	0.691466075015776	0.822848228779835	0.87741935483871	ENSBGRG00000018281
GO:0098686	hippocampal mossy fiber to CA3 synapse	cellular_component	1	1085	19	18088	0.691466075015776	0.822848228779835	0.87741935483871	ENSBGRG00000026337
GO:0007399	nervous system development	biological_process	7	1085	133	18088	0.692346826125315	0.823467661041868	0.87741935483871	ENSBGRG00000004943;ENSBGRG00000009096;ENSBGRG00000009848;ENSBGRG00000010067;ENSBGRG00000012288;ENSBGRG00000021171;ENSBGRG00000024972
GO:0005085	guanyl-nucleotide exchange factor activity	molecular_function	3	1085	59	18088	0.695420192586441	0.82496461354217	0.847676325861126	ENSBGRG00000000591;ENSBGRG00000001111;ENSBGRG00000026597
GO:0006406	mRNA export from nucleus	biological_process	3	1085	59	18088	0.695420192586441	0.82496461354217	0.847676325861126	ENSBGRG00000001381;ENSBGRG00000003435;ENSBGRG00000016433
GO:0010494	cytoplasmic stress granule	cellular_component	3	1085	59	18088	0.695420192586441	0.82496461354217	0.847676325861126	ENSBGRG00000001111;ENSBGRG00000010967;ENSBGRG00000023299
GO:0090090	negative regulation of canonical Wnt signaling pathway	biological_process	3	1085	59	18088	0.695420192586441	0.82496461354217	0.847676325861126	ENSBGRG00000000857;ENSBGRG00000002408;ENSBGRG00000007639
GO:0001650	fibrillar center	cellular_component	4	1085	78	18088	0.695770680187797	0.82496461354217	0.854921422663358	ENSBGRG00000001381;ENSBGRG00000001985;ENSBGRG00000010199;ENSBGRG00000018722
GO:0030308	negative regulation of cell growth	biological_process	4	1085	78	18088	0.695770680187797	0.82496461354217	0.854921422663358	ENSBGRG00000002408;ENSBGRG00000010008;ENSBGRG00000021648;ENSBGRG00000025135
GO:0000139	Golgi membrane	cellular_component	17	1085	313	18088	0.699131289255243	0.828519506084751	0.905451922085953	ENSBGRG00000000427;ENSBGRG00000003591;ENSBGRG00000005715;ENSBGRG00000013548;ENSBGRG00000013720;ENSBGRG00000014575;ENSBGRG00000015288;ENSBGRG00000016041;ENSBGRG00000020042;ENSBGRG00000020574;ENSBGRG00000020997;ENSBGRG00000022730;ENSBGRG00000023785;ENSBGRG00000024170;ENSBGRG00000024689;ENSBGRG00000024972;ENSBGRG00000026149
GO:0042472	inner ear morphogenesis	biological_process	2	1085	40	18088	0.701150110399447	0.829621714478849	0.833548387096774	ENSBGRG00000006785;ENSBGRG00000010766
GO:0051290	protein heterotetramerization	biological_process	2	1085	40	18088	0.701150110399447	0.829621714478849	0.833548387096774	ENSBGRG00000014760;ENSBGRG00000016363
GO:0072686	mitotic spindle	cellular_component	2	1085	40	18088	0.701150110399447	0.829621714478849	0.833548387096774	ENSBGRG00000010725;ENSBGRG00000015060
GO:0000079	regulation of cyclin-dependent protein serine/threonine kinase activity	biological_process	1	1085	20	18088	0.709992795288501	0.832330015399751	0.833548387096774	ENSBGRG00000005828
GO:0001671	ATPase activator activity	molecular_function	1	1085	20	18088	0.709992795288501	0.832330015399751	0.833548387096774	ENSBGRG00000013707
GO:0004523	RNA-DNA hybrid ribonuclease activity	molecular_function	1	1085	20	18088	0.709992795288501	0.832330015399751	0.833548387096774	ENSBGRG00000004067
GO:0005164	tumor necrosis factor receptor binding	molecular_function	1	1085	20	18088	0.709992795288501	0.832330015399751	0.833548387096774	ENSBGRG00000010037
GO:0015935	small ribosomal subunit	cellular_component	1	1085	20	18088	0.709992795288501	0.832330015399751	0.833548387096774	ENSBGRG00000019627
GO:0015986	ATP synthesis coupled proton transport	biological_process	1	1085	20	18088	0.709992795288501	0.832330015399751	0.833548387096774	ENSBGRG00000021330
GO:0016241	regulation of macroautophagy	biological_process	1	1085	20	18088	0.709992795288501	0.832330015399751	0.833548387096774	ENSBGRG00000023738
GO:0016459	myosin complex	cellular_component	1	1085	20	18088	0.709992795288501	0.832330015399751	0.833548387096774	ENSBGRG00000012540
GO:0016925	protein sumoylation	biological_process	1	1085	20	18088	0.709992795288501	0.832330015399751	0.833548387096774	ENSBGRG00000016207
GO:0019838	growth factor binding	molecular_function	1	1085	20	18088	0.709992795288501	0.832330015399751	0.833548387096774	ENSBGRG00000018922
GO:0022857	transmembrane transporter activity	molecular_function	1	1085	20	18088	0.709992795288501	0.832330015399751	0.833548387096774	ENSBGRG00000021984
GO:0030286	dynein complex	cellular_component	1	1085	20	18088	0.709992795288501	0.832330015399751	0.833548387096774	ENSBGRG00000001376
GO:0033617	mitochondrial respiratory chain complex IV assembly	biological_process	1	1085	20	18088	0.709992795288501	0.832330015399751	0.833548387096774	ENSBGRG00000001040
GO:0034613	cellular protein localization	biological_process	1	1085	20	18088	0.709992795288501	0.832330015399751	0.833548387096774	ENSBGRG00000023738
GO:0042542	response to hydrogen peroxide	biological_process	1	1085	20	18088	0.709992795288501	0.832330015399751	0.833548387096774	ENSBGRG00000003841
GO:0060173	limb development	biological_process	1	1085	20	18088	0.709992795288501	0.832330015399751	0.833548387096774	ENSBGRG00000000772
GO:0071108	protein K48-linked deubiquitination	biological_process	1	1085	20	18088	0.709992795288501	0.832330015399751	0.833548387096774	ENSBGRG00000022011
GO:0071363	cellular response to growth factor stimulus	biological_process	1	1085	20	18088	0.709992795288501	0.832330015399751	0.833548387096774	ENSBGRG00000022806
GO:0006413	translational initiation	biological_process	6	1085	117	18088	0.710374685393201	0.832350861511459	0.854921422663358	ENSBGRG00000013984;ENSBGRG00000014381;ENSBGRG00000018969;ENSBGRG00000019627;ENSBGRG00000021911;ENSBGRG00000024807
GO:0044877	protein-containing complex binding	molecular_function	8	1085	154	18088	0.711930146196777	0.833746062605447	0.866024298282363	ENSBGRG00000000314;ENSBGRG00000004317;ENSBGRG00000010970;ENSBGRG00000018281;ENSBGRG00000019415;ENSBGRG00000019446;ENSBGRG00000023010;ENSBGRG00000023892
GO:0001664	G protein-coupled receptor binding	molecular_function	2	1085	41	18088	0.714055318697343	0.835378945006205	0.813217938630999	ENSBGRG00000015740;ENSBGRG00000023673
GO:0046330	positive regulation of JNK cascade	biological_process	2	1085	41	18088	0.714055318697343	0.835378945006205	0.813217938630999	ENSBGRG00000002923;ENSBGRG00000018117
GO:0001666	response to hypoxia	biological_process	3	1085	61	18088	0.716878183057296	0.837823888787822	0.81988365943945	ENSBGRG00000004623;ENSBGRG00000015697;ENSBGRG00000021859
GO:0005758	mitochondrial intermembrane space	cellular_component	3	1085	61	18088	0.716878183057296	0.837823888787822	0.81988365943945	ENSBGRG00000001102;ENSBGRG00000005503;ENSBGRG00000016106
GO:0005667	transcription factor complex	cellular_component	6	1085	119	18088	0.725561703767412	0.84109998742712	0.840552995391705	ENSBGRG00000000857;ENSBGRG00000002077;ENSBGRG00000006516;ENSBGRG00000006785;ENSBGRG00000009096;ENSBGRG00000012753
GO:0006879	cellular iron ion homeostasis	biological_process	2	1085	42	18088	0.726489354958473	0.84109998742712	0.793855606758833	ENSBGRG00000015583;ENSBGRG00000017687
GO:0009653	anatomical structure morphogenesis	biological_process	2	1085	42	18088	0.726489354958473	0.84109998742712	0.793855606758833	ENSBGRG00000003115;ENSBGRG00000026131
GO:0032482	Rab protein signal transduction	biological_process	2	1085	42	18088	0.726489354958473	0.84109998742712	0.793855606758833	ENSBGRG00000016041;ENSBGRG00000026149
GO:0034605	cellular response to heat	biological_process	2	1085	42	18088	0.726489354958473	0.84109998742712	0.793855606758833	ENSBGRG00000013924;ENSBGRG00000026333
GO:0042147	retrograde transport, endosome to Golgi	biological_process	2	1085	42	18088	0.726489354958473	0.84109998742712	0.793855606758833	ENSBGRG00000000595;ENSBGRG00000026345
GO:0000070	mitotic sister chromatid segregation	biological_process	1	1085	21	18088	0.727407994375947	0.84109998742712	0.793855606758833	ENSBGRG00000010725
GO:0008047	enzyme activator activity	molecular_function	1	1085	21	18088	0.727407994375947	0.84109998742712	0.793855606758833	ENSBGRG00000025235
GO:0008536	Ran GTPase binding	molecular_function	1	1085	21	18088	0.727407994375947	0.84109998742712	0.793855606758833	ENSBGRG00000014760
GO:0010507	negative regulation of autophagy	biological_process	1	1085	21	18088	0.727407994375947	0.84109998742712	0.793855606758833	ENSBGRG00000023249
GO:0015078	proton transmembrane transporter activity	molecular_function	1	1085	21	18088	0.727407994375947	0.84109998742712	0.793855606758833	ENSBGRG00000021330
GO:0016279	protein-lysine N-methyltransferase activity	molecular_function	1	1085	21	18088	0.727407994375947	0.84109998742712	0.793855606758833	ENSBGRG00000004497
GO:0042056	chemoattractant activity	molecular_function	1	1085	21	18088	0.727407994375947	0.84109998742712	0.793855606758833	ENSBGRG00000016513
GO:0045785	positive regulation of cell adhesion	biological_process	1	1085	21	18088	0.727407994375947	0.84109998742712	0.793855606758833	ENSBGRG00000026150
GO:0048167	regulation of synaptic plasticity	biological_process	1	1085	21	18088	0.727407994375947	0.84109998742712	0.793855606758833	ENSBGRG00000010433
GO:0050727	regulation of inflammatory response	biological_process	1	1085	21	18088	0.727407994375947	0.84109998742712	0.793855606758833	ENSBGRG00000021487
GO:0050769	positive regulation of neurogenesis	biological_process	1	1085	21	18088	0.727407994375947	0.84109998742712	0.793855606758833	ENSBGRG00000015697
GO:0060071	Wnt signaling pathway, planar cell polarity pathway	biological_process	1	1085	21	18088	0.727407994375947	0.84109998742712	0.793855606758833	ENSBGRG00000007639
GO:0060348	bone development	biological_process	1	1085	21	18088	0.727407994375947	0.84109998742712	0.793855606758833	ENSBGRG00000002077
GO:0070180	large ribosomal subunit rRNA binding	molecular_function	1	1085	21	18088	0.727407994375947	0.84109998742712	0.793855606758833	ENSBGRG00000005554
GO:2001243	negative regulation of intrinsic apoptotic signaling pathway	biological_process	1	1085	21	18088	0.727407994375947	0.84109998742712	0.793855606758833	ENSBGRG00000024677
GO:0005765	lysosomal membrane	cellular_component	8	1085	157	18088	0.73173846629887	0.845311153768971	0.849476063283337	ENSBGRG00000001692;ENSBGRG00000010211;ENSBGRG00000020389;ENSBGRG00000020551;ENSBGRG00000021648;ENSBGRG00000022347;ENSBGRG00000023076;ENSBGRG00000023682
GO:0001701	in utero embryonic development	biological_process	5	1085	101	18088	0.731789489636393	0.845311153768971	0.825295432769083	ENSBGRG00000004039;ENSBGRG00000006011;ENSBGRG00000007158;ENSBGRG00000014304;ENSBGRG00000016558
GO:0005768	endosome	cellular_component	7	1085	139	18088	0.735206689706892	0.848829541752502	0.839545138083082	ENSBGRG00000001111;ENSBGRG00000005270;ENSBGRG00000008584;ENSBGRG00000010403;ENSBGRG00000017210;ENSBGRG00000021445;ENSBGRG00000026345
GO:0003730	mRNA 3'-UTR binding	molecular_function	3	1085	63	18088	0.737145134002518	0.848865299860733	0.793855606758833	ENSBGRG00000002494;ENSBGRG00000003435;ENSBGRG00000008598
GO:0006417	regulation of translation	biological_process	2	1085	43	18088	0.738462252672577	0.848865299860733	0.775393848462116	ENSBGRG00000002365;ENSBGRG00000002494
GO:0006890	retrograde vesicle-mediated transport, Golgi to ER	biological_process	2	1085	43	18088	0.738462252672577	0.848865299860733	0.775393848462116	ENSBGRG00000005270;ENSBGRG00000020574
GO:0010976	positive regulation of neuron projection development	biological_process	2	1085	43	18088	0.738462252672577	0.848865299860733	0.775393848462116	ENSBGRG00000007837;ENSBGRG00000026623
GO:0030141	secretory granule	cellular_component	2	1085	43	18088	0.738462252672577	0.848865299860733	0.775393848462116	ENSBGRG00000015740;ENSBGRG00000016513
GO:0032587	ruffle membrane	cellular_component	2	1085	43	18088	0.738462252672577	0.848865299860733	0.775393848462116	ENSBGRG00000003568;ENSBGRG00000013069
GO:0044267	cellular protein metabolic process	biological_process	2	1085	43	18088	0.738462252672577	0.848865299860733	0.775393848462116	ENSBGRG00000005449;ENSBGRG00000013121
GO:0000165	MAPK cascade	biological_process	4	1085	83	18088	0.741256484966708	0.848865299860733	0.803420132141469	ENSBGRG00000003841;ENSBGRG00000009390;ENSBGRG00000010403;ENSBGRG00000016513
GO:0000228	nuclear chromosome	cellular_component	1	1085	22	18088	0.743778300796609	0.848865299860733	0.757771260997067	ENSBGRG00000016363
GO:0006099	tricarboxylic acid cycle	biological_process	1	1085	22	18088	0.743778300796609	0.848865299860733	0.757771260997067	ENSBGRG00000019098
GO:0006336	DNA replication-independent nucleosome assembly	biological_process	1	1085	22	18088	0.743778300796609	0.848865299860733	0.757771260997067	ENSBGRG00000016363
GO:0006891	intra-Golgi vesicle-mediated transport	biological_process	1	1085	22	18088	0.743778300796609	0.848865299860733	0.757771260997067	ENSBGRG00000020574
GO:0007281	germ cell development	biological_process	1	1085	22	18088	0.743778300796609	0.848865299860733	0.757771260997067	ENSBGRG00000012967
GO:0008630	intrinsic apoptotic signaling pathway in response to DNA damage	biological_process	1	1085	22	18088	0.743778300796609	0.848865299860733	0.757771260997067	ENSBGRG00000014822
GO:0009306	protein secretion	biological_process	1	1085	22	18088	0.743778300796609	0.848865299860733	0.757771260997067	ENSBGRG00000026087
GO:0010824	regulation of centrosome duplication	biological_process	1	1085	22	18088	0.743778300796609	0.848865299860733	0.757771260997067	ENSBGRG00000022034
GO:0017046	peptide hormone binding	molecular_function	1	1085	22	18088	0.743778300796609	0.848865299860733	0.757771260997067	ENSBGRG00000018443
GO:0031305	integral component of mitochondrial inner membrane	cellular_component	1	1085	22	18088	0.743778300796609	0.848865299860733	0.757771260997067	ENSBGRG00000018059
GO:0033017	sarcoplasmic reticulum membrane	cellular_component	1	1085	22	18088	0.743778300796609	0.848865299860733	0.757771260997067	ENSBGRG00000026619
[truncated: 287 more rows]
