# Supplementary material for: Study on the differences of fat deposition in cattle-yak and yak based on transcriptomics and metabolomics
Source: Front Vet Sci. 2025 Nov 24;12:1620146. doi: 10.3389/fvets.2025.1620146 (PMC12683920; doi:10.3389/fvets.2025.1620146)
Supplement: SUPPLEMENTARY TABLE 3 — The information of KEGG pathways for DEGs enrichment. [file Table_3.xls]

id	Term	Classification_level1	Classification_level2	ListHits	ListTotal	PopHits	PopTotal	p-value	q-value	Enrichment_score	geneID	hyperlink_only_excel
ko00010	Glycolysis / Gluconeogenesis	Metabolism	Carbohydrate metabolism	1	422	42	6890	0.930244649536108	0.96080013072525	0.38873843376213	ENSBGRG00000026388	=HYPERLINK("../../3.KEGG_map/CY-vs-Y/ko00010.html","ko00010")
ko00020	Citrate cycle (TCA cycle)	Metabolism	Carbohydrate metabolism	1	422	13	6890	0.560621214718658	0.698924245662468	1.25592417061611	ENSBGRG00000019098	=HYPERLINK("../../3.KEGG_map/CY-vs-Y/ko00020.html","ko00020")
ko00030	Pentose phosphate pathway	Metabolism	Carbohydrate metabolism	3	422	12	6890	0.0331595047182023	0.177663932429005	4.08175355450237	ENSBGRG00000003390;ENSBGRG00000012798;ENSBGRG00000026388	=HYPERLINK("../../3.KEGG_map/CY-vs-Y/ko00030.html","ko00030")
ko00040	Pentose and glucuronate interconversions	Metabolism	Carbohydrate metabolism	1	422	11	6890	0.501308166112085	0.669199108536416	1.48427401981904	ENSBGRG00000004998	=HYPERLINK("../../3.KEGG_map/CY-vs-Y/ko00040.html","ko00040")
ko00051	Fructose and mannose metabolism	Metabolism	Carbohydrate metabolism	4	422	18	6890	0.0213722642969611	0.137462518091818	3.62822538177988	ENSBGRG00000008598;ENSBGRG00000012269;ENSBGRG00000020442;ENSBGRG00000026388	=HYPERLINK("../../3.KEGG_map/CY-vs-Y/ko00051.html","ko00051")
ko00061	Fatty acid biosynthesis	Metabolism	Lipid metabolism	1	422	6	6890	0.315705555256203	0.544784586204301	2.72116903633491	ENSBGRG00000005349	=HYPERLINK("../../3.KEGG_map/CY-vs-Y/ko00061.html","ko00061")
ko00071	Fatty acid degradation	Metabolism	Lipid metabolism	2	422	18	6890	0.302987717404735	0.535909525159625	1.81411269088994	ENSBGRG00000008216;ENSBGRG00000023169	=HYPERLINK("../../3.KEGG_map/CY-vs-Y/ko00071.html","ko00071")
ko00072	Synthesis and degradation of ketone bodies	Metabolism	Lipid metabolism	1	422	5	6890	0.271024717304496	0.507946986736241	3.2654028436019	ENSBGRG00000015970	=HYPERLINK("../../3.KEGG_map/CY-vs-Y/ko00072.html","ko00072")
ko00100	Steroid biosynthesis	Metabolism	Lipid metabolism	1	422	9	6890	0.434009779152948	0.61106849502629	1.81411269088994	ENSBGRG00000019539	=HYPERLINK("../../3.KEGG_map/CY-vs-Y/ko00100.html","ko00100")
ko00140	Steroid hormone biosynthesis	Metabolism	Lipid metabolism	3	422	18	6890	0.0939385377309211	0.298703440200569	2.72116903633491	ENSBGRG00000004363;ENSBGRG00000012402;ENSBGRG00000014254	=HYPERLINK("../../3.KEGG_map/CY-vs-Y/ko00140.html","ko00140")
ko00190	Oxidative phosphorylation	Metabolism	Energy metabolism	3	422	99	6890	0.947314070167063	0.974872297662833	0.494758006606348	ENSBGRG00000001256;ENSBGRG00000003650;ENSBGRG00000025191	=HYPERLINK("../../3.KEGG_map/CY-vs-Y/ko00190.html","ko00190")
ko00220	Arginine biosynthesis	Metabolism	Amino acid metabolism	2	422	15	6890	0.233226314613776	0.476575423786984	2.17693522906793	ENSBGRG00000018830;ENSBGRG00000023875	=HYPERLINK("../../3.KEGG_map/CY-vs-Y/ko00220.html","ko00220")
ko00230	Purine metabolism	Metabolism	Nucleotide metabolism	5	422	61	6890	0.317768525524838	0.545021168021389	1.3382798539352	ENSBGRG00000000673;ENSBGRG00000000790;ENSBGRG00000008188;ENSBGRG00000021619;ENSBGRG00000026745	=HYPERLINK("../../3.KEGG_map/CY-vs-Y/ko00230.html","ko00230")
ko00240	Pyrimidine metabolism	Metabolism	Nucleotide metabolism	2	422	29	6890	0.537892578785664	0.682617039445484	1.12600098055238	ENSBGRG00000000790;ENSBGRG00000021619	=HYPERLINK("../../3.KEGG_map/CY-vs-Y/ko00240.html","ko00240")
ko00250	Alanine, aspartate and glutamate metabolism	Metabolism	Amino acid metabolism	4	422	22	6890	0.0421569576849062	0.192426113303685	2.96854803963809	ENSBGRG00000010232;ENSBGRG00000013342;ENSBGRG00000018830;ENSBGRG00000023875	=HYPERLINK("../../3.KEGG_map/CY-vs-Y/ko00250.html","ko00250")
ko00260	Glycine, serine and threonine metabolism	Metabolism	Amino acid metabolism	4	422	33	6890	0.140472886688819	0.367512235997484	1.97903202642539	ENSBGRG00000006444;ENSBGRG00000006548;ENSBGRG00000006626;ENSBGRG00000021594	=HYPERLINK("../../3.KEGG_map/CY-vs-Y/ko00260.html","ko00260")
ko00270	Cysteine and methionine metabolism	Metabolism	Amino acid metabolism	4	422	31	6890	0.118542485106568	0.335475232851588	2.10671151200122	ENSBGRG00000006978;ENSBGRG00000013272;ENSBGRG00000018830;ENSBGRG00000023073	=HYPERLINK("../../3.KEGG_map/CY-vs-Y/ko00270.html","ko00270")
ko00280	Valine, leucine and isoleucine degradation	Metabolism	Amino acid metabolism	1	422	20	6890	0.718010535446879	0.803150124630304	0.816350710900474	ENSBGRG00000015970	=HYPERLINK("../../3.KEGG_map/CY-vs-Y/ko00280.html","ko00280")
ko00310	Lysine degradation	Metabolism	Amino acid metabolism	3	422	73	6890	0.833448139459738	0.893135735728241	0.670973187041485	ENSBGRG00000003053;ENSBGRG00000005682;ENSBGRG00000007590	=HYPERLINK("../../3.KEGG_map/CY-vs-Y/ko00310.html","ko00310")
ko00330	Arginine and proline metabolism	Metabolism	Amino acid metabolism	5	422	31	6890	0.0382576843130299	0.180422110310597	2.63338939000153	ENSBGRG00000004273;ENSBGRG00000004317;ENSBGRG00000018830;ENSBGRG00000023073;ENSBGRG00000023329	=HYPERLINK("../../3.KEGG_map/CY-vs-Y/ko00330.html","ko00330")
ko00340	Histidine metabolism	Metabolism	Amino acid metabolism	1	422	8	6890	0.397036424168822	0.588279099684694	2.04087677725119	ENSBGRG00000004317	=HYPERLINK("../../3.KEGG_map/CY-vs-Y/ko00340.html","ko00340")
ko00350	Tyrosine metabolism	Metabolism	Amino acid metabolism	4	422	25	6890	0.0631980476534538	0.245000650492156	2.61232227488152	ENSBGRG00000006444;ENSBGRG00000006548;ENSBGRG00000006626;ENSBGRG00000018830	=HYPERLINK("../../3.KEGG_map/CY-vs-Y/ko00350.html","ko00350")
ko00360	Phenylalanine metabolism	Metabolism	Amino acid metabolism	4	422	14	6890	0.00848913201227604	0.0774975599830361	4.66486120514557	ENSBGRG00000006444;ENSBGRG00000006548;ENSBGRG00000006626;ENSBGRG00000018830	=HYPERLINK("../../3.KEGG_map/CY-vs-Y/ko00360.html","ko00360")
ko00380	Tryptophan metabolism	Metabolism	Amino acid metabolism	2	422	21	6890	0.371578063710585	0.571376963855826	1.55495373504852	ENSBGRG00000004317;ENSBGRG00000014254	=HYPERLINK("../../3.KEGG_map/CY-vs-Y/ko00380.html","ko00380")
ko00400	Phenylalanine, tyrosine and tryptophan biosynthesis	Metabolism	Amino acid metabolism	1	422	6	6890	0.315705555256203	0.544784586204301	2.72116903633491	ENSBGRG00000018830	=HYPERLINK("../../3.KEGG_map/CY-vs-Y/ko00400.html","ko00400")
ko00410	beta-Alanine metabolism	Metabolism	Metabolism of other amino acids	3	422	16	6890	0.0704798430951254	0.249711041645317	3.06131516587678	ENSBGRG00000006444;ENSBGRG00000006548;ENSBGRG00000006626	=HYPERLINK("../../3.KEGG_map/CY-vs-Y/ko00410.html","ko00410")
ko00430	Taurine and hypotaurine metabolism	Metabolism	Metabolism of other amino acids	1	422	8	6890	0.397036424168822	0.588279099684694	2.04087677725119	ENSBGRG00000013272	=HYPERLINK("../../3.KEGG_map/CY-vs-Y/ko00430.html","ko00430")
ko00450	Selenocompound metabolism	Metabolism	Metabolism of other amino acids	2	422	11	6890	0.142849279009623	0.367512235997484	2.96854803963809	ENSBGRG00000025883;ENSBGRG00000025886	=HYPERLINK("../../3.KEGG_map/CY-vs-Y/ko00450.html","ko00450")
ko00480	Glutathione metabolism	Metabolism	Metabolism of other amino acids	5	422	31	6890	0.0382576843130299	0.180422110310597	2.63338939000153	ENSBGRG00000000946;ENSBGRG00000006702;ENSBGRG00000009181;ENSBGRG00000012798;ENSBGRG00000023073	=HYPERLINK("../../3.KEGG_map/CY-vs-Y/ko00480.html","ko00480")
ko00512	Mucin type O-glycan biosynthesis	Metabolism	Glycan biosynthesis and metabolism	1	422	16	6890	0.636655691438619	0.757031767550963	1.02043838862559	ENSBGRG00000005716	=HYPERLINK("../../3.KEGG_map/CY-vs-Y/ko00512.html","ko00512")
ko00514	Other types of O-glycan biosynthesis	Metabolism	Glycan biosynthesis and metabolism	1	422	16	6890	0.636655691438619	0.757031767550963	1.02043838862559	ENSBGRG00000005716	=HYPERLINK("../../3.KEGG_map/CY-vs-Y/ko00514.html","ko00514")
ko00520	Amino sugar and nucleotide sugar metabolism	Metabolism	Carbohydrate metabolism	3	422	25	6890	0.194852596355567	0.427855134793879	1.95924170616114	ENSBGRG00000008598;ENSBGRG00000015372;ENSBGRG00000020442	=HYPERLINK("../../3.KEGG_map/CY-vs-Y/ko00520.html","ko00520")
ko00532	Glycosaminoglycan biosynthesis - chondroitin sulfate / dermatan sulfate	Metabolism	Glycan biosynthesis and metabolism	3	422	16	6890	0.0704798430951254	0.249711041645317	3.06131516587678	ENSBGRG00000006040;ENSBGRG00000022730;ENSBGRG00000023785	=HYPERLINK("../../3.KEGG_map/CY-vs-Y/ko00532.html","ko00532")
ko00534	Glycosaminoglycan biosynthesis - heparan sulfate / heparin	Metabolism	Glycan biosynthesis and metabolism	2	422	13	6890	0.187258139121781	0.417276010798929	2.51184834123223	ENSBGRG00000020997;ENSBGRG00000022730	=HYPERLINK("../../3.KEGG_map/CY-vs-Y/ko00534.html","ko00534")
ko00561	Glycerolipid metabolism	Metabolism	Lipid metabolism	2	422	30	6890	0.556471380404358	0.696820356878024	1.08846761453397	ENSBGRG00000016172;ENSBGRG00000025897	=HYPERLINK("../../3.KEGG_map/CY-vs-Y/ko00561.html","ko00561")
ko00562	Inositol phosphate metabolism	Metabolism	Carbohydrate metabolism	2	422	40	6890	0.712795453330789	0.803150124630304	0.816350710900474	ENSBGRG00000024803;ENSBGRG00000026108	=HYPERLINK("../../3.KEGG_map/CY-vs-Y/ko00562.html","ko00562")
ko00564	Glycerophospholipid metabolism	Metabolism	Lipid metabolism	4	422	42	6890	0.254621586619205	0.492794041919951	1.55495373504852	ENSBGRG00000000493;ENSBGRG00000004030;ENSBGRG00000005552;ENSBGRG00000025897	=HYPERLINK("../../3.KEGG_map/CY-vs-Y/ko00564.html","ko00564")
ko00565	Ether lipid metabolism	Metabolism	Lipid metabolism	1	422	20	6890	0.718010535446879	0.803150124630304	0.816350710900474	ENSBGRG00000005552	=HYPERLINK("../../3.KEGG_map/CY-vs-Y/ko00565.html","ko00565")
ko00590	Arachidonic acid metabolism	Metabolism	Lipid metabolism	3	422	31	6890	0.294851520875808	0.530681916360673	1.58003363400092	ENSBGRG00000006702;ENSBGRG00000006714;ENSBGRG00000024190	=HYPERLINK("../../3.KEGG_map/CY-vs-Y/ko00590.html","ko00590")
ko00600	Sphingolipid metabolism	Metabolism	Lipid metabolism	2	422	26	6890	0.479026194804229	0.649406883607626	1.25592417061611	ENSBGRG00000000765;ENSBGRG00000015288	=HYPERLINK("../../3.KEGG_map/CY-vs-Y/ko00600.html","ko00600")
ko00601	Glycosphingolipid biosynthesis - lacto and neolacto series	Metabolism	Glycan biosynthesis and metabolism	1	422	25	6890	0.794631916585187	0.868265762137482	0.653080568720379	ENSBGRG00000008735	=HYPERLINK("../../3.KEGG_map/CY-vs-Y/ko00601.html","ko00601")
ko00604	Glycosphingolipid biosynthesis - ganglio series	Metabolism	Glycan biosynthesis and metabolism	1	422	9	6890	0.434009779152948	0.61106849502629	1.81411269088994	ENSBGRG00000011824	=HYPERLINK("../../3.KEGG_map/CY-vs-Y/ko00604.html","ko00604")
ko00620	Pyruvate metabolism	Metabolism	Carbohydrate metabolism	1	422	22	6890	0.7515921428578	0.830861626674833	0.742137009909522	ENSBGRG00000012571	=HYPERLINK("../../3.KEGG_map/CY-vs-Y/ko00620.html","ko00620")
ko00630	Glyoxylate and dicarboxylate metabolism	Metabolism	Carbohydrate metabolism	2	422	22	6890	0.393872498727477	0.588279099684694	1.48427401981904	ENSBGRG00000019098;ENSBGRG00000021594	=HYPERLINK("../../3.KEGG_map/CY-vs-Y/ko00630.html","ko00630")
ko00650	Butanoate metabolism	Metabolism	Carbohydrate metabolism	1	422	9	6890	0.434009779152948	0.61106849502629	1.81411269088994	ENSBGRG00000015970	=HYPERLINK("../../3.KEGG_map/CY-vs-Y/ko00650.html","ko00650")
ko00670	One carbon pool by folate	Metabolism	Metabolism of cofactors and vitamins	1	422	7	6890	0.357653878277976	0.570999458251094	2.33243060257278	ENSBGRG00000021594	=HYPERLINK("../../3.KEGG_map/CY-vs-Y/ko00670.html","ko00670")
ko00740	Riboflavin metabolism	Metabolism	Metabolism of cofactors and vitamins	1	422	6	6890	0.315705555256203	0.544784586204301	2.72116903633491	ENSBGRG00000013885	=HYPERLINK("../../3.KEGG_map/CY-vs-Y/ko00740.html","ko00740")
ko00760	Nicotinate and nicotinamide metabolism	Metabolism	Metabolism of cofactors and vitamins	1	422	17	6890	0.658961670230138	0.773801463382278	0.960412601059381	ENSBGRG00000000790	=HYPERLINK("../../3.KEGG_map/CY-vs-Y/ko00760.html","ko00760")
ko00830	Retinol metabolism	Metabolism	Metabolism of cofactors and vitamins	4	422	29	6890	0.098254795512848	0.305561616814681	2.25200196110476	ENSBGRG00000003657;ENSBGRG00000006129;ENSBGRG00000014304;ENSBGRG00000014376	=HYPERLINK("../../3.KEGG_map/CY-vs-Y/ko00830.html","ko00830")
ko00860	Porphyrin and chlorophyll metabolism	Metabolism	Metabolism of cofactors and vitamins	1	422	17	6890	0.658961670230138	0.773801463382278	0.960412601059381	ENSBGRG00000017687	=HYPERLINK("../../3.KEGG_map/CY-vs-Y/ko00860.html","ko00860")
ko00900	Terpenoid backbone biosynthesis	Metabolism	Metabolism of terpenoids and polyketides	3	422	11	6890	0.0260268672816956	0.150318437565711	4.45282205945713	ENSBGRG00000004993;ENSBGRG00000015970;ENSBGRG00000026907	=HYPERLINK("../../3.KEGG_map/CY-vs-Y/ko00900.html","ko00900")
ko00980	Metabolism of xenobiotics by cytochrome P450	Metabolism	Xenobiotics biodegradation and metabolism	2	422	21	6890	0.371578063710585	0.571376963855826	1.55495373504852	ENSBGRG00000009181;ENSBGRG00000014254	=HYPERLINK("../../3.KEGG_map/CY-vs-Y/ko00980.html","ko00980")
ko00982	Drug metabolism - cytochrome P450	Metabolism	Xenobiotics biodegradation and metabolism	1	422	16	6890	0.636655691438619	0.757031767550963	1.02043838862559	ENSBGRG00000009181	=HYPERLINK("../../3.KEGG_map/CY-vs-Y/ko00982.html","ko00982")
ko01521	EGFR tyrosine kinase inhibitor resistance	Human Diseases	Drug resistance: antineoplastic	4	422	33	6890	0.140472886688819	0.367512235997484	1.97903202642539	ENSBGRG00000000868;ENSBGRG00000023607;ENSBGRG00000025342;ENSBGRG00000026150	=HYPERLINK("../../3.KEGG_map/CY-vs-Y/ko01521.html","ko01521")
ko01522	Endocrine resistance	Human Diseases	Drug resistance: antineoplastic	8	422	50	6890	0.0102628928833502	0.0829828195996603	2.61232227488152	ENSBGRG00000000673;ENSBGRG00000002560;ENSBGRG00000008188;ENSBGRG00000009096;ENSBGRG00000014467;ENSBGRG00000018066;ENSBGRG00000023607;ENSBGRG00000026150	=HYPERLINK("../../3.KEGG_map/CY-vs-Y/ko01522.html","ko01522")
ko01523	Antifolate resistance	Human Diseases	Drug resistance: antineoplastic	2	422	15	6890	0.233226314613776	0.476575423786984	2.17693522906793	ENSBGRG00000000868;ENSBGRG00000021594	=HYPERLINK("../../3.KEGG_map/CY-vs-Y/ko01523.html","ko01523")
ko01524	Platinum drug resistance	Human Diseases	Drug resistance: antineoplastic	3	422	36	6890	0.380394567452192	0.578772379510593	1.36058451816746	ENSBGRG00000002560;ENSBGRG00000023607;ENSBGRG00000026150	=HYPERLINK("../../3.KEGG_map/CY-vs-Y/ko01524.html","ko01524")
ko02010	ABC transporters	Environmental Information Processing	Membrane transport	2	422	15	6890	0.233226314613776	0.476575423786984	2.17693522906793	ENSBGRG00000009032;ENSBGRG00000014998	=HYPERLINK("../../3.KEGG_map/CY-vs-Y/ko02010.html","ko02010")
ko03008	Ribosome biogenesis in eukaryotes	Genetic Information Processing	Translation	1	422	50	6890	0.958074661330394	0.982373656364135	0.32654028436019	ENSBGRG00000005503	=HYPERLINK("../../3.KEGG_map/CY-vs-Y/ko03008.html","ko03008")
ko03010	Ribosome	Genetic Information Processing	Translation	7	422	207	6890	0.974092200446411	0.984528902594051	0.552121253749113	ENSBGRG00000014381;ENSBGRG00000015174;ENSBGRG00000018969;ENSBGRG00000019627;ENSBGRG00000021911;ENSBGRG00000022887;ENSBGRG00000024807	=HYPERLINK("../../3.KEGG_map/CY-vs-Y/ko03010.html","ko03010")
ko03013	RNA transport	Genetic Information Processing	Translation	3	422	112	6890	0.971606910830386	0.984528902594051	0.437330737982397	ENSBGRG00000001381;ENSBGRG00000015683;ENSBGRG00000016433	=HYPERLINK("../../3.KEGG_map/CY-vs-Y/ko03013.html","ko03013")
ko03040	Spliceosome	Genetic Information Processing	Transcription	1	422	100	6890	0.998283999892635	1	0.163270142180095	ENSBGRG00000010370	=HYPERLINK("../../3.KEGG_map/CY-vs-Y/ko03040.html","ko03040")
ko03320	PPAR signaling pathway	Organismal Systems	Endocrine system	4	422	34	6890	0.152000651785147	0.380674198718555	1.92082520211876	ENSBGRG00000008216;ENSBGRG00000015970;ENSBGRG00000023169;ENSBGRG00000025096	=HYPERLINK("../../3.KEGG_map/CY-vs-Y/ko03320.html","ko03320")
ko03420	Nucleotide excision repair	Genetic Information Processing	Replication and repair	1	422	18	6890	0.679901314513985	0.788574065604335	0.907056345444971	ENSBGRG00000008714	=HYPERLINK("../../3.KEGG_map/CY-vs-Y/ko03420.html","ko03420")
ko03460	Fanconi anemia pathway	Genetic Information Processing	Replication and repair	1	422	36	6890	0.897852367709315	0.941082296524948	0.453528172722486	ENSBGRG00000024386	=HYPERLINK("../../3.KEGG_map/CY-vs-Y/ko03460.html","ko03460")
ko04010	MAPK signaling pathway	Environmental Information Processing	Signal transduction	12	422	148	6890	0.19502937239721	0.427855134793879	1.32381196362239	ENSBGRG00000000380;ENSBGRG00000007753;ENSBGRG00000009096;ENSBGRG00000010037;ENSBGRG00000018040;ENSBGRG00000018117;ENSBGRG00000019719;ENSBGRG00000020676;ENSBGRG00000023607;ENSBGRG00000024301;ENSBGRG00000025342;ENSBGRG00000026783	=HYPERLINK("../../3.KEGG_map/CY-vs-Y/ko04010.html","ko04010")
ko04012	ErbB signaling pathway	Environmental Information Processing	Signal transduction	4	422	35	6890	0.163873160712884	0.386467537347884	1.86594448205823	ENSBGRG00000011285;ENSBGRG00000014467;ENSBGRG00000023607;ENSBGRG00000026150	=HYPERLINK("../../3.KEGG_map/CY-vs-Y/ko04012.html","ko04012")
ko04013	MAPK signaling pathway - fly	Environmental Information Processing	Signal transduction	5	422	46	6890	0.148393872918642	0.378337531855637	1.77467545847929	ENSBGRG00000006461;ENSBGRG00000009390;ENSBGRG00000010037;ENSBGRG00000020365;ENSBGRG00000020426	=HYPERLINK("../../3.KEGG_map/CY-vs-Y/ko04013.html","ko04013")
ko04014	Ras signaling pathway	Environmental Information Processing	Signal transduction	7	422	122	6890	0.626254983597405	0.754170895140705	0.936795897754642	ENSBGRG00000000112;ENSBGRG00000011285;ENSBGRG00000015132;ENSBGRG00000020676;ENSBGRG00000024803;ENSBGRG00000025342;ENSBGRG00000026150	=HYPERLINK("../../3.KEGG_map/CY-vs-Y/ko04014.html","ko04014")
ko04015	Rap1 signaling pathway	Environmental Information Processing	Signal transduction	11	422	125	6890	0.142749272620332	0.367512235997484	1.43677725118483	ENSBGRG00000000112;ENSBGRG00000000673;ENSBGRG00000002227;ENSBGRG00000008188;ENSBGRG00000015132;ENSBGRG00000016147;ENSBGRG00000020676;ENSBGRG00000023892;ENSBGRG00000024803;ENSBGRG00000025342;ENSBGRG00000026150	=HYPERLINK("../../3.KEGG_map/CY-vs-Y/ko04015.html","ko04015")
ko04020	Calcium signaling pathway	Environmental Information Processing	Signal transduction	13	422	144	6890	0.102312908135157	0.314723402198363	1.47396656134808	ENSBGRG00000000380;ENSBGRG00000002210;ENSBGRG00000007753;ENSBGRG00000010808;ENSBGRG00000013703;ENSBGRG00000014355;ENSBGRG00000018281;ENSBGRG00000019592;ENSBGRG00000020868;ENSBGRG00000023607;ENSBGRG00000024677;ENSBGRG00000024685;ENSBGRG00000024803	=HYPERLINK("../../3.KEGG_map/CY-vs-Y/ko04020.html","ko04020")
ko04022	cGMP-PKG signaling pathway	Environmental Information Processing	Signal transduction	9	422	93	6890	0.114768253204352	0.331422608743181	1.58003363400092	ENSBGRG00000000380;ENSBGRG00000000673;ENSBGRG00000004138;ENSBGRG00000005184;ENSBGRG00000008188;ENSBGRG00000008222;ENSBGRG00000018281;ENSBGRG00000019592;ENSBGRG00000024677	=HYPERLINK("../../3.KEGG_map/CY-vs-Y/ko04022.html","ko04022")
ko04024	cAMP signaling pathway	Environmental Information Processing	Signal transduction	13	422	131	6890	0.0570867757599457	0.229491331124122	1.62023805216888	ENSBGRG00000000112;ENSBGRG00000000380;ENSBGRG00000000673;ENSBGRG00000005381;ENSBGRG00000008188;ENSBGRG00000008222;ENSBGRG00000009096;ENSBGRG00000010808;ENSBGRG00000013608;ENSBGRG00000015740;ENSBGRG00000018281;ENSBGRG00000024803;ENSBGRG00000026150	=HYPERLINK("../../3.KEGG_map/CY-vs-Y/ko04024.html","ko04024")
ko04060	Cytokine-cytokine receptor interaction	Environmental Information Processing	Signaling molecules and interaction	24	422	211	6890	0.00231588938096486	0.0312093664196692	1.8571011432807	ENSBGRG00000000868;ENSBGRG00000002649;ENSBGRG00000005024;ENSBGRG00000006576;ENSBGRG00000009248;ENSBGRG00000009380;ENSBGRG00000010067;ENSBGRG00000010325;ENSBGRG00000010335;ENSBGRG00000010345;ENSBGRG00000010403;ENSBGRG00000011370;ENSBGRG00000012482;ENSBGRG00000014447;ENSBGRG00000017039;ENSBGRG00000020676;ENSBGRG00000021170;ENSBGRG00000023249;ENSBGRG00000023316;ENSBGRG00000023432;ENSBGRG00000023749;…	=HYPERLINK("../../3.KEGG_map/CY-vs-Y/ko04060.html","ko04060")
ko04061	Viral protein interaction with cytokine and cytokine receptor	Environmental Information Processing	Signaling molecules and interaction	15	422	63	6890	4.01501417178894e-06	0.00113624901061627	3.8873843376213	ENSBGRG00000000868;ENSBGRG00000006576;ENSBGRG00000009380;ENSBGRG00000010325;ENSBGRG00000010335;ENSBGRG00000010345;ENSBGRG00000010403;ENSBGRG00000012482;ENSBGRG00000014447;ENSBGRG00000017039;ENSBGRG00000020676;ENSBGRG00000023432;ENSBGRG00000023749;ENSBGRG00000023893;ENSBGRG00000026076	=HYPERLINK("../../3.KEGG_map/CY-vs-Y/ko04061.html","ko04061")
ko04062	Chemokine signaling pathway	Organismal Systems	Immune system	15	422	91	6890	0.000370012698097609	0.00872613279680194	2.69126607989167	ENSBGRG00000000112;ENSBGRG00000000673;ENSBGRG00000008188;ENSBGRG00000009380;ENSBGRG00000010325;ENSBGRG00000010335;ENSBGRG00000010345;ENSBGRG00000010403;ENSBGRG00000012482;ENSBGRG00000013958;ENSBGRG00000017039;ENSBGRG00000019207;ENSBGRG00000023749;ENSBGRG00000023893;ENSBGRG00000026150	=HYPERLINK("../../3.KEGG_map/CY-vs-Y/ko04062.html","ko04062")
ko04064	NF-kappa B signaling pathway	Environmental Information Processing	Signal transduction	8	422	90	6890	0.184823777420597	0.417276010798929	1.45129015271195	ENSBGRG00000002625;ENSBGRG00000010037;ENSBGRG00000010229;ENSBGRG00000017500;ENSBGRG00000018040;ENSBGRG00000018117;ENSBGRG00000019910;ENSBGRG00000024301	=HYPERLINK("../../3.KEGG_map/CY-vs-Y/ko04064.html","ko04064")
ko04066	HIF-1 signaling pathway	Environmental Information Processing	Signal transduction	9	422	67	6890	0.0201326289985501	0.132500790850923	2.19318101435948	ENSBGRG00000000020;ENSBGRG00000000868;ENSBGRG00000008714;ENSBGRG00000010229;ENSBGRG00000011665;ENSBGRG00000023607;ENSBGRG00000025440;ENSBGRG00000026150;ENSBGRG00000026388	=HYPERLINK("../../3.KEGG_map/CY-vs-Y/ko04066.html","ko04066")
ko04068	FoxO signaling pathway	Environmental Information Processing	Signal transduction	8	422	72	6890	0.0718941183534718	0.249711041645317	1.81411269088994	ENSBGRG00000000724;ENSBGRG00000000868;ENSBGRG00000001201;ENSBGRG00000008348;ENSBGRG00000013192;ENSBGRG00000018117;ENSBGRG00000021445;ENSBGRG00000026150	=HYPERLINK("../../3.KEGG_map/CY-vs-Y/ko04068.html","ko04068")
ko04070	Phosphatidylinositol signaling system	Environmental Information Processing	Signal transduction	4	422	44	6890	0.282281220625563	0.518737567772951	1.48427401981904	ENSBGRG00000010551;ENSBGRG00000024803;ENSBGRG00000026108;ENSBGRG00000026150	=HYPERLINK("../../3.KEGG_map/CY-vs-Y/ko04070.html","ko04070")
ko04071	Sphingolipid signaling pathway	Environmental Information Processing	Signal transduction	3	422	47	6890	0.556235561581299	0.696820356878024	1.04214984370273	ENSBGRG00000000765;ENSBGRG00000004138;ENSBGRG00000026150	=HYPERLINK("../../3.KEGG_map/CY-vs-Y/ko04071.html","ko04071")
ko04072	Phospholipase D signaling pathway	Environmental Information Processing	Signal transduction	11	422	73	6890	0.00452518253414699	0.0492548714293691	2.46023501915211	ENSBGRG00000000673;ENSBGRG00000002210;ENSBGRG00000002227;ENSBGRG00000006329;ENSBGRG00000008188;ENSBGRG00000017500;ENSBGRG00000019268;ENSBGRG00000019592;ENSBGRG00000025342;ENSBGRG00000025897;ENSBGRG00000026150	=HYPERLINK("../../3.KEGG_map/CY-vs-Y/ko04072.html","ko04072")
ko04080	Neuroactive ligand-receptor interaction	Environmental Information Processing	Signaling molecules and interaction	19	422	251	6890	0.197629986451653	0.430225278198599	1.23590944279753	ENSBGRG00000002210;ENSBGRG00000002227;ENSBGRG00000004138;ENSBGRG00000005652;ENSBGRG00000007931;ENSBGRG00000008440;ENSBGRG00000009274;ENSBGRG00000010547;ENSBGRG00000010808;ENSBGRG00000013703;ENSBGRG00000014355;ENSBGRG00000014357;ENSBGRG00000014737;ENSBGRG00000015740;ENSBGRG00000018281;ENSBGRG00000019268;ENSBGRG00000019592;ENSBGRG00000020868;ENSBGRG00000023249	=HYPERLINK("../../3.KEGG_map/CY-vs-Y/ko04080.html","ko04080")
ko04110	Cell cycle	Cellular Processes	Cell growth and death	5	422	78	6890	0.524878288199178	0.678267376987979	1.04660347551343	ENSBGRG00000002560;ENSBGRG00000008714;ENSBGRG00000013192;ENSBGRG00000018117;ENSBGRG00000025235	=HYPERLINK("../../3.KEGG_map/CY-vs-Y/ko04110.html","ko04110")
ko04114	Oocyte meiosis	Cellular Processes	Cell growth and death	5	422	65	6890	0.36721519929929	0.570999458251094	1.25592417061611	ENSBGRG00000000673;ENSBGRG00000008188;ENSBGRG00000008714;ENSBGRG00000010012;ENSBGRG00000017034	=HYPERLINK("../../3.KEGG_map/CY-vs-Y/ko04114.html","ko04114")
ko04115	p53 signaling pathway	Cellular Processes	Cell growth and death	5	422	54	6890	0.234077681648024	0.476575423786984	1.51176057574162	ENSBGRG00000002560;ENSBGRG00000009357;ENSBGRG00000018117;ENSBGRG00000020066;ENSBGRG00000025440	=HYPERLINK("../../3.KEGG_map/CY-vs-Y/ko04115.html","ko04115")
ko04120	Ubiquitin mediated proteolysis	Genetic Information Processing	Folding, sorting and degradation	5	422	89	6890	0.643539251841956	0.762015097369346	0.917247989775813	ENSBGRG00000000020;ENSBGRG00000008714;ENSBGRG00000009368;ENSBGRG00000010037;ENSBGRG00000013192	=HYPERLINK("../../3.KEGG_map/CY-vs-Y/ko04120.html","ko04120")
ko04137	Mitophagy - animal	Cellular Processes	Transport and catabolism	1	422	33	6890	0.876405950264876	0.92201815585487	0.494758006606348	ENSBGRG00000001152	=HYPERLINK("../../3.KEGG_map/CY-vs-Y/ko04137.html","ko04137")
ko04140	Autophagy - animal	Cellular Processes	Transport and catabolism	5	422	64	6890	0.354812332652576	0.570999458251094	1.27554798578199	ENSBGRG00000001111;ENSBGRG00000006288;ENSBGRG00000007904;ENSBGRG00000010037;ENSBGRG00000026150	=HYPERLINK("../../3.KEGG_map/CY-vs-Y/ko04140.html","ko04140")
ko04141	Protein processing in endoplasmic reticulum	Genetic Information Processing	Folding, sorting and degradation	5	422	91	6890	0.663019679047698	0.775349459382225	0.897088693297224	ENSBGRG00000007830;ENSBGRG00000008714;ENSBGRG00000009486;ENSBGRG00000013121;ENSBGRG00000026087	=HYPERLINK("../../3.KEGG_map/CY-vs-Y/ko04141.html","ko04141")
ko04142	Lysosome	Cellular Processes	Transport and catabolism	3	422	79	6890	0.870742687796776	0.919478285994356	0.620013198152259	ENSBGRG00000001692;ENSBGRG00000013885;ENSBGRG00000020304	=HYPERLINK("../../3.KEGG_map/CY-vs-Y/ko04142.html","ko04142")
ko04144	Endocytosis	Cellular Processes	Transport and catabolism	10	422	128	6890	0.257715612028808	0.492794041919951	1.27554798578199	ENSBGRG00000005861;ENSBGRG00000006329;ENSBGRG00000006576;ENSBGRG00000008348;ENSBGRG00000010037;ENSBGRG00000010403;ENSBGRG00000015366;ENSBGRG00000024066;ENSBGRG00000026076;ENSBGRG00000026345	=HYPERLINK("../../3.KEGG_map/CY-vs-Y/ko04144.html","ko04144")
ko04145	Phagosome	Cellular Processes	Transport and catabolism	13	422	92	6890	0.00375000938673536	0.0424501062578443	2.30707809602308	ENSBGRG00000000751;ENSBGRG00000000772;ENSBGRG00000001452;ENSBGRG00000001884;ENSBGRG00000007642;ENSBGRG00000008670;ENSBGRG00000010229;ENSBGRG00000010792;ENSBGRG00000013042;ENSBGRG00000018040;ENSBGRG00000019544;ENSBGRG00000022347;ENSBGRG00000026132	=HYPERLINK("../../3.KEGG_map/CY-vs-Y/ko04145.html","ko04145")
ko04146	Peroxisome	Cellular Processes	Transport and catabolism	3	422	44	6890	0.51103493512398	0.669550401111511	1.11320551486428	ENSBGRG00000009181;ENSBGRG00000010232;ENSBGRG00000014998	=HYPERLINK("../../3.KEGG_map/CY-vs-Y/ko04146.html","ko04146")
ko04150	mTOR signaling pathway	Environmental Information Processing	Signal transduction	3	422	86	6890	0.904781331152271	0.944845449136874	0.569547007604982	ENSBGRG00000013192;ENSBGRG00000026150;ENSBGRG00000026173	=HYPERLINK("../../3.KEGG_map/CY-vs-Y/ko04150.html","ko04150")
ko04151	PI3K-Akt signaling pathway	Environmental Information Processing	Signal transduction	21	422	199	6890	0.00994319783157011	0.0829828195996603	1.72295124913668	ENSBGRG00000000772;ENSBGRG00000000868;ENSBGRG00000002227;ENSBGRG00000002811;ENSBGRG00000003893;ENSBGRG00000003956;ENSBGRG00000005548;ENSBGRG00000006576;ENSBGRG00000008610;ENSBGRG00000008670;ENSBGRG00000010229;ENSBGRG00000012337;ENSBGRG00000013466;ENSBGRG00000017500;ENSBGRG00000020676;ENSBGRG00000022165;ENSBGRG00000023316;ENSBGRG00000023607;ENSBGRG00000025342;ENSBGRG00000026076;ENSBGRG00000026150	=HYPERLINK("../../3.KEGG_map/CY-vs-Y/ko04151.html","ko04151")
ko04152	AMPK signaling pathway	Environmental Information Processing	Signal transduction	8	422	61	6890	0.0314444125401704	0.174485661742514	2.14124776629633	ENSBGRG00000000724;ENSBGRG00000005349;ENSBGRG00000008216;ENSBGRG00000013548;ENSBGRG00000021445;ENSBGRG00000023169;ENSBGRG00000023249;ENSBGRG00000026150	=HYPERLINK("../../3.KEGG_map/CY-vs-Y/ko04152.html","ko04152")
ko04210	Apoptosis	Cellular Processes	Cell growth and death	9	422	75	6890	0.0386128912541185	0.180422110310597	1.95924170616114	ENSBGRG00000000751;ENSBGRG00000001452;ENSBGRG00000009096;ENSBGRG00000010792;ENSBGRG00000011191;ENSBGRG00000013042;ENSBGRG00000018117;ENSBGRG00000020304;ENSBGRG00000026150	=HYPERLINK("../../3.KEGG_map/CY-vs-Y/ko04210.html","ko04210")
ko04211	Longevity regulating pathway	Organismal Systems	Aging	4	422	48	6890	0.338701768270798	0.567175150417964	1.36058451816746	ENSBGRG00000000673;ENSBGRG00000000724;ENSBGRG00000008188;ENSBGRG00000026150	=HYPERLINK("../../3.KEGG_map/CY-vs-Y/ko04211.html","ko04211")
ko04213	Longevity regulating pathway - multiple species	Organismal Systems	Aging	5	422	31	6890	0.0382576843130299	0.180422110310597	2.63338939000153	ENSBGRG00000000673;ENSBGRG00000000724;ENSBGRG00000008188;ENSBGRG00000009486;ENSBGRG00000026150	=HYPERLINK("../../3.KEGG_map/CY-vs-Y/ko04213.html","ko04213")
ko04214	Apoptosis - fly	Cellular Processes	Cell growth and death	1	422	25	6890	0.794631916585187	0.868265762137482	0.653080568720379	ENSBGRG00000010037	=HYPERLINK("../../3.KEGG_map/CY-vs-Y/ko04214.html","ko04214")
ko04215	Apoptosis - multiple species	Cellular Processes	Cell growth and death	1	422	21	6890	0.735332159033694	0.816074513751119	0.777476867524261	ENSBGRG00000011191	=HYPERLINK("../../3.KEGG_map/CY-vs-Y/ko04215.html","ko04215")
ko04216	Ferroptosis	Cellular Processes	Cell growth and death	2	422	23	6890	0.415800275398832	0.606554009989018	1.41974036678343	ENSBGRG00000017687;ENSBGRG00000024677	=HYPERLINK("../../3.KEGG_map/CY-vs-Y/ko04216.html","ko04216")
ko04217	Necroptosis	Cellular Processes	Cell growth and death	7	422	104	6890	0.455098668482604	0.634447897441266	1.0989336492891	ENSBGRG00000001553;ENSBGRG00000003429;ENSBGRG00000010229;ENSBGRG00000014502;ENSBGRG00000015427;ENSBGRG00000016331;ENSBGRG00000024677	=HYPERLINK("../../3.KEGG_map/CY-vs-Y/ko04217.html","ko04217")
ko04218	Cellular senescence	Cellular Processes	Cell growth and death	9	422	87	6890	0.0837288486305776	0.275526327470389	1.68900147082857	ENSBGRG00000000868;ENSBGRG00000002560;ENSBGRG00000005184;ENSBGRG00000015132;ENSBGRG00000018117;ENSBGRG00000020066;ENSBGRG00000024677;ENSBGRG00000025440;ENSBGRG00000026150	=HYPERLINK("../../3.KEGG_map/CY-vs-Y/ko04218.html","ko04218")
ko04260	Cardiac muscle contraction	Organismal Systems	Circulatory system	3	422	73	6890	0.833448139459738	0.893135735728241	0.670973187041485	ENSBGRG00000000380;ENSBGRG00000008222;ENSBGRG00000019719	=HYPERLINK("../../3.KEGG_map/CY-vs-Y/ko04260.html","ko04260")
ko04261	Adrenergic signaling in cardiomyocytes	Organismal Systems	Circulatory system	8	422	81	6890	0.121372513815149	0.340083380293932	1.61254461412439	ENSBGRG00000000380;ENSBGRG00000000673;ENSBGRG00000008188;ENSBGRG00000008222;ENSBGRG00000018281;ENSBGRG00000019268;ENSBGRG00000019592;ENSBGRG00000019719	=HYPERLINK("../../3.KEGG_map/CY-vs-Y/ko04261.html","ko04261")
ko04270	Vascular smooth muscle contraction	Organismal Systems	Circulatory system	5	422	65	6890	0.36721519929929	0.570999458251094	1.25592417061611	ENSBGRG00000000380;ENSBGRG00000000673;ENSBGRG00000008188;ENSBGRG00000019268;ENSBGRG00000019592	=HYPERLINK("../../3.KEGG_map/CY-vs-Y/ko04270.html","ko04270")
ko04310	Wnt signaling pathway	Environmental Information Processing	Signal transduction	5	422	97	6890	0.717211941294392	0.803150124630304	0.841598671031416	ENSBGRG00000005184;ENSBGRG00000008714;ENSBGRG00000016996;ENSBGRG00000020409;ENSBGRG00000026173	=HYPERLINK("../../3.KEGG_map/CY-vs-Y/ko04310.html","ko04310")
ko04320	Dorso-ventral axis formation	Organismal Systems	Development and regeneration	1	422	9	6890	0.434009779152948	0.61106849502629	1.81411269088994	ENSBGRG00000018066	=HYPERLINK("../../3.KEGG_map/CY-vs-Y/ko04320.html","ko04320")
ko04330	Notch signaling pathway	Environmental Information Processing	Signal transduction	3	422	42	6890	0.479597309802099	0.649406883607626	1.16621530128639	ENSBGRG00000005715;ENSBGRG00000018066;ENSBGRG00000024386	=HYPERLINK("../../3.KEGG_map/CY-vs-Y/ko04330.html","ko04330")
ko04341	Hedgehog signaling pathway - fly	Environmental Information Processing	Signal transduction	2	422	22	6890	0.393872498727477	0.588279099684694	1.48427401981904	ENSBGRG00000003115;ENSBGRG00000008714	=HYPERLINK("../../3.KEGG_map/CY-vs-Y/ko04341.html","ko04341")
ko04350	TGF-beta signaling pathway	Environmental Information Processing	Signal transduction	5	422	68	6890	0.404409303213352	0.596082462548847	1.20051575132423	ENSBGRG00000002649;ENSBGRG00000008714;ENSBGRG00000015396;ENSBGRG00000016147;ENSBGRG00000020668	=HYPERLINK("../../3.KEGG_map/CY-vs-Y/ko04350.html","ko04350")
ko04360	Axon guidance	Organismal Systems	Development and regeneration	14	422	89	6890	0.00093312711400232	0.016504685828916	2.56829437137228	ENSBGRG00000001355;ENSBGRG00000004943;ENSBGRG00000005184;ENSBGRG00000007491;ENSBGRG00000011285;ENSBGRG00000014300;ENSBGRG00000015720;ENSBGRG00000016154;ENSBGRG00000018250;ENSBGRG00000022068;ENSBGRG00000023542;ENSBGRG00000023742;ENSBGRG00000026150;ENSBGRG00000026337	=HYPERLINK("../../3.KEGG_map/CY-vs-Y/ko04360.html","ko04360")
ko04361	Axon regeneration	Organismal Systems	Development and regeneration	4	422	41	6890	0.24100858101848	0.480319918508661	1.59287943590336	ENSBGRG00000002133;ENSBGRG00000009390;ENSBGRG00000015366;ENSBGRG00000026783	=HYPERLINK("../../3.KEGG_map/CY-vs-Y/ko04361.html","ko04361")
ko04370	VEGF signaling pathway	Environmental Information Processing	Signal transduction	2	422	20	6890	0.348962453445276	0.570999458251094	1.63270142180095	ENSBGRG00000005184;ENSBGRG00000026150	=HYPERLINK("../../3.KEGG_map/CY-vs-Y/ko04370.html","ko04370")
ko04371	Apelin signaling pathway	Environmental Information Processing	Signal transduction	6	422	66	6890	0.215829352685687	0.459245915865034	1.48427401981904	ENSBGRG00000000673;ENSBGRG00000000724;ENSBGRG00000008188;ENSBGRG00000018066;ENSBGRG00000019592;ENSBGRG00000025440	=HYPERLINK("../../3.KEGG_map/CY-vs-Y/ko04371.html","ko04371")
ko04380	Osteoclast differentiation	Organismal Systems	Development and regeneration	14	422	67	6890	4.12332412409252e-05	0.00194483454519697	3.41161491122586	ENSBGRG00000001884;ENSBGRG00000005184;ENSBGRG00000009096;ENSBGRG00000010037;ENSBGRG00000013885;ENSBGRG00000017500;ENSBGRG00000018200;ENSBGRG00000018670;ENSBGRG00000019290;ENSBGRG00000019415;ENSBGRG00000019910;ENSBGRG00000020676;ENSBGRG00000024301;ENSBGRG00000026150	=HYPERLINK("../../3.KEGG_map/CY-vs-Y/ko04380.html","ko04380")
ko04390	Hippo signaling pathway	Environmental Information Processing	Signal transduction	4	422	94	6890	0.836328515787928	0.893135735728241	0.694766562468489	ENSBGRG00000015396;ENSBGRG00000016147;ENSBGRG00000025440;ENSBGRG00000026173	=HYPERLINK("../../3.KEGG_map/CY-vs-Y/ko04390.html","ko04390")
ko04510	Focal adhesion	Cellular Processes	Cellular community - eukaryotes	15	422	87	6890	0.000222563304109361	0.00572594682390446	2.81500245138094	ENSBGRG00000000772;ENSBGRG00000002811;ENSBGRG00000003893;ENSBGRG00000003956;ENSBGRG00000005548;ENSBGRG00000006595;ENSBGRG00000008610;ENSBGRG00000008670;ENSBGRG00000011285;ENSBGRG00000012337;ENSBGRG00000013466;ENSBGRG00000022165;ENSBGRG00000023607;ENSBGRG00000025342;ENSBGRG00000026150	=HYPERLINK("../../3.KEGG_map/CY-vs-Y/ko04510.html","ko04510")
ko04512	ECM-receptor interaction	Environmental Information Processing	Signaling molecules and interaction	11	422	43	6890	3.84854697175987e-05	0.00194483454519697	4.17667805576987	ENSBGRG00000000772;ENSBGRG00000002811;ENSBGRG00000003893;ENSBGRG00000003956;ENSBGRG00000005548;ENSBGRG00000008610;ENSBGRG00000008670;ENSBGRG00000012337;ENSBGRG00000013466;ENSBGRG00000020562;ENSBGRG00000022165	=HYPERLINK("../../3.KEGG_map/CY-vs-Y/ko04512.html","ko04512")
ko04514	Cell adhesion molecules (CAMs)	Environmental Information Processing	Signaling molecules and interaction	11	422	99	6890	0.0388895714803761	0.180422110310597	1.81411269088994	ENSBGRG00000002311;ENSBGRG00000002625;ENSBGRG00000004781;ENSBGRG00000006186;ENSBGRG00000010188;ENSBGRG00000014300;ENSBGRG00000015347;ENSBGRG00000015720;ENSBGRG00000019591;ENSBGRG00000022347;ENSBGRG00000023742	=HYPERLINK("../../3.KEGG_map/CY-vs-Y/ko04514.html","ko04514")
ko04520	Adherens junction	Cellular Processes	Cellular community - eukaryotes	4	422	33	6890	0.140472886688819	0.367512235997484	1.97903202642539	ENSBGRG00000006595;ENSBGRG00000019207;ENSBGRG00000020914;ENSBGRG00000023607	=HYPERLINK("../../3.KEGG_map/CY-vs-Y/ko04520.html","ko04520")
ko04530	Tight junction	Cellular Processes	Cellular community - eukaryotes	13	422	89	6890	0.00278994558217769	0.034328460858969	2.38484477341711	ENSBGRG00000000112;ENSBGRG00000000724;ENSBGRG00000000751;ENSBGRG00000001452;ENSBGRG00000006186;ENSBGRG00000006595;ENSBGRG00000008965;ENSBGRG00000010211;ENSBGRG00000010792;ENSBGRG00000012540;ENSBGRG00000013042;ENSBGRG00000019207;ENSBGRG00000023607	=HYPERLINK("../../3.KEGG_map/CY-vs-Y/ko04530.html","ko04530")
ko04540	Gap junction	Cellular Processes	Cellular community - eukaryotes	9	422	45	6890	0.00136794842564022	0.0215071891364546	3.2654028436019	ENSBGRG00000000673;ENSBGRG00000000751;ENSBGRG00000001452;ENSBGRG00000008188;ENSBGRG00000010792;ENSBGRG00000013042;ENSBGRG00000020868;ENSBGRG00000025342;ENSBGRG00000026132	=HYPERLINK("../../3.KEGG_map/CY-vs-Y/ko04540.html","ko04540")
ko04550	Signaling pathways regulating pluripotency of stem cells	Cellular Processes	Cellular community - eukaryotes	6	422	94	6890	0.519414236884248	0.674285454303863	1.04214984370273	ENSBGRG00000002649;ENSBGRG00000015175;ENSBGRG00000015396;ENSBGRG00000016147;ENSBGRG00000026150;ENSBGRG00000026173	=HYPERLINK("../../3.KEGG_map/CY-vs-Y/ko04550.html","ko04550")
ko04610	Complement and coagulation cascades	Organismal Systems	Immune system	14	422	61	6890	1.33099593963988e-05	0.0017248202888469	3.74718359101857	ENSBGRG00000003422;ENSBGRG00000003430;ENSBGRG00000003451;ENSBGRG00000007931;ENSBGRG00000008875;ENSBGRG00000009274;ENSBGRG00000009552;ENSBGRG00000014737;ENSBGRG00000016074;ENSBGRG00000018677;ENSBGRG00000018697;ENSBGRG00000019750;ENSBGRG00000020465;ENSBGRG00000025440	=HYPERLINK("../../3.KEGG_map/CY-vs-Y/ko04610.html","ko04610")
ko04611	Platelet activation	Organismal Systems	Immune system	11	422	57	6890	0.000567125838984398	0.012345893264045	3.1508273052299	ENSBGRG00000000673;ENSBGRG00000003247;ENSBGRG00000005548;ENSBGRG00000008188;ENSBGRG00000013466;ENSBGRG00000014296;ENSBGRG00000017500;ENSBGRG00000018677;ENSBGRG00000019910;ENSBGRG00000020562;ENSBGRG00000026150	=HYPERLINK("../../3.KEGG_map/CY-vs-Y/ko04611.html","ko04611")
ko04612	Antigen processing and presentation	Organismal Systems	Immune system	1	422	55	6890	0.969510319933861	0.984528902594051	0.296854803963809	ENSBGRG00000022347	=HYPERLINK("../../3.KEGG_map/CY-vs-Y/ko04612.html","ko04612")
ko04614	Renin-angiotensin system	Organismal Systems	Endocrine system	5	422	19	6890	0.00478033223451782	0.0501049637914275	4.29658268894986	ENSBGRG00000001102;ENSBGRG00000005257;ENSBGRG00000015697;ENSBGRG00000019268;ENSBGRG00000019592	=HYPERLINK("../../3.KEGG_map/CY-vs-Y/ko04614.html","ko04614")
ko04620	Toll-like receptor signaling pathway	Organismal Systems	Immune system	11	422	62	6890	0.00118477713769595	0.0197230547039973	2.89672832900168	ENSBGRG00000000868;ENSBGRG00000002311;ENSBGRG00000004271;ENSBGRG00000004781;ENSBGRG00000009096;ENSBGRG00000010037;ENSBGRG00000010195;ENSBGRG00000010229;ENSBGRG00000018040;ENSBGRG00000023893;ENSBGRG00000026150	=HYPERLINK("../../3.KEGG_map/CY-vs-Y/ko04620.html","ko04620")
ko04621	NOD-like receptor signaling pathway	Organismal Systems	Immune system	9	422	96	6890	0.132378570547413	0.356791766332551	1.53065758293839	ENSBGRG00000000868;ENSBGRG00000007270;ENSBGRG00000010037;ENSBGRG00000010229;ENSBGRG00000014502;ENSBGRG00000015168;ENSBGRG00000018710;ENSBGRG00000023076;ENSBGRG00000024677	=HYPERLINK("../../3.KEGG_map/CY-vs-Y/ko04621.html","ko04621")
ko04622	RIG-I-like receptor signaling pathway	Organismal Systems	Immune system	1	422	56	6890	0.971392784452941	0.984528902594051	0.291553825321598	ENSBGRG00000010037	=HYPERLINK("../../3.KEGG_map/CY-vs-Y/ko04622.html","ko04622")
ko04623	Cytosolic DNA-sensing pathway	Organismal Systems	Immune system	1	422	41	6890	0.925664478710565	0.959571602472857	0.398219858975841	ENSBGRG00000000868	=HYPERLINK("../../3.KEGG_map/CY-vs-Y/ko04623.html","ko04623")
ko04624	Toll and Imd signaling pathway	Organismal Systems	Immune system	2	422	32	6890	0.592016656779495	0.728437886385205	1.02043838862559	ENSBGRG00000020365;ENSBGRG00000020426	=HYPERLINK("../../3.KEGG_map/CY-vs-Y/ko04624.html","ko04624")
ko04625	C-type lectin receptor signaling pathway	Organismal Systems	Immune system	8	422	50	6890	0.0102628928833502	0.0829828195996603	2.61232227488152	ENSBGRG00000000868;ENSBGRG00000005184;ENSBGRG00000010016;ENSBGRG00000014502;ENSBGRG00000017500;ENSBGRG00000019544;ENSBGRG00000024301;ENSBGRG00000026150	=HYPERLINK("../../3.KEGG_map/CY-vs-Y/ko04625.html","ko04625")
ko04630	Jak-STAT signaling pathway	Environmental Information Processing	Signal transduction	12	422	121	6890	0.0660797989184195	0.249711041645317	1.61920802162077	ENSBGRG00000000868;ENSBGRG00000001760;ENSBGRG00000006576;ENSBGRG00000009248;ENSBGRG00000014447;ENSBGRG00000020914;ENSBGRG00000023249;ENSBGRG00000023316;ENSBGRG00000023432;ENSBGRG00000025342;ENSBGRG00000026076;ENSBGRG00000026150	=HYPERLINK("../../3.KEGG_map/CY-vs-Y/ko04630.html","ko04630")
ko04640	Hematopoietic cell lineage	Organismal Systems	Immune system	9	422	56	6890	0.00644221917903154	0.0651124295594974	2.62398442789438	ENSBGRG00000000868;ENSBGRG00000006053;ENSBGRG00000010211;ENSBGRG00000015347;ENSBGRG00000018040;ENSBGRG00000018697;ENSBGRG00000020562;ENSBGRG00000020676;ENSBGRG00000022347	=HYPERLINK("../../3.KEGG_map/CY-vs-Y/ko04640.html","ko04640")
ko04650	Natural killer cell mediated cytotoxicity	Organismal Systems	Immune system	7	422	69	6890	0.127903777238296	0.354870283906254	1.65636376124734	ENSBGRG00000001884;ENSBGRG00000002625;ENSBGRG00000005184;ENSBGRG00000007234;ENSBGRG00000017500;ENSBGRG00000020914;ENSBGRG00000026150	=HYPERLINK("../../3.KEGG_map/CY-vs-Y/ko04650.html","ko04650")
ko04657	IL-17 signaling pathway	Organismal Systems	Immune system	5	422	56	6890	0.257404881114195	0.492794041919951	1.45776912660799	ENSBGRG00000000868;ENSBGRG00000009096;ENSBGRG00000010037;ENSBGRG00000011370;ENSBGRG00000021170	=HYPERLINK("../../3.KEGG_map/CY-vs-Y/ko04657.html","ko04657")
ko04658	Th1 and Th2 cell differentiation	Organismal Systems	Immune system	7	422	73	6890	0.157942983261861	0.386164247111775	1.5656041030968	ENSBGRG00000005184;ENSBGRG00000006576;ENSBGRG00000009096;ENSBGRG00000009248;ENSBGRG00000018066;ENSBGRG00000022347;ENSBGRG00000026076	=HYPERLINK("../../3.KEGG_map/CY-vs-Y/ko04658.html","ko04658")
ko04659	Th17 cell differentiation	Organismal Systems	Immune system	8	422	72	6890	0.0718941183534718	0.249711041645317	1.81411269088994	ENSBGRG00000000868;ENSBGRG00000002783;ENSBGRG00000005184;ENSBGRG00000006576;ENSBGRG00000009096;ENSBGRG00000012510;ENSBGRG00000022347;ENSBGRG00000026076	=HYPERLINK("../../3.KEGG_map/CY-vs-Y/ko04659.html","ko04659")
ko04660	T cell receptor signaling pathway	Organismal Systems	Immune system	6	422	62	6890	0.177467259642403	0.411665856383606	1.58003363400092	ENSBGRG00000005184;ENSBGRG00000009096;ENSBGRG00000011285;ENSBGRG00000013958;ENSBGRG00000020914;ENSBGRG00000026150	=HYPERLINK("../../3.KEGG_map/CY-vs-Y/ko04660.html","ko04660")
ko04662	B cell receptor signaling pathway	Organismal Systems	Immune system	10	422	38	6890	6.67827371173805e-05	0.00236243932552734	4.29658268894986	ENSBGRG00000005184;ENSBGRG00000009096;ENSBGRG00000015347;ENSBGRG00000017500;ENSBGRG00000018670;ENSBGRG00000019290;ENSBGRG00000019415;ENSBGRG00000019910;ENSBGRG00000020914;ENSBGRG00000026150	=HYPERLINK("../../3.KEGG_map/CY-vs-Y/ko04662.html","ko04662")
ko04664	Fc epsilon RI signaling pathway	Organismal Systems	Immune system	3	422	23	6890	0.16363084367825	0.386467537347884	2.12961055017515	ENSBGRG00000017500;ENSBGRG00000019910;ENSBGRG00000026150	=HYPERLINK("../../3.KEGG_map/CY-vs-Y/ko04664.html","ko04664")
ko04666	Fc gamma R-mediated phagocytosis	Organismal Systems	Immune system	4	422	43	6890	0.268386894448298	0.506356607525789	1.51879202027995	ENSBGRG00000001884;ENSBGRG00000017500;ENSBGRG00000019207;ENSBGRG00000026150	=HYPERLINK("../../3.KEGG_map/CY-vs-Y/ko04666.html","ko04666")
ko04668	TNF signaling pathway	Environmental Information Processing	Signal transduction	5	422	65	6890	0.36721519929929	0.570999458251094	1.25592417061611	ENSBGRG00000000868;ENSBGRG00000002625;ENSBGRG00000009096;ENSBGRG00000014185;ENSBGRG00000026150	=HYPERLINK("../../3.KEGG_map/CY-vs-Y/ko04668.html","ko04668")
ko04670	Leukocyte transendothelial migration	Organismal Systems	Immune system	6	422	52	6890	0.0963538990256384	0.30297948249173	1.88388625592417	ENSBGRG00000002625;ENSBGRG00000006186;ENSBGRG00000006595;ENSBGRG00000013958;ENSBGRG00000015132;ENSBGRG00000026150	=HYPERLINK("../../3.KEGG_map/CY-vs-Y/ko04670.html","ko04670")
ko04672	Intestinal immune network for IgA production	Organismal Systems	Immune system	4	422	48	6890	0.338701768270798	0.567175150417964	1.36058451816746	ENSBGRG00000000868;ENSBGRG00000002311;ENSBGRG00000004781;ENSBGRG00000022347	=HYPERLINK("../../3.KEGG_map/CY-vs-Y/ko04672.html","ko04672")
ko04710	Circadian rhythm	Organismal Systems	Environmental adaptation	4	422	23	6890	0.0486528459644612	0.214007367974316	2.83948073356687	ENSBGRG00000000724;ENSBGRG00000002783;ENSBGRG00000008714;ENSBGRG00000026121	=HYPERLINK("../../3.KEGG_map/CY-vs-Y/ko04710.html","ko04710")
ko04713	Circadian entrainment	Organismal Systems	Environmental adaptation	6	422	45	6890	0.0547885210623631	0.224712340009402	2.17693522906793	ENSBGRG00000000380;ENSBGRG00000000673;ENSBGRG00000007753;ENSBGRG00000008188;ENSBGRG00000009096;ENSBGRG00000013242	=HYPERLINK("../../3.KEGG_map/CY-vs-Y/ko04713.html","ko04713")
ko04714	Thermogenesis	Organismal Systems	Environmental adaptation	7	422	148	6890	0.810570566465464	0.878894522259487	0.772223645446394	ENSBGRG00000000673;ENSBGRG00000000724;ENSBGRG00000001256;ENSBGRG00000003650;ENSBGRG00000008188;ENSBGRG00000008216;ENSBGRG00000023169	=HYPERLINK("../../3.KEGG_map/CY-vs-Y/ko04714.html","ko04714")
ko04720	Long-term potentiation	Organismal Systems	Nervous system	1	422	30	6890	0.850469617174913	0.901434088616106	0.544233807266983	ENSBGRG00000000380	=HYPERLINK("../../3.KEGG_map/CY-vs-Y/ko04720.html","ko04720")
ko04721	Synaptic vesicle cycle	Organismal Systems	Nervous system	2	422	38	6890	0.68573602922474	0.792095086818781	0.859316537789973	ENSBGRG00000008417;ENSBGRG00000022943	=HYPERLINK("../../3.KEGG_map/CY-vs-Y/ko04721.html","ko04721")
ko04722	Neurotrophin signaling pathway	Organismal Systems	Nervous system	4	422	59	6890	0.492307481511481	0.663442939370234	1.10691621817013	ENSBGRG00000005715;ENSBGRG00000010037;ENSBGRG00000025655;ENSBGRG00000026150	=HYPERLINK("../../3.KEGG_map/CY-vs-Y/ko04722.html","ko04722")
ko04723	Retrograde endocannabinoid signaling	Organismal Systems	Nervous system	5	422	64	6890	0.354812332652576	0.570999458251094	1.27554798578199	ENSBGRG00000000380;ENSBGRG00000000673;ENSBGRG00000001256;ENSBGRG00000003650;ENSBGRG00000008188	=HYPERLINK("../../3.KEGG_map/CY-vs-Y/ko04723.html","ko04723")
ko04724	Glutamatergic synapse	Organismal Systems	Nervous system	3	422	43	6890	0.495438090953634	0.66449753431222	1.13909401520996	ENSBGRG00000000380;ENSBGRG00000000673;ENSBGRG00000008188	=HYPERLINK("../../3.KEGG_map/CY-vs-Y/ko04724.html","ko04724")
ko04725	Cholinergic synapse	Organismal Systems	Nervous system	6	422	54	6890	0.110644514852848	0.325843947120432	1.81411269088994	ENSBGRG00000000380;ENSBGRG00000000673;ENSBGRG00000008188;ENSBGRG00000009096;ENSBGRG00000021011;ENSBGRG00000026150	=HYPERLINK("../../3.KEGG_map/CY-vs-Y/ko04725.html","ko04725")
ko04726	Serotonergic synapse	Organismal Systems	Nervous system	4	422	43	6890	0.268386894448298	0.506356607525789	1.51879202027995	ENSBGRG00000000380;ENSBGRG00000000975;ENSBGRG00000008188;ENSBGRG00000020868	=HYPERLINK("../../3.KEGG_map/CY-vs-Y/ko04726.html","ko04726")
ko04727	GABAergic synapse	Organismal Systems	Nervous system	3	422	44	6890	0.51103493512398	0.669550401111511	1.11320551486428	ENSBGRG00000000380;ENSBGRG00000000673;ENSBGRG00000008188	=HYPERLINK("../../3.KEGG_map/CY-vs-Y/ko04727.html","ko04727")
ko04728	Dopaminergic synapse	Organismal Systems	Nervous system	4	422	58	6890	0.478818549008838	0.649406883607626	1.12600098055238	ENSBGRG00000000380;ENSBGRG00000008188;ENSBGRG00000008417;ENSBGRG00000009096	=HYPERLINK("../../3.KEGG_map/CY-vs-Y/ko04728.html","ko04728")
ko04740	Olfactory transduction	Organismal Systems	Sensory system	1	422	610	6890	1	1	0.0267655970787041	ENSBGRG00000026745	=HYPERLINK("../../3.KEGG_map/CY-vs-Y/ko04740.html","ko04740")
ko04742	Taste transduction	Organismal Systems	Sensory system	28	422	475	6890	0.615243068318091	0.744076018521452	0.962434522324769	ENSBGRG00000000373;ENSBGRG00000000380;ENSBGRG00000000673;ENSBGRG00000000975;ENSBGRG00000001842;ENSBGRG00000004545;ENSBGRG00000005828;ENSBGRG00000006441;ENSBGRG00000007906;ENSBGRG00000008235;ENSBGRG00000008709;ENSBGRG00000009468;ENSBGRG00000009713;ENSBGRG00000010967;ENSBGRG00000011225;ENSBGRG00000011492;ENSBGRG00000012784;ENSBGRG00000014039;ENSBGRG00000014570;ENSBGRG00000016106;ENSBGRG00000017229;…	=HYPERLINK("../../3.KEGG_map/CY-vs-Y/ko04742.html","ko04742")
ko04744	Phototransduction	Organismal Systems	Sensory system	2	422	17	6890	0.279760030774311	0.518737567772951	1.92082520211876	ENSBGRG00000023673;ENSBGRG00000026745	=HYPERLINK("../../3.KEGG_map/CY-vs-Y/ko04744.html","ko04744")
ko04750	Inflammatory mediator regulation of TRP channels	Organismal Systems	Sensory system	5	422	47	6890	0.158286405176558	0.386164247111775	1.73691640617122	ENSBGRG00000000673;ENSBGRG00000005652;ENSBGRG00000008188;ENSBGRG00000020868;ENSBGRG00000026150	=HYPERLINK("../../3.KEGG_map/CY-vs-Y/ko04750.html","ko04750")
ko04810	Regulation of actin cytoskeleton	Cellular Processes	Cell motility	9	422	100	6890	0.157918748965721	0.386164247111775	1.46943127962085	ENSBGRG00000000112;ENSBGRG00000002227;ENSBGRG00000002811;ENSBGRG00000006595;ENSBGRG00000008610;ENSBGRG00000011285;ENSBGRG00000013961;ENSBGRG00000025342;ENSBGRG00000026150	=HYPERLINK("../../3.KEGG_map/CY-vs-Y/ko04810.html","ko04810")
ko04910	Insulin signaling pathway	Organismal Systems	Endocrine system	7	422	76	6890	0.182389387226707	0.416259649880306	1.50380394113245	ENSBGRG00000000724;ENSBGRG00000001760;ENSBGRG00000005349;ENSBGRG00000013548;ENSBGRG00000021445;ENSBGRG00000024685;ENSBGRG00000026150	=HYPERLINK("../../3.KEGG_map/CY-vs-Y/ko04910.html","ko04910")
ko04911	Insulin secretion	Organismal Systems	Endocrine system	6	422	51	6890	0.0896021419882292	0.288152342984873	1.92082520211876	ENSBGRG00000000380;ENSBGRG00000000673;ENSBGRG00000008188;ENSBGRG00000008222;ENSBGRG00000011665;ENSBGRG00000016207	=HYPERLINK("../../3.KEGG_map/CY-vs-Y/ko04911.html","ko04911")
ko04912	GnRH signaling pathway	Organismal Systems	Endocrine system	4	422	46	6890	0.310366338883179	0.544784586204301	1.41974036678343	ENSBGRG00000000380;ENSBGRG00000000673;ENSBGRG00000008188;ENSBGRG00000014467	=HYPERLINK("../../3.KEGG_map/CY-vs-Y/ko04912.html","ko04912")
ko04913	Ovarian steroidogenesis	Organismal Systems	Endocrine system	7	422	30	6890	0.00182654749871744	0.0272059443230018	3.80963665086888	ENSBGRG00000000673;ENSBGRG00000004363;ENSBGRG00000005861;ENSBGRG00000008188;ENSBGRG00000010808;ENSBGRG00000012402;ENSBGRG00000014254	=HYPERLINK("../../3.KEGG_map/CY-vs-Y/ko04913.html","ko04913")
ko04914	Progesterone-mediated oocyte maturation	Organismal Systems	Endocrine system	3	422	34	6890	0.346267766841381	0.570999458251094	1.44061890158907	ENSBGRG00000000673;ENSBGRG00000008188;ENSBGRG00000026150	=HYPERLINK("../../3.KEGG_map/CY-vs-Y/ko04914.html","ko04914")
ko04915	Estrogen signaling pathway	Organismal Systems	Endocrine system	9	422	81	6890	0.0583864870704479	0.229491331124122	1.81411269088994	ENSBGRG00000000673;ENSBGRG00000008188;ENSBGRG00000009096;ENSBGRG00000011563;ENSBGRG00000012388;ENSBGRG00000014467;ENSBGRG00000015740;ENSBGRG00000016211;ENSBGRG00000026150	=HYPERLINK("../../3.KEGG_map/CY-vs-Y/ko04915.html","ko04915")
ko04916	Melanogenesis	Organismal Systems	Endocrine system	4	422	57	6890	0.465193716269054	0.645342263255599	1.14575538371996	ENSBGRG00000000673;ENSBGRG00000008188;ENSBGRG00000015740;ENSBGRG00000026173	=HYPERLINK("../../3.KEGG_map/CY-vs-Y/ko04916.html","ko04916")
ko04917	Prolactin signaling pathway	Organismal Systems	Endocrine system	4	422	41	6890	0.24100858101848	0.480319918508661	1.59287943590336	ENSBGRG00000001760;ENSBGRG00000009096;ENSBGRG00000010808;ENSBGRG00000026150	=HYPERLINK("../../3.KEGG_map/CY-vs-Y/ko04917.html","ko04917")
ko04918	Thyroid hormone synthesis	Organismal Systems	Endocrine system	7	422	42	6890	0.0128479219595074	0.0963312607224008	2.72116903633491	ENSBGRG00000000673;ENSBGRG00000000946;ENSBGRG00000006702;ENSBGRG00000008188;ENSBGRG00000008222;ENSBGRG00000024416;ENSBGRG00000024459	=HYPERLINK("../../3.KEGG_map/CY-vs-Y/ko04918.html","ko04918")
ko04919	Thyroid hormone signaling pathway	Organismal Systems	Endocrine system	5	422	56	6890	0.257404881114195	0.492794041919951	1.45776912660799	ENSBGRG00000008222;ENSBGRG00000011665;ENSBGRG00000018066;ENSBGRG00000024803;ENSBGRG00000026150	=HYPERLINK("../../3.KEGG_map/CY-vs-Y/ko04919.html","ko04919")
ko04920	Adipocytokine signaling pathway	Organismal Systems	Endocrine system	7	422	31	6890	0.00223728919295455	0.0312093664196692	3.68674514600214	ENSBGRG00000000724;ENSBGRG00000008216;ENSBGRG00000011665;ENSBGRG00000015740;ENSBGRG00000021445;ENSBGRG00000023169;ENSBGRG00000023249	=HYPERLINK("../../3.KEGG_map/CY-vs-Y/ko04920.html","ko04920")
ko04921	Oxytocin signaling pathway	Organismal Systems	Endocrine system	8	422	74	6890	0.0816057714901374	0.271699215667163	1.76508261816319	ENSBGRG00000000380;ENSBGRG00000000673;ENSBGRG00000000724;ENSBGRG00000005184;ENSBGRG00000008188;ENSBGRG00000009096;ENSBGRG00000019719;ENSBGRG00000023076	=HYPERLINK("../../3.KEGG_map/CY-vs-Y/ko04921.html","ko04921")
ko04922	Glucagon signaling pathway	Organismal Systems	Endocrine system	5	422	56	6890	0.257404881114195	0.492794041919951	1.45776912660799	ENSBGRG00000000724;ENSBGRG00000008216;ENSBGRG00000011665;ENSBGRG00000023169;ENSBGRG00000024685	=HYPERLINK("../../3.KEGG_map/CY-vs-Y/ko04922.html","ko04922")
ko04923	Regulation of lipolysis in adipocytes	Organismal Systems	Endocrine system	4	422	35	6890	0.163873160712884	0.386467537347884	1.86594448205823	ENSBGRG00000000673;ENSBGRG00000008188;ENSBGRG00000018281;ENSBGRG00000026150	=HYPERLINK("../../3.KEGG_map/CY-vs-Y/ko04923.html","ko04923")
ko04924	Renin secretion	Organismal Systems	Endocrine system	7	422	38	6890	0.00741604344376911	0.0723703549857468	3.0076078822649	ENSBGRG00000000380;ENSBGRG00000000673;ENSBGRG00000008188;ENSBGRG00000015697;ENSBGRG00000018281;ENSBGRG00000019268;ENSBGRG00000019592	=HYPERLINK("../../3.KEGG_map/CY-vs-Y/ko04924.html","ko04924")
ko04925	Aldosterone synthesis and secretion	Organismal Systems	Endocrine system	12	422	49	6890	2.7571720103691e-05	0.00194483454519697	3.99845246155334	ENSBGRG00000000380;ENSBGRG00000000673;ENSBGRG00000004363;ENSBGRG00000005861;ENSBGRG00000007753;ENSBGRG00000008188;ENSBGRG00000008222;ENSBGRG00000010821;ENSBGRG00000012402;ENSBGRG00000015740;ENSBGRG00000019268;ENSBGRG00000019592	=HYPERLINK("../../3.KEGG_map/CY-vs-Y/ko04925.html","ko04925")
ko04926	Relaxin signaling pathway	Organismal Systems	Endocrine system	7	422	60	6890	0.0723544360951095	0.249711041645317	1.90481832543444	ENSBGRG00000000673;ENSBGRG00000003247;ENSBGRG00000005548;ENSBGRG00000008188;ENSBGRG00000009096;ENSBGRG00000013466;ENSBGRG00000026150	=HYPERLINK("../../3.KEGG_map/CY-vs-Y/ko04926.html","ko04926")
ko04927	Cortisol synthesis and secretion	Organismal Systems	Endocrine system	11	422	40	6890	1.82843140160449e-05	0.0017248202888469	4.48992890995261	ENSBGRG00000000380;ENSBGRG00000000673;ENSBGRG00000004363;ENSBGRG00000005861;ENSBGRG00000007753;ENSBGRG00000008188;ENSBGRG00000010821;ENSBGRG00000012402;ENSBGRG00000015740;ENSBGRG00000019268;ENSBGRG00000019592	=HYPERLINK("../../3.KEGG_map/CY-vs-Y/ko04927.html","ko04927")
ko04928	Parathyroid hormone synthesis, secretion and action	Organismal Systems	Endocrine system	5	422	55	6890	0.245668048787553	0.486182222425717	1.48427401981904	ENSBGRG00000000673;ENSBGRG00000006785;ENSBGRG00000008188;ENSBGRG00000009096;ENSBGRG00000014467	=HYPERLINK("../../3.KEGG_map/CY-vs-Y/ko04928.html","ko04928")
ko04929	GnRH secretion	Organismal Systems	Endocrine system	3	422	31	6890	0.294851520875808	0.530681916360673	1.58003363400092	ENSBGRG00000000380;ENSBGRG00000007753;ENSBGRG00000026150	=HYPERLINK("../../3.KEGG_map/CY-vs-Y/ko04929.html","ko04929")
ko04930	Type II diabetes mellitus	Human Diseases	Endocrine and metabolic disease	5	422	28	6890	0.0256908374548502	0.150318437565711	2.91553825321598	ENSBGRG00000000380;ENSBGRG00000001760;ENSBGRG00000007753;ENSBGRG00000021445;ENSBGRG00000026150	=HYPERLINK("../../3.KEGG_map/CY-vs-Y/ko04930.html","ko04930")
ko04931	Insulin resistance	Human Diseases	Endocrine and metabolic disease	8	422	54	6890	0.016081332446828	0.113775427061308	2.41881692118659	ENSBGRG00000000724;ENSBGRG00000000868;ENSBGRG00000008216;ENSBGRG00000011665;ENSBGRG00000013548;ENSBGRG00000019268;ENSBGRG00000021445;ENSBGRG00000026150	=HYPERLINK("../../3.KEGG_map/CY-vs-Y/ko04931.html","ko04931")
ko04932	Non-alcoholic fatty liver disease (NAFLD)	Human Diseases	Endocrine and metabolic disease	7	422	103	6890	0.444965276785526	0.623391947179721	1.10960290802006	ENSBGRG00000000724;ENSBGRG00000000868;ENSBGRG00000001256;ENSBGRG00000003650;ENSBGRG00000013548;ENSBGRG00000023249;ENSBGRG00000026150	=HYPERLINK("../../3.KEGG_map/CY-vs-Y/ko04932.html","ko04932")
ko04933	AGE-RAGE signaling pathway in diabetic complications	Human Diseases	Endocrine and metabolic disease	11	422	50	6890	0.000169294521866301	0.00479103496881631	3.59194312796209	ENSBGRG00000000868;ENSBGRG00000002625;ENSBGRG00000002811;ENSBGRG00000003247;ENSBGRG00000005548;ENSBGRG00000013466;ENSBGRG00000019268;ENSBGRG00000019592;ENSBGRG00000024803;ENSBGRG00000025440;ENSBGRG00000026150	=HYPERLINK("../../3.KEGG_map/CY-vs-Y/ko04933.html","ko04933")
ko04934	Cushing syndrome	Human Diseases	Endocrine and metabolic disease	14	422	99	6890	0.002654872855935	0.0341513190104366	2.30887069749629	ENSBGRG00000000380;ENSBGRG00000000673;ENSBGRG00000002560;ENSBGRG00000004363;ENSBGRG00000005861;ENSBGRG00000007753;ENSBGRG00000008188;ENSBGRG00000010821;ENSBGRG00000012402;ENSBGRG00000013242;ENSBGRG00000015740;ENSBGRG00000019268;ENSBGRG00000019592;ENSBGRG00000026173	=HYPERLINK("../../3.KEGG_map/CY-vs-Y/ko04934.html","ko04934")
ko04935	Growth hormone synthesis, secretion and action	Organismal Systems	Endocrine system	7	422	55	6890	0.0491536357538182	0.214007367974316	2.07798362774666	ENSBGRG00000000380;ENSBGRG00000000673;ENSBGRG00000001760;ENSBGRG00000008188;ENSBGRG00000009096;ENSBGRG00000020066;ENSBGRG00000026150	=HYPERLINK("../../3.KEGG_map/CY-vs-Y/ko04935.html","ko04935")
ko04940	Type I diabetes mellitus	Human Diseases	Endocrine and metabolic disease	3	422	50	6890	0.598847330055453	0.730490493127987	0.979620853080569	ENSBGRG00000002311;ENSBGRG00000004781;ENSBGRG00000022347	=HYPERLINK("../../3.KEGG_map/CY-vs-Y/ko04940.html","ko04940")
ko04950	Maturity onset diabetes of the young	Human Diseases	Endocrine and metabolic disease	1	422	20	6890	0.718010535446879	0.803150124630304	0.816350710900474	ENSBGRG00000024386	=HYPERLINK("../../3.KEGG_map/CY-vs-Y/ko04950.html","ko04950")
ko04960	Aldosterone-regulated sodium reabsorption	Organismal Systems	Excretory system	2	422	19	6890	0.326078611523332	0.552576329707203	1.71863307557995	ENSBGRG00000008222;ENSBGRG00000026150	=HYPERLINK("../../3.KEGG_map/CY-vs-Y/ko04960.html","ko04960")
ko04961	Endocrine and other factor-regulated calcium reabsorption	Organismal Systems	Excretory system	2	422	28	6890	0.518784727566566	0.674285454303863	1.16621530128639	ENSBGRG00000000673;ENSBGRG00000008222	=HYPERLINK("../../3.KEGG_map/CY-vs-Y/ko04961.html","ko04961")
ko04962	Vasopressin-regulated water reabsorption	Organismal Systems	Excretory system	3	422	34	6890	0.346267766841381	0.570999458251094	1.44061890158907	ENSBGRG00000000673;ENSBGRG00000001621;ENSBGRG00000015060	=HYPERLINK("../../3.KEGG_map/CY-vs-Y/ko04962.html","ko04962")
ko04964	Proximal tubule bicarbonate reclamation	Organismal Systems	Excretory system	1	422	12	6890	0.531900978134283	0.681122067022634	1.36058451816746	ENSBGRG00000008222	=HYPERLINK("../../3.KEGG_map/CY-vs-Y/ko04964.html","ko04964")
ko04966	Collecting duct acid secretion	Organismal Systems	Excretory system	1	422	12	6890	0.531900978134283	0.681122067022634	1.36058451816746	ENSBGRG00000025191	=HYPERLINK("../../3.KEGG_map/CY-vs-Y/ko04966.html","ko04966")
ko04970	Salivary secretion	Organismal Systems	Digestive system	4	422	49	6890	0.352911517372947	0.570999458251094	1.33281748718445	ENSBGRG00000000673;ENSBGRG00000008188;ENSBGRG00000008222;ENSBGRG00000018281	=HYPERLINK("../../3.KEGG_map/CY-vs-Y/ko04970.html","ko04970")
ko04971	Gastric acid secretion	Organismal Systems	Digestive system	4	422	41	6890	0.24100858101848	0.480319918508661	1.59287943590336	ENSBGRG00000000673;ENSBGRG00000008188;ENSBGRG00000008222;ENSBGRG00000025191	=HYPERLINK("../../3.KEGG_map/CY-vs-Y/ko04971.html","ko04971")
ko04972	Pancreatic secretion	Organismal Systems	Digestive system	4	422	47	6890	0.324513309460539	0.552576329707203	1.38953312493698	ENSBGRG00000000673;ENSBGRG00000008188;ENSBGRG00000008222;ENSBGRG00000013202	=HYPERLINK("../../3.KEGG_map/CY-vs-Y/ko04972.html","ko04972")
ko04973	Carbohydrate digestion and absorption	Organismal Systems	Digestive system	2	422	15	6890	0.233226314613776	0.476575423786984	2.17693522906793	ENSBGRG00000008222;ENSBGRG00000026150	=HYPERLINK("../../3.KEGG_map/CY-vs-Y/ko04973.html","ko04973")
ko04974	Protein digestion and absorption	Organismal Systems	Digestive system	8	422	63	6890	0.0372266633498496	0.180422110310597	2.07327164673136	ENSBGRG00000003247;ENSBGRG00000003893;ENSBGRG00000003956;ENSBGRG00000005548;ENSBGRG00000008222;ENSBGRG00000013202;ENSBGRG00000013466;ENSBGRG00000022165	=HYPERLINK("../../3.KEGG_map/CY-vs-Y/ko04974.html","ko04974")
ko04975	Fat digestion and absorption	Organismal Systems	Digestive system	1	422	27	6890	0.819106073576674	0.884759613825186	0.604704230296647	ENSBGRG00000025897	=HYPERLINK("../../3.KEGG_map/CY-vs-Y/ko04975.html","ko04975")
ko04976	Bile secretion	Organismal Systems	Digestive system	5	422	32	6890	0.0431503868544644	0.193834277457356	2.55109597156398	ENSBGRG00000000673;ENSBGRG00000005861;ENSBGRG00000008188;ENSBGRG00000008222;ENSBGRG00000011665	=HYPERLINK("../../3.KEGG_map/CY-vs-Y/ko04976.html","ko04976")
ko04978	Mineral absorption	Organismal Systems	Digestive system	2	422	37	6890	0.671440516270726	0.781965704134219	0.882541309081594	ENSBGRG00000008222;ENSBGRG00000021396	=HYPERLINK("../../3.KEGG_map/CY-vs-Y/ko04978.html","ko04978")
ko04979	Cholesterol metabolism	Organismal Systems	Digestive system	3	422	24	6890	0.179054050511313	0.41196988857481	2.04087677725118	ENSBGRG00000005861;ENSBGRG00000024677;ENSBGRG00000025096	=HYPERLINK("../../3.KEGG_map/CY-vs-Y/ko04979.html","ko04979")
ko05010	Alzheimer disease	Human Diseases	Neurodegenerative disease	13	422	207	6890	0.504639018610041	0.669550401111511	1.02536804267692	ENSBGRG00000000380;ENSBGRG00000000751;ENSBGRG00000000868;ENSBGRG00000001256;ENSBGRG00000001452;ENSBGRG00000003650;ENSBGRG00000005715;ENSBGRG00000010792;ENSBGRG00000013042;ENSBGRG00000024677;ENSBGRG00000026132;ENSBGRG00000026150;ENSBGRG00000026173	=HYPERLINK("../../3.KEGG_map/CY-vs-Y/ko05010.html","ko05010")
ko05012	Parkinson disease	Human Diseases	Neurodegenerative disease	6	422	101	6890	0.590903555722788	0.728437886385205	0.969921636713434	ENSBGRG00000001256;ENSBGRG00000002608;ENSBGRG00000003650;ENSBGRG00000008188;ENSBGRG00000008417;ENSBGRG00000024677	=HYPERLINK("../../3.KEGG_map/CY-vs-Y/ko05012.html","ko05012")
ko05014	Amyotrophic lateral sclerosis (ALS)	Human Diseases	Neurodegenerative disease	3	422	35	6890	0.363367261165927	0.570999458251094	1.39945836154367	ENSBGRG00000001572;ENSBGRG00000006702;ENSBGRG00000021280	=HYPERLINK("../../3.KEGG_map/CY-vs-Y/ko05014.html","ko05014")
ko05016	Huntington disease	Human Diseases	Neurodegenerative disease	10	422	172	6890	0.614905206436124	0.744076018521452	0.94924501267497	ENSBGRG00000000751;ENSBGRG00000001256;ENSBGRG00000001376;ENSBGRG00000001452;ENSBGRG00000003650;ENSBGRG00000006702;ENSBGRG00000010792;ENSBGRG00000013042;ENSBGRG00000024677;ENSBGRG00000026132	=HYPERLINK("../../3.KEGG_map/CY-vs-Y/ko05016.html","ko05016")
ko05020	Prion diseases	Human Diseases	Neurodegenerative disease	5	422	22	6890	0.00930186259282531	0.0822633473052988	3.71068504954761	ENSBGRG00000000868;ENSBGRG00000003422;ENSBGRG00000003430;ENSBGRG00000003451;ENSBGRG00000012654	=HYPERLINK("../../3.KEGG_map/CY-vs-Y/ko05020.html","ko05020")
ko05030	Cocaine addiction	Human Diseases	Substance dependence	2	422	32	6890	0.592016656779495	0.728437886385205	1.02043838862559	ENSBGRG00000008188;ENSBGRG00000008417	=HYPERLINK("../../3.KEGG_map/CY-vs-Y/ko05030.html","ko05030")
ko05031	Amphetamine addiction	Human Diseases	Substance dependence	4	422	39	6890	0.214334604686857	0.459245915865034	1.67456556082149	ENSBGRG00000000380;ENSBGRG00000008188;ENSBGRG00000008417;ENSBGRG00000009096	=HYPERLINK("../../3.KEGG_map/CY-vs-Y/ko05031.html","ko05031")
ko05032	Morphine addiction	Human Diseases	Substance dependence	2	422	40	6890	0.712795453330789	0.803150124630304	0.816350710900474	ENSBGRG00000000673;ENSBGRG00000008188	=HYPERLINK("../../3.KEGG_map/CY-vs-Y/ko05032.html","ko05032")
ko05034	Alcoholism	Human Diseases	Substance dependence	11	422	130	6890	0.171973121947406	0.40221812819104	1.38151658767773	ENSBGRG00000001553;ENSBGRG00000003429;ENSBGRG00000007719;ENSBGRG00000008188;ENSBGRG00000008417;ENSBGRG00000015427;ENSBGRG00000015945;ENSBGRG00000016331;ENSBGRG00000016363;ENSBGRG00000016549;ENSBGRG00000018262	=HYPERLINK("../../3.KEGG_map/CY-vs-Y/ko05034.html","ko05034")
ko05100	Bacterial invasion of epithelial cells	Human Diseases	Infectious disease: bacterial	3	422	42	6890	0.479597309802099	0.649406883607626	1.16621530128639	ENSBGRG00000002811;ENSBGRG00000010196;ENSBGRG00000026150	=HYPERLINK("../../3.KEGG_map/CY-vs-Y/ko05100.html","ko05100")
ko05120	Epithelial cell signaling in Helicobacter pylori infection	Human Diseases	Infectious disease: bacterial	1	422	30	6890	0.850469617174913	0.901434088616106	0.544233807266983	ENSBGRG00000014467	=HYPERLINK("../../3.KEGG_map/CY-vs-Y/ko05120.html","ko05120")
ko05130	Pathogenic Escherichia coli infection	Human Diseases	Infectious disease: bacterial	16	422	123	6890	0.0032478358396732	0.0382973976094799	2.12383924787115	ENSBGRG00000000751;ENSBGRG00000000868;ENSBGRG00000001452;ENSBGRG00000002227;ENSBGRG00000006186;ENSBGRG00000006329;ENSBGRG00000008965;ENSBGRG00000009096;ENSBGRG00000010037;ENSBGRG00000010229;ENSBGRG00000010792;ENSBGRG00000013042;ENSBGRG00000014502;ENSBGRG00000015174;ENSBGRG00000020914;ENSBGRG00000026132	=HYPERLINK("../../3.KEGG_map/CY-vs-Y/ko05130.html","ko05130")
ko05131	Shigellosis	Human Diseases	Infectious disease: bacterial	10	422	145	6890	0.39610146345884	0.588279099684694	1.12600098055238	ENSBGRG00000006595;ENSBGRG00000007270;ENSBGRG00000008714;ENSBGRG00000010037;ENSBGRG00000010196;ENSBGRG00000010229;ENSBGRG00000014502;ENSBGRG00000018040;ENSBGRG00000024803;ENSBGRG00000026150	=HYPERLINK("../../3.KEGG_map/CY-vs-Y/ko05131.html","ko05131")
ko05132	Salmonella infection	Human Diseases	Infectious disease: bacterial	12	422	131	6890	0.104657669676526	0.318474414176956	1.4956043558482	ENSBGRG00000000868;ENSBGRG00000006329;ENSBGRG00000007270;ENSBGRG00000008965;ENSBGRG00000009096;ENSBGRG00000010037;ENSBGRG00000010229;ENSBGRG00000014502;ENSBGRG00000015060;ENSBGRG00000015174;ENSBGRG00000018040;ENSBGRG00000026623	=HYPERLINK("../../3.KEGG_map/CY-vs-Y/ko05132.html","ko05132")
ko05133	Pertussis	Human Diseases	Infectious disease: bacterial	11	422	46	6890	7.55260535974755e-05	0.00237487479645395	3.90428600865444	ENSBGRG00000000868;ENSBGRG00000003422;ENSBGRG00000003430;ENSBGRG00000003451;ENSBGRG00000009096;ENSBGRG00000010037;ENSBGRG00000010229;ENSBGRG00000013321;ENSBGRG00000014502;ENSBGRG00000018040;ENSBGRG00000019750	=HYPERLINK("../../3.KEGG_map/CY-vs-Y/ko05133.html","ko05133")
ko05134	Legionellosis	Human Diseases	Infectious disease: bacterial	4	422	32	6890	0.129312784856869	0.355296292373728	2.04087677725119	ENSBGRG00000000868;ENSBGRG00000007270;ENSBGRG00000010229;ENSBGRG00000018040	=HYPERLINK("../../3.KEGG_map/CY-vs-Y/ko05134.html","ko05134")
ko05135	Yersinia infection	Human Diseases	Infectious disease: bacterial	10	422	78	6890	0.0199366422568034	0.132500790850923	2.09320695102686	ENSBGRG00000000868;ENSBGRG00000002811;ENSBGRG00000005184;ENSBGRG00000009096;ENSBGRG00000010037;ENSBGRG00000010229;ENSBGRG00000014502;ENSBGRG00000019207;ENSBGRG00000023892;ENSBGRG00000026150	=HYPERLINK("../../3.KEGG_map/CY-vs-Y/ko05135.html","ko05135")
ko05140	Leishmaniasis	Human Diseases	Infectious disease: parasitic	6	422	45	6890	0.0547885210623631	0.224712340009402	2.17693522906793	ENSBGRG00000001884;ENSBGRG00000009096;ENSBGRG00000010037;ENSBGRG00000010229;ENSBGRG00000020914;ENSBGRG00000022347	=HYPERLINK("../../3.KEGG_map/CY-vs-Y/ko05140.html","ko05140")
ko05142	Chagas disease (American trypanosomiasis)	Human Diseases	Infectious disease: parasitic	11	422	84	6890	0.0129349396023012	0.0963312607224008	2.13806138569172	ENSBGRG00000000868;ENSBGRG00000003422;ENSBGRG00000003430;ENSBGRG00000003451;ENSBGRG00000009096;ENSBGRG00000010037;ENSBGRG00000010229;ENSBGRG00000015697;ENSBGRG00000023893;ENSBGRG00000025440;ENSBGRG00000026150	=HYPERLINK("../../3.KEGG_map/CY-vs-Y/ko05142.html","ko05142")
ko05143	African trypanosomiasis	Human Diseases	Infectious disease: parasitic	5	422	24	6890	0.0135750965527257	0.0985064698569585	3.40146129541864	ENSBGRG00000000868;ENSBGRG00000001102;ENSBGRG00000002625;ENSBGRG00000011277;ENSBGRG00000014632	=HYPERLINK("../../3.KEGG_map/CY-vs-Y/ko05143.html","ko05143")
ko05144	Malaria	Human Diseases	Infectious disease: parasitic	7	422	50	6890	0.0313368363665614	0.174485661742514	2.28578199052133	ENSBGRG00000000772;ENSBGRG00000000868;ENSBGRG00000002625;ENSBGRG00000008670;ENSBGRG00000010229;ENSBGRG00000011277;ENSBGRG00000014632	=HYPERLINK("../../3.KEGG_map/CY-vs-Y/ko05144.html","ko05144")
ko05145	Toxoplasmosis	Human Diseases	Infectious disease: parasitic	7	422	56	6890	0.0533544368937665	0.224712340009402	2.04087677725119	ENSBGRG00000005861;ENSBGRG00000010037;ENSBGRG00000010229;ENSBGRG00000010403;ENSBGRG00000012337;ENSBGRG00000022347;ENSBGRG00000023432	=HYPERLINK("../../3.KEGG_map/CY-vs-Y/ko05145.html","ko05145")
ko05146	Amoebiasis	Human Diseases	Infectious disease: parasitic	11	422	59	6890	0.000770081849531651	0.0155666545298184	3.04401959996787	ENSBGRG00000000868;ENSBGRG00000002811;ENSBGRG00000003247;ENSBGRG00000005548;ENSBGRG00000006595;ENSBGRG00000010211;ENSBGRG00000010229;ENSBGRG00000012337;ENSBGRG00000013466;ENSBGRG00000018040;ENSBGRG00000026150	=HYPERLINK("../../3.KEGG_map/CY-vs-Y/ko05146.html","ko05146")
ko05150	Staphylococcus aureus infection	Human Diseases	Infectious disease: bacterial	16	422	87	6890	6.20166945898384e-05	0.00236243932552734	3.00266928147301	ENSBGRG00000001884;ENSBGRG00000002625;ENSBGRG00000003422;ENSBGRG00000003430;ENSBGRG00000003451;ENSBGRG00000009274;ENSBGRG00000010188;ENSBGRG00000011563;ENSBGRG00000012388;ENSBGRG00000013703;ENSBGRG00000014737;ENSBGRG00000016211;ENSBGRG00000018677;ENSBGRG00000019750;ENSBGRG00000020465;ENSBGRG00000022347	=HYPERLINK("../../3.KEGG_map/CY-vs-Y/ko05150.html","ko05150")
ko05152	Tuberculosis	Human Diseases	Infectious disease: bacterial	12	422	109	6890	0.0339005383433437	0.177663932429005	1.7974694551937	ENSBGRG00000000868;ENSBGRG00000001884;ENSBGRG00000004271;ENSBGRG00000007642;ENSBGRG00000010016;ENSBGRG00000010037;ENSBGRG00000010229;ENSBGRG00000017500;ENSBGRG00000018040;ENSBGRG00000019544;ENSBGRG00000022347;ENSBGRG00000023432	=HYPERLINK("../../3.KEGG_map/CY-vs-Y/ko05152.html","ko05152")
ko05160	Hepatitis C	Human Diseases	Infectious disease: viral	6	422	90	6890	0.476480141273582	0.649406883607626	1.08846761453397	ENSBGRG00000005861;ENSBGRG00000006186;ENSBGRG00000010037;ENSBGRG00000015168;ENSBGRG00000018710;ENSBGRG00000026150	=HYPERLINK("../../3.KEGG_map/CY-vs-Y/ko05160.html","ko05160")
ko05161	Hepatitis B	Human Diseases	Infectious disease: viral	6	422	93	6890	0.508800713022663	0.669550401111511	1.05335575600061	ENSBGRG00000000868;ENSBGRG00000005184;ENSBGRG00000009096;ENSBGRG00000010037;ENSBGRG00000010229;ENSBGRG00000026150	=HYPERLINK("../../3.KEGG_map/CY-vs-Y/ko05161.html","ko05161")
ko05162	Measles	Human Diseases	Infectious disease: viral	10	422	97	6890	0.0720592317133297	0.249711041645317	1.68319734206283	ENSBGRG00000000868;ENSBGRG00000006576;ENSBGRG00000008875;ENSBGRG00000009096;ENSBGRG00000010037;ENSBGRG00000010229;ENSBGRG00000018710;ENSBGRG00000019544;ENSBGRG00000026076;ENSBGRG00000026150	=HYPERLINK("../../3.KEGG_map/CY-vs-Y/ko05162.html","ko05162")
ko05163	Human cytomegalovirus infection	Human Diseases	Infectious disease: viral	11	422	123	6890	0.131853918239699	0.356791766332551	1.46013948291142	ENSBGRG00000000673;ENSBGRG00000000868;ENSBGRG00000002560;ENSBGRG00000005184;ENSBGRG00000008188;ENSBGRG00000010325;ENSBGRG00000010335;ENSBGRG00000010403;ENSBGRG00000023432;ENSBGRG00000023893;ENSBGRG00000026150	=HYPERLINK("../../3.KEGG_map/CY-vs-Y/ko05163.html","ko05163")
ko05164	Influenza A	Human Diseases	Infectious disease: viral	10	422	98	6890	0.0761015831864909	0.259478892069602	1.66602185898056	ENSBGRG00000000868;ENSBGRG00000001381;ENSBGRG00000002625;ENSBGRG00000010086;ENSBGRG00000010229;ENSBGRG00000014502;ENSBGRG00000015168;ENSBGRG00000018710;ENSBGRG00000022347;ENSBGRG00000026150	=HYPERLINK("../../3.KEGG_map/CY-vs-Y/ko05164.html","ko05164")
ko05165	Human papillomavirus infection	Human Diseases	Infectious disease: viral	14	422	192	6890	0.287260626117074	0.524482304458916	1.19051145339652	ENSBGRG00000000772;ENSBGRG00000002811;ENSBGRG00000003893;ENSBGRG00000003956;ENSBGRG00000005548;ENSBGRG00000008610;ENSBGRG00000008670;ENSBGRG00000012337;ENSBGRG00000013466;ENSBGRG00000018066;ENSBGRG00000022165;ENSBGRG00000024386;ENSBGRG00000026150;ENSBGRG00000026173	=HYPERLINK("../../3.KEGG_map/CY-vs-Y/ko05165.html","ko05165")
ko05166	Human T-cell leukemia virus 1 infection	Human Diseases	Infectious disease: viral	16	422	149	6890	0.0196191137883625	0.132500790850923	1.75323642609498	ENSBGRG00000000673;ENSBGRG00000000868;ENSBGRG00000002560;ENSBGRG00000002625;ENSBGRG00000005184;ENSBGRG00000006576;ENSBGRG00000008188;ENSBGRG00000009096;ENSBGRG00000010388;ENSBGRG00000011665;ENSBGRG00000018200;ENSBGRG00000022347;ENSBGRG00000024301;ENSBGRG00000024677;ENSBGRG00000026076;ENSBGRG00000026150	=HYPERLINK("../../3.KEGG_map/CY-vs-Y/ko05166.html","ko05166")
ko05167	Kaposi sarcoma-associated herpesvirus infection	Human Diseases	Infectious disease: viral	10	422	96	6890	0.0681551591638114	0.249711041645317	1.70073064770932	ENSBGRG00000000868;ENSBGRG00000002625;ENSBGRG00000004781;ENSBGRG00000005184;ENSBGRG00000009096;ENSBGRG00000010325;ENSBGRG00000010335;ENSBGRG00000010403;ENSBGRG00000017500;ENSBGRG00000026150	=HYPERLINK("../../3.KEGG_map/CY-vs-Y/ko05167.html","ko05167")
ko05168	Herpes simplex virus 1 infection	Human Diseases	Infectious disease: viral	67	422	1667	6890	0.999993372149417	1	0.656214728618257	ENSBGRG00000000004;ENSBGRG00000000868;ENSBGRG00000000970;ENSBGRG00000001100;ENSBGRG00000001704;ENSBGRG00000003324;ENSBGRG00000003526;ENSBGRG00000004694;ENSBGRG00000004829;ENSBGRG00000005425;ENSBGRG00000005449;ENSBGRG00000006030;ENSBGRG00000006482;ENSBGRG00000006615;ENSBGRG00000006627;ENSBGRG00000006911;ENSBGRG00000007271;ENSBGRG00000008669;ENSBGRG00000008727;ENSBGRG00000010037;ENSBGRG00000010859;…	=HYPERLINK("../../3.KEGG_map/CY-vs-Y/ko05168.html","ko05168")
ko05169	Epstein-Barr virus infection	Human Diseases	Infectious disease: viral	13	422	146	6890	0.110779596458404	0.325843947120432	1.45377523858988	ENSBGRG00000000868;ENSBGRG00000002625;ENSBGRG00000010037;ENSBGRG00000013192;ENSBGRG00000017500;ENSBGRG00000018117;ENSBGRG00000018710;ENSBGRG00000019910;ENSBGRG00000021619;ENSBGRG00000022347;ENSBGRG00000024301;ENSBGRG00000024386;ENSBGRG00000026150	=HYPERLINK("../../3.KEGG_map/CY-vs-Y/ko05169.html","ko05169")
ko05170	Human immunodeficiency virus 1 infection	Human Diseases	Infectious disease: viral	10	422	141	6890	0.362578560823169	0.570999458251094	1.15794427078081	ENSBGRG00000000020;ENSBGRG00000005184;ENSBGRG00000008714;ENSBGRG00000009096;ENSBGRG00000010037;ENSBGRG00000010229;ENSBGRG00000010403;ENSBGRG00000011285;ENSBGRG00000025135;ENSBGRG00000026150	=HYPERLINK("../../3.KEGG_map/CY-vs-Y/ko05170.html","ko05170")
ko05200	Pathways in cancer	Human Diseases	Cancer: overview	30	422	310	6890	0.00805436380437387	0.0759794985545936	1.58003363400092	ENSBGRG00000000020;ENSBGRG00000000673;ENSBGRG00000000868;ENSBGRG00000002227;ENSBGRG00000002560;ENSBGRG00000002811;ENSBGRG00000006288;ENSBGRG00000006576;ENSBGRG00000008188;ENSBGRG00000008714;ENSBGRG00000009096;ENSBGRG00000009248;ENSBGRG00000010012;ENSBGRG00000010037;ENSBGRG00000011665;ENSBGRG00000012337;ENSBGRG00000013192;ENSBGRG00000015132;ENSBGRG00000018066;ENSBGRG00000018117;ENSBGRG00000018200;…	=HYPERLINK("../../3.KEGG_map/CY-vs-Y/ko05200.html","ko05200")
ko05202	Transcriptional misregulation in cancer	Human Diseases	Cancer: overview	15	422	140	6890	0.0238271600204536	0.146588832299747	1.74932295192959	ENSBGRG00000000868;ENSBGRG00000001201;ENSBGRG00000002077;ENSBGRG00000004781;ENSBGRG00000006576;ENSBGRG00000006600;ENSBGRG00000008585;ENSBGRG00000015396;ENSBGRG00000018040;ENSBGRG00000018117;ENSBGRG00000018200;ENSBGRG00000020066;ENSBGRG00000020676;ENSBGRG00000025342;ENSBGRG00000026173	=HYPERLINK("../../3.KEGG_map/CY-vs-Y/ko05202.html","ko05202")
ko05203	Viral carcinogenesis	Human Diseases	Cancer: overview	11	422	136	6890	0.210504949519821	0.454754967283278	1.32056732645665	ENSBGRG00000002560;ENSBGRG00000006595;ENSBGRG00000010335;ENSBGRG00000010403;ENSBGRG00000013192;ENSBGRG00000015945;ENSBGRG00000016363;ENSBGRG00000016549;ENSBGRG00000017500;ENSBGRG00000018262;ENSBGRG00000026150	=HYPERLINK("../../3.KEGG_map/CY-vs-Y/ko05203.html","ko05203")
ko05204	Chemical carcinogenesis	Human Diseases	Cancer: overview	2	422	23	6890	0.415800275398832	0.606554009989018	1.41974036678343	ENSBGRG00000009181;ENSBGRG00000014254	=HYPERLINK("../../3.KEGG_map/CY-vs-Y/ko05204.html","ko05204")
ko05205	Proteoglycans in cancer	Human Diseases	Cancer: overview	14	422	117	6890	0.0117972102559189	0.0927391806229179	1.9536598209584	ENSBGRG00000000112;ENSBGRG00000002309;ENSBGRG00000002811;ENSBGRG00000005548;ENSBGRG00000010229;ENSBGRG00000013466;ENSBGRG00000014467;ENSBGRG00000016073;ENSBGRG00000020914;ENSBGRG00000022426;ENSBGRG00000023607;ENSBGRG00000024803;ENSBGRG00000026150;ENSBGRG00000026173	=HYPERLINK("../../3.KEGG_map/CY-vs-Y/ko05205.html","ko05205")
ko05206	MicroRNAs in cancer	Human Diseases	Cancer: overview	7	422	96	6890	0.373514976372183	0.571376963855826	1.19051145339652	ENSBGRG00000002560;ENSBGRG00000009357;ENSBGRG00000014254;ENSBGRG00000018066;ENSBGRG00000023607;ENSBGRG00000025342;ENSBGRG00000026150	=HYPERLINK("../../3.KEGG_map/CY-vs-Y/ko05206.html","ko05206")
ko05210	Colorectal cancer	Human Diseases	Cancer: specific types	3	422	39	6890	0.430770172966107	0.61106849502629	1.25592417061611	ENSBGRG00000009096;ENSBGRG00000018117;ENSBGRG00000026150	=HYPERLINK("../../3.KEGG_map/CY-vs-Y/ko05210.html","ko05210")
ko05211	Renal cell carcinoma	Human Diseases	Cancer: specific types	5	422	42	6890	0.111685027811597	0.325843947120432	1.94369216881065	ENSBGRG00000000020;ENSBGRG00000008714;ENSBGRG00000011285;ENSBGRG00000011665;ENSBGRG00000026150	=HYPERLINK("../../3.KEGG_map/CY-vs-Y/ko05211.html","ko05211")
ko05212	Pancreatic cancer	Human Diseases	Cancer: specific types	4	422	28	6890	0.0887760213882879	0.288152342984873	2.33243060257278	ENSBGRG00000002560;ENSBGRG00000018117;ENSBGRG00000023607;ENSBGRG00000026150	=HYPERLINK("../../3.KEGG_map/CY-vs-Y/ko05212.html","ko05212")
ko05213	Endometrial cancer	Human Diseases	Cancer: specific types	3	422	27	6890	0.22737845073267	0.476575423786984	1.81411269088994	ENSBGRG00000018117;ENSBGRG00000023607;ENSBGRG00000026150	=HYPERLINK("../../3.KEGG_map/CY-vs-Y/ko05213.html","ko05213")
ko05214	Glioma	Human Diseases	Cancer: specific types	4	422	30	6890	0.108183155971918	0.325700352553754	2.17693522906793	ENSBGRG00000002560;ENSBGRG00000018117;ENSBGRG00000025342;ENSBGRG00000026150	=HYPERLINK("../../3.KEGG_map/CY-vs-Y/ko05214.html","ko05214")
ko05215	Prostate cancer	Human Diseases	Cancer: specific types	4	422	45	6890	0.296281776625393	0.530681916360673	1.45129015271195	ENSBGRG00000010012;ENSBGRG00000023607;ENSBGRG00000025342;ENSBGRG00000026150	=HYPERLINK("../../3.KEGG_map/CY-vs-Y/ko05215.html","ko05215")
ko05216	Thyroid cancer	Human Diseases	Cancer: specific types	1	422	20	6890	0.718010535446879	0.803150124630304	0.816350710900474	ENSBGRG00000018117	=HYPERLINK("../../3.KEGG_map/CY-vs-Y/ko05216.html","ko05216")
ko05217	Basal cell carcinoma	Human Diseases	Cancer: specific types	2	422	48	6890	0.802161343153279	0.873121769662992	0.680292259083728	ENSBGRG00000018117;ENSBGRG00000026173	=HYPERLINK("../../3.KEGG_map/CY-vs-Y/ko05217.html","ko05217")
ko05218	Melanoma	Human Diseases	Cancer: specific types	4	422	35	6890	0.163873160712884	0.386467537347884	1.86594448205823	ENSBGRG00000002560;ENSBGRG00000018117;ENSBGRG00000025342;ENSBGRG00000026150	=HYPERLINK("../../3.KEGG_map/CY-vs-Y/ko05218.html","ko05218")
ko05219	Bladder cancer	Human Diseases	Cancer: specific types	4	422	26	6890	0.0712334818713977	0.249711041645317	2.51184834123223	ENSBGRG00000002560;ENSBGRG00000006288;ENSBGRG00000014467;ENSBGRG00000023607	=HYPERLINK("../../3.KEGG_map/CY-vs-Y/ko05219.html","ko05219")
ko05220	Chronic myeloid leukemia	Human Diseases	Cancer: specific types	3	422	39	6890	0.430770172966107	0.61106849502629	1.25592417061611	ENSBGRG00000002560;ENSBGRG00000018117;ENSBGRG00000026150	=HYPERLINK("../../3.KEGG_map/CY-vs-Y/ko05220.html","ko05220")
ko05221	Acute myeloid leukemia	Human Diseases	Cancer: specific types	5	422	30	6890	0.0337204525288921	0.177663932429005	2.72116903633491	ENSBGRG00000006600;ENSBGRG00000018040;ENSBGRG00000018200;ENSBGRG00000020676;ENSBGRG00000026150	=HYPERLINK("../../3.KEGG_map/CY-vs-Y/ko05221.html","ko05221")
ko05222	Small cell lung cancer	Human Diseases	Cancer: specific types	6	422	45	6890	0.0547885210623631	0.224712340009402	2.17693522906793	ENSBGRG00000002811;ENSBGRG00000010037;ENSBGRG00000012337;ENSBGRG00000013192;ENSBGRG00000018117;ENSBGRG00000026150	=HYPERLINK("../../3.KEGG_map/CY-vs-Y/ko05222.html","ko05222")
ko05223	Non-small cell lung cancer	Human Diseases	Cancer: specific types	5	422	27	6890	0.0221838521660314	0.139511781399709	3.02352115148324	ENSBGRG00000002560;ENSBGRG00000015132;ENSBGRG00000018117;ENSBGRG00000023607;ENSBGRG00000026150	=HYPERLINK("../../3.KEGG_map/CY-vs-Y/ko05223.html","ko05223")
ko05224	Breast cancer	Human Diseases	Cancer: specific types	7	422	89	6890	0.302843301385508	0.535909525159625	1.28414718568614	ENSBGRG00000009096;ENSBGRG00000018066;ENSBGRG00000018117;ENSBGRG00000023607;ENSBGRG00000024386;ENSBGRG00000026150;ENSBGRG00000026173	=HYPERLINK("../../3.KEGG_map/CY-vs-Y/ko05224.html","ko05224")
ko05225	Hepatocellular carcinoma	Human Diseases	Cancer: specific types	4	422	85	6890	0.773415320504781	0.851659671995538	0.768330080847505	ENSBGRG00000002560;ENSBGRG00000018117;ENSBGRG00000026150;ENSBGRG00000026173	=HYPERLINK("../../3.KEGG_map/CY-vs-Y/ko05225.html","ko05225")
ko05226	Gastric cancer	Human Diseases	Cancer: specific types	4	422	80	6890	0.730988161857138	0.814447440179409	0.816350710900474	ENSBGRG00000018117;ENSBGRG00000023607;ENSBGRG00000026150;ENSBGRG00000026173	=HYPERLINK("../../3.KEGG_map/CY-vs-Y/ko05226.html","ko05226")
ko05230	Central carbon metabolism in cancer	Human Diseases	Cancer: overview	4	422	34	6890	0.152000651785147	0.380674198718555	1.92082520211876	ENSBGRG00000011665;ENSBGRG00000012269;ENSBGRG00000023607;ENSBGRG00000026150	=HYPERLINK("../../3.KEGG_map/CY-vs-Y/ko05230.html","ko05230")
ko05231	Choline metabolism in cancer	Human Diseases	Cancer: overview	4	422	27	6890	0.0797638522549396	0.26872821652557	2.41881692118659	ENSBGRG00000009096;ENSBGRG00000019207;ENSBGRG00000025342;ENSBGRG00000026150	=HYPERLINK("../../3.KEGG_map/CY-vs-Y/ko05231.html","ko05231")
ko05235	PD-L1 expression and PD-1 checkpoint pathway in cancer	Human Diseases	Cancer: overview	7	422	57	6890	0.0577736256001475	0.229491331124122	2.00507192150994	ENSBGRG00000005184;ENSBGRG00000009096;ENSBGRG00000010037;ENSBGRG00000010229;ENSBGRG00000020914;ENSBGRG00000021111;ENSBGRG00000026150	=HYPERLINK("../../3.KEGG_map/CY-vs-Y/ko05235.html","ko05235")
ko05310	Asthma	Human Diseases	Immune disease	1	422	38	6890	0.910044438685374	0.946847706426327	0.429658268894986	ENSBGRG00000022347	=HYPERLINK("../../3.KEGG_map/CY-vs-Y/ko05310.html","ko05310")
ko05320	Autoimmune thyroid disease	Human Diseases	Immune disease	3	422	59	6890	0.709822266894502	0.803150124630304	0.830187163627601	ENSBGRG00000002311;ENSBGRG00000004781;ENSBGRG00000022347	=HYPERLINK("../../3.KEGG_map/CY-vs-Y/ko05320.html","ko05320")
ko05321	Inflammatory bowel disease (IBD)	Human Diseases	Immune disease	6	422	63	6890	0.186787368091936	0.417276010798929	1.55495373504852	ENSBGRG00000000868;ENSBGRG00000002783;ENSBGRG00000009248;ENSBGRG00000010229;ENSBGRG00000022347;ENSBGRG00000026076	=HYPERLINK("../../3.KEGG_map/CY-vs-Y/ko05321.html","ko05321")
ko05322	Systemic lupus erythematosus	Human Diseases	Immune disease	18	422	130	6890	0.000891956804823218	0.016504685828916	2.26066350710901	ENSBGRG00000001553;ENSBGRG00000001884;ENSBGRG00000002311;ENSBGRG00000003422;ENSBGRG00000003429;ENSBGRG00000003430;ENSBGRG00000003451;ENSBGRG00000004781;ENSBGRG00000006595;ENSBGRG00000012893;ENSBGRG00000015427;ENSBGRG00000015945;ENSBGRG00000016331;ENSBGRG00000016363;ENSBGRG00000016549;ENSBGRG00000018262;ENSBGRG00000019750;ENSBGRG00000022347	=HYPERLINK("../../3.KEGG_map/CY-vs-Y/ko05322.html","ko05322")
ko05323	Rheumatoid arthritis	Human Diseases	Immune disease	9	422	75	6890	0.0386128912541185	0.180422110310597	1.95924170616114	ENSBGRG00000000868;ENSBGRG00000002311;ENSBGRG00000002625;ENSBGRG00000004781;ENSBGRG00000009096;ENSBGRG00000010229;ENSBGRG00000013885;ENSBGRG00000022347;ENSBGRG00000023893	=HYPERLINK("../../3.KEGG_map/CY-vs-Y/ko05323.html","ko05323")
ko05330	Allograft rejection	Human Diseases	Immune disease	3	422	50	6890	0.598847330055453	0.730490493127987	0.979620853080569	ENSBGRG00000002311;ENSBGRG00000004781;ENSBGRG00000022347	=HYPERLINK("../../3.KEGG_map/CY-vs-Y/ko05330.html","ko05330")
ko05332	Graft-versus-host disease	Human Diseases	Immune disease	4	422	44	6890	0.282281220625563	0.518737567772951	1.48427401981904	ENSBGRG00000000868;ENSBGRG00000002311;ENSBGRG00000004781;ENSBGRG00000022347	=HYPERLINK("../../3.KEGG_map/CY-vs-Y/ko05332.html","ko05332")
ko05340	Primary immunodeficiency	Human Diseases	Immune disease	2	422	29	6890	0.537892578785664	0.682617039445484	1.12600098055238	ENSBGRG00000019910;ENSBGRG00000026076	=HYPERLINK("../../3.KEGG_map/CY-vs-Y/ko05340.html","ko05340")
ko05410	Hypertrophic cardiomyopathy (HCM)	Human Diseases	Cardiovascular disease	7	422	48	6890	0.025630193123849	0.150318437565711	2.38102290679305	ENSBGRG00000000380;ENSBGRG00000000724;ENSBGRG00000000868;ENSBGRG00000008610;ENSBGRG00000015697;ENSBGRG00000019268;ENSBGRG00000019719	=HYPERLINK("../../3.KEGG_map/CY-vs-Y/ko05410.html","ko05410")
ko05412	Arrhythmogenic right ventricular cardiomyopathy (ARVC)	Human Diseases	Cardiovascular disease	3	422	35	6890	0.363367261165927	0.570999458251094	1.39945836154367	ENSBGRG00000000380;ENSBGRG00000008610;ENSBGRG00000019719	=HYPERLINK("../../3.KEGG_map/CY-vs-Y/ko05412.html","ko05412")
ko05414	Dilated cardiomyopathy (DCM)	Human Diseases	Cardiovascular disease	6	422	55	6890	0.118174010252729	0.335475232851588	1.78112882378285	ENSBGRG00000000380;ENSBGRG00000000673;ENSBGRG00000008188;ENSBGRG00000008610;ENSBGRG00000019268;ENSBGRG00000019719	=HYPERLINK("../../3.KEGG_map/CY-vs-Y/ko05414.html","ko05414")
ko05416	Viral myocarditis	Human Diseases	Cardiovascular disease	4	422	54	6890	0.423627322236117	0.61106849502629	1.20940846059329	ENSBGRG00000002311;ENSBGRG00000002625;ENSBGRG00000004781;ENSBGRG00000022347	=HYPERLINK("../../3.KEGG_map/CY-vs-Y/ko05416.html","ko05416")
ko05418	Fluid shear stress and atherosclerosis	Human Diseases	Cardiovascular disease	4	422	63	6890	0.544694138268159	0.688162683615575	1.03663582336568	ENSBGRG00000002625;ENSBGRG00000009096;ENSBGRG00000025342;ENSBGRG00000026150	=HYPERLINK("../../3.KEGG_map/CY-vs-Y/ko05418.html","ko05418")
