# Supplementary material for: Study on the differences of fat deposition in cattle-yak and yak based on transcriptomics and metabolomics
Source: Front Vet Sci. 2025 Nov 24;12:1620146. doi: 10.3389/fvets.2025.1620146 (PMC12683920; doi:10.3389/fvets.2025.1620146)
Supplement: SUPPLEMENTARY TABLE 4 — The information of DMs in yak-cattle’s and yak’s fat. [file Table_4.xlsx]

## Sheet: CY-vs-Y
ID
