# Supplementary material for: Study on the differences of fat deposition in cattle-yak and yak based on transcriptomics and metabolomics
Source: Front Vet Sci. 2025 Nov 24;12:1620146. doi: 10.3389/fvets.2025.1620146 (PMC12683920; doi:10.3389/fvets.2025.1620146)
Supplement: SUPPLEMENTARY TABLE 5 — The information of KEGG pathways for DMs enrichment. [file Table_5.xls]

id	Classification_level1	Classification_level2	Term	ListHits	ListTotal	PopHits	PopTotal	p-value	q-value	Enrichment_score	Substances
bom00591	Metabolism	Lipid metabolism	Linoleic acid metabolism	3	33	28	3244	0.00264301208455556	0.0985295205477702	10.5324675324675	C00157,C14762,C14767
bom05230	Human Diseases	Cancer: overview	Central carbon metabolism in cancer	3	33	30	3244	0.00323047608353345	0.0985295205477702	9.83030303030303	C00062,C00148,C00158
bom05231	Human Diseases	Cancer: overview	Choline metabolism in cancer	2	33	11	3244	0.00521267250422229	0.105991007585853	17.8732782369146	C00157,C04230
bom00230	Metabolism	Nucleotide metabolism	Purine metabolism	4	33	95	3244	0.0147361682320147	0.134236018016713	4.13907496012759	C00147,C00262,C00366,C00385
bom00564	Metabolism	Lipid metabolism	Glycerophospholipid metabolism	3	33	52	3244	0.0151069953014836	0.134236018016713	5.67132867132867	C00157,C00350,C04230
bom00970	Genetic Information Processing	Translation	Aminoacyl-tRNA biosynthesis	3	33	52	3244	0.0151069953014836	0.134236018016713	5.67132867132867	C00062,C00148,C00407
bom04723	Organismal Systems	Nervous system	Retrograde endocannabinoid signaling	2	33	19	3244	0.0154041332150326	0.134236018016713	10.347687400319	C00157,C00350
bom03320	Organismal Systems	Endocrine system	PPAR signaling pathway	1	33	3	3244	0.0302177066445208	0.188124334318776	32.7676767676768	C14767
bom04136	Cellular Processes	Transport and catabolism	Autophagy - other	1	33	3	3244	0.0302177066445208	0.188124334318776	32.7676767676768	C00350
bom01040	Metabolism	Lipid metabolism	Biosynthesis of unsaturated fatty acids	3	33	69	3244	0.0318698781244655	0.188124334318776	4.27404479578393	C00249,C06428,C16513
bom04974	Organismal Systems	Digestive system	Protein digestion and absorption	2	33	29	3244	0.034335802517727	0.188124334318776	6.77951933124347	C00062,C00148
bom04150	Environmental Information Processing	Signal transduction	mTOR signaling pathway	1	33	4	3244	0.0400920712482636	0.188124334318776	24.5757575757576	C00062
bom04210	Cellular Processes	Cell growth and death	Apoptosis	1	33	4	3244	0.0400920712482636	0.188124334318776	24.5757575757576	C00319
bom05167	Human Diseases	Infectious disease: viral	Kaposi sarcoma-associated herpesvirus infection	1	33	5	3244	0.0498689112633278	0.2172859705045	19.6606060606061	C00350
bom04140	Cellular Processes	Transport and catabolism	Autophagy - animal	1	33	6	3244	0.0595491600834291	0.227031172818074	16.3838383838384	C00350
bom05142	Human Diseases	Infectious disease: parasitic	Chagas disease (American trypanosomiasis)	1	33	6	3244	0.0595491600834291	0.227031172818074	16.3838383838384	C00062
bom00592	Metabolism	Lipid metabolism	alpha-Linolenic acid metabolism	2	33	44	3244	0.0728293894089088	0.261328985526085	4.46831955922865	C00157,C16326
bom05143	Human Diseases	Infectious disease: parasitic	African trypanosomiasis	1	33	8	3244	0.0786235745517275	0.262243230408648	12.2878787878788	C00328
bom00562	Metabolism	Carbohydrate metabolism	Inositol phosphate metabolism	2	33	47	3244	0.0816823176682673	0.262243230408648	4.18310767246937	C01204,C06153
bom04217	Cellular Processes	Cell growth and death	Necroptosis	1	33	9	3244	0.0880195640572259	0.268459670374539	10.9225589225589	C00319
bom00472	Metabolism	Metabolism of other amino acids	D-Arginine and D-ornithine metabolism	1	33	11	3244	0.106533604008422	0.309454754500654	8.9366391184573	C00062
bom00360	Metabolism	Amino acid metabolism	Phenylalanine metabolism	2	33	60	3244	0.123398112793398	0.330680885340963	3.27676767676768	C01586,C05598
bom05146	Human Diseases	Infectious disease: parasitic	Amoebiasis	1	33	13	3244	0.124682956767904	0.330680885340963	7.56177156177156	C00062
bom05014	Human Diseases	Neurodegenerative disease	Amyotrophic lateral sclerosis (ALS)	1	33	14	3244	0.133623056559504	0.339625268755406	7.02164502164502	C00062
bom04071	Environmental Information Processing	Signal transduction	Sphingolipid signaling pathway	1	33	15	3244	0.142474585703014	0.347637989115354	6.55353535353535	C00319
bom00563	Metabolism	Glycan biosynthesis and metabolism	Glycosylphosphatidylinositol (GPI)-anchor biosynthesis	1	33	16	3244	0.151238394520543	0.354828540990504	6.14393939393939	C00350
bom00020	Metabolism	Carbohydrate metabolism	Citrate cycle (TCA cycle)	1	33	20	3244	0.185433157868344	0.394395009559283	4.91515151515152	C00158
bom04918	Organismal Systems	Endocrine system	Thyroid hormone synthesis	1	33	20	3244	0.185433157868344	0.394395009559283	4.91515151515152	C00127
bom00330	Metabolism	Amino acid metabolism	Arginine and proline metabolism	2	33	78	3244	0.187499266839659	0.394395009559283	2.52059052059052	C00062,C00148
bom00232	Metabolism	Biosynthesis of other secondary metabolites	Caffeine metabolism	1	33	22	3244	0.202025751784597	0.394411545161808	4.46831955922865	C00385
bom00220	Metabolism	Amino acid metabolism	Arginine biosynthesis	1	33	23	3244	0.210198672390155	0.394411545161808	4.27404479578393	C00062
bom00290	Metabolism	Amino acid metabolism	Valine, leucine and isoleucine biosynthesis	1	33	23	3244	0.210198672390155	0.394411545161808	4.27404479578393	C00407
bom00600	Metabolism	Lipid metabolism	Sphingolipid metabolism	1	33	25	3244	0.226301706240382	0.394411545161808	3.93212121212121	C00319
bom04742	Organismal Systems	Sensory system	Taste transduction	1	33	25	3244	0.226301706240382	0.394411545161808	3.93212121212121	C00158
bom04922	Organismal Systems	Endocrine system	Glucagon signaling pathway	1	33	25	3244	0.226301706240382	0.394411545161808	3.93212121212121	C00158
bom04216	Cellular Processes	Cell growth and death	Ferroptosis	1	33	27	3244	0.242086171942569	0.401092425595713	3.64085297418631	C00127
bom00250	Metabolism	Amino acid metabolism	Alanine, aspartate and glutamate metabolism	1	33	28	3244	0.249860855289132	0.401092425595713	3.51082251082251	C00158
bom05022	Human Diseases	Neurodegenerative disease	Pathways of neurodegeneration - multiple diseases	1	33	28	3244	0.249860855289132	0.401092425595713	3.51082251082251	C00062
bom04070	Environmental Information Processing	Signal transduction	Phosphatidylinositol signaling system	1	33	29	3244	0.257558178602397	0.402847407557596	3.38975966562173	C01204
bom00770	Metabolism	Metabolism of cofactors and vitamins	Pantothenate and CoA biosynthesis	1	33	30	3244	0.265178887811144	0.404397803911995	3.27676767676768	C00106
bom00010	Metabolism	Carbohydrate metabolism	Glycolysis / Gluconeogenesis	1	33	31	3244	0.272723721881534	0.405759683774965	3.17106549364614	C00221
bom00410	Metabolism	Metabolism of other amino acids	beta-Alanine metabolism	1	33	32	3244	0.280193412879949	0.40694757584945	3.0719696969697	C00106
bom00030	Metabolism	Carbohydrate metabolism	Pentose phosphate pathway	1	33	35	3244	0.302158845914933	0.419827563269298	2.80865800865801	C00221
bom04977	Organismal Systems	Digestive system	Vitamin digestion and absorption	1	33	37	3244	0.316439868935191	0.419827563269298	2.65683865683866	C00153
bom00062	Metabolism	Lipid metabolism	Fatty acid elongation	1	33	38	3244	0.323473696289459	0.419827563269298	2.58692185007974	C00249
bom00480	Metabolism	Metabolism of other amino acids	Glutathione metabolism	1	33	38	3244	0.323473696289459	0.419827563269298	2.58692185007974	C00127
bom00561	Metabolism	Lipid metabolism	Glycerolipid metabolism	1	33	38	3244	0.323473696289459	0.419827563269298	2.58692185007974	C00184
bom00280	Metabolism	Amino acid metabolism	Valine, leucine and isoleucine degradation	1	33	41	3244	0.344156648440359	0.43736574072629	2.39763488543976	C00407
bom00900	Metabolism	Metabolism of terpenoids and polyketides	Terpenoid backbone biosynthesis	1	33	45	3244	0.370782287769574	0.461586113345797	2.18451178451178	C11434
bom00120	Metabolism	Lipid metabolism	Primary bile acid biosynthesis	1	33	47	3244	0.383699010903322	0.463362038749274	2.09155383623469	C05455
bom00053	Metabolism	Carbohydrate metabolism	Ascorbate and aldarate metabolism	1	33	49	3244	0.396358451444968	0.463362038749274	2.00618429189858	C00879
bom00071	Metabolism	Lipid metabolism	Fatty acid degradation	1	33	50	3244	0.402593246782156	0.463362038749274	1.96606060606061	C00249
bom00310	Metabolism	Amino acid metabolism	Lysine degradation	1	33	50	3244	0.402593246782156	0.463362038749274	1.96606060606061	C01186
bom00760	Metabolism	Metabolism of cofactors and vitamins	Nicotinate and nicotinamide metabolism	1	33	55	3244	0.432842291291707	0.486570692153792	1.78732782369146	C00153
bom00061	Metabolism	Lipid metabolism	Fatty acid biosynthesis	1	33	56	3244	0.438711279810796	0.486570692153792	1.75541125541126	C00249
bom00100	Metabolism	Lipid metabolism	Steroid biosynthesis	1	33	58	3244	0.450273097473194	0.490476052604729	1.69487983281087	C05437
bom00630	Metabolism	Carbohydrate metabolism	Glyoxylate and dicarboxylate metabolism	1	33	62	3244	0.472707952209516	0.505880440083868	1.58553274682307	C00158
bom00240	Metabolism	Nucleotide metabolism	Pyrimidine metabolism	1	33	65	3244	0.488948832794897	0.514239289663598	1.51235431235431	C00106
bom00590	Metabolism	Lipid metabolism	Arachidonic acid metabolism	1	33	75	3244	0.539656862455053	0.557950315419631	1.31070707070707	C00157
bom00380	Metabolism	Amino acid metabolism	Tryptophan metabolism	1	33	83	3244	0.576677113684795	0.586288398912875	1.18437385907265	C00328
bom02010	Environmental Information Processing	Membrane transport	ABC transporters	1	33	93	3244	0.618908838398967	0.618908838398967	1.05702183121538	C00062
